# Supplementary material for: Synthesis by deamination reaction and crystal structure at 120 K of (16Z,19E)-18-oxo-N-(pyridin-2-yl)-6,7,9,10-tetra­hydro-18H-dibenzo[h,o][1,4,7]trioxa­cyclo­hexa­decine-17-carboxamide
Source: Acta Crystallogr E Crystallogr Commun. 2020 Aug 14;76(Pt 9):1454–7. doi: 10.1107/S2056989020010968 (PMC7472769; doi:10.1107/S2056989020010968)
Supplement: Supplementary file 1 [file e-76-01454-sup1.cif]

##############################################################################
#                                                                            #
# This CIF contains the data in a paper accepted for publication in          #
# Acta Crystallographica Section E. It conforms to the requirements of       #
# Notes for Authors for Acta Crystallographica Section E, and has been       #
# peer reviewed under the auspices of the IUCr Commission on Journals.       #
#                                                                            #
# Full details of the Crystallographic Information File format               #
# are given in the paper "The Crystallographic Information File (CIF):       #
# a New Standard Archive File for Crystallography" by S. R. Hall, F. H.      #
# Allen and I. D. Brown [Acta Cryst. (1991), A47, 655-685].                  #
#                                                                            #
# The current version of the core CIF dictionary is obtainable from          #
# ftp://ftp.iucr.org/pub/cif_core.dic.                                       #
#                                                                            #
# Software is freely available for graphical display of the structure(s)     #
# in this CIF. For information consult the CIF software page                 #
# http://www.iucr.org/resources/cif/software.                                #
#                                                                            #
# This file may be used for bona fide research purposes within the           #
# scientific community so long as proper attribution is given to the journal # 
# article from which it was obtained.                                        #
#                                                                            #
##############################################################################
data_I
_audit_creation_method     SHELXL-2014/6
_journal_date_recd_electronic     2020-07-16
_journal_date_accepted     2020-08-09
_journal_name_full     'Acta Crystallographica, Section E'
_journal_year     2020
_journal_volume     76
_journal_issue      9
_journal_page_first     1454
_journal_page_last     1457
_journal_paper_category     GO
_journal_paper_doi     10.1107/S2056989020010968
_journal_coeditor_code     YK2136
_publ_contact_author_name     'Ayalew T. Wodajo'
_publ_contact_author_address
;
College of Natural and Computational Sciences, University of Gondar, 196 Gondar,
Ethiopia
;
_publ_contact_author_email     'tayalew197347@gmail.com'
_publ_contact_author_fax     ?
_publ_contact_author_phone     '+251 913 547273'
_publ_section_title
;\
Synthesis by deamination reaction and crystal structure at 120 K of
(16<i>Z</i>,19<i>E</i>)-18-oxo-<i>N</i>-(pyridin-2-yl)-6,7,9,10-tetrahydro-\
18<i>H</i>-dibenzo[<i>h</i>,<i>o</i>][1,4,7]trioxacyclohexadecine-17-\
carboxamide
;
_publ_section_title_footnote     .
loop_
    _publ_author_name
    _publ_author_footnote
    _publ_author_address
    'Wodajo, Ayalew T.' .
;
College of Natural and Computational Sciences, University of Gondar, 196 Gondar,
Ethiopia
;
    'Tran, Thi Thanh Van' .
;
Faculty of Chemistry, VNU University of Science, Vietnam National University,
Hanoi, 334 Nguyen Trai, Thanh Xuan, Hanoi,
Vietnam
;
    'Truong, Hong Hieu' .
;
Inorganic Chemistry Department, Peoples' Friendship University of Russia \
(RUDN University), 6 Miklukho-Maklay St., Moscow 117198,
Russian Federation
;
    'Tskhovrebov, Alexander G.' .
;
Inorganic Chemistry Department, Peoples' Friendship University of Russia \
(RUDN University), 6 Miklukho-Maklay St., Moscow 117198,
Russian Federation
N. N. Semenov Federal Research Center
for Chemical Physics, Russian Academy of Sciences, Ul. Kosygina 4, Moscow,
Russian Federation
;
    'Le, The Duan' .
;
Faculty of Chemistry, VNU University of Science, Vietnam National University,
Hanoi, 334 Nguyen Trai, Thanh Xuan, Hanoi,
Vietnam
;
    'Khrustalev, Victor N.' .
;
Inorganic Chemistry Department, Peoples' Friendship University of Russia \
(RUDN University), 6 Miklukho-Maklay St., Moscow 117198,
Russian Federation
N. D. Zelinsky Institute of Organic Chemistry, Russian Academy of Sciences,
47 Leninsky Prosp., Moscow 119991,
Russian Federation
;
    'Le, Tuan Anh' .
;
Faculty of Chemistry, VNU University of Science, Vietnam National University,
Hanoi, 334 Nguyen Trai, Thanh Xuan, Hanoi,
Vietnam
;
_publ_section_synopsis
;
The new title aza-crown ether has been synthesized by a deamination reaction
and its crystal structure has been determined at 120 K. The title molecule
contains a 16-membered macrocycle with the configuration of the
C---O---C---C---O---C---C---O---C polyether chain being
<i>t</i>--<i>g</i>^(-)^--<i>t</i>--<i>t</i>--<i>g</i>^(+)^--<i>t</i> (<i>t</i>
= <i>trans</i>, 180\%; <i>g</i> = <i>gauche</i>, +-60\%).
;
_chemical_name_systematic
;\
(16<i>Z</i>,19<i>E</i>)-18-Oxo-<i>N</i>-(pyridin-2-yl)-6,7,9,10-tetrahydro-\
18<i>H</i>-dibenzo[<i>h</i>,<i>o</i>][1,4,7]trioxacyclohexadecine-17-\
carboxamide
;
_chemical_name_common     ?
_chemical_formula_moiety     'C27 H24 N2 O5'
_chemical_formula_sum     'C27 H24 N2 O5'
_chemical_formula_iupac     'C27 H24 N2 O5'
_chemical_formula_weight     456.48
_chemical_melting_point     ?
_space_group_crystal_system     monoclinic
_space_group_name_H-M_alt     'P 21/c'
_space_group_name_Hall     '-P 2ybc'
loop_
    _space_group_symop_operation_xyz
    'x, y, z'
    '-x, y+1/2, -z+1/2'
    '-x, -y, -z'
    'x, -y-1/2, z-1/2'
_cell_length_a     17.021(6)
_cell_length_b     16.519(5)
_cell_length_c     8.079(3)
_cell_angle_alpha     90
_cell_angle_beta     97.552(8)
_cell_angle_gamma     90
_cell_volume     2251.9(13)
_cell_formula_units_Z     4
_cell_measurement_reflns_used     1174
_cell_measurement_theta_min     2.5
_cell_measurement_theta_max     23.8
_cell_measurement_temperature     120(2)
_exptl_crystal_description     plate
_exptl_crystal_colour     'light-yellow'
_exptl_crystal_size_max     0.20
_exptl_crystal_size_mid     0.20
_exptl_crystal_size_min     0.05
_exptl_crystal_density_diffrn     1.346
_exptl_crystal_density_meas     ?
_exptl_crystal_density_method     ?
_exptl_crystal_F_000     960
_exptl_absorpt_coefficient_mu     0.094
_exptl_absorpt_correction_type     multi-scan
_exptl_absorpt_process_details
;
(SADABS; Sheldrick, 2003)
;
_exptl_absorpt_correction_T_min     0.975
_exptl_absorpt_correction_T_max     0.987
_diffrn_ambient_temperature     120(2)
_diffrn_source     'fine-focus sealed tube'
_diffrn_radiation_type     MoK\a
_diffrn_radiation_wavelength     0.71073
_diffrn_measurement_device_type     'Bruker APEXII CCD'
_diffrn_measurement_method     '\f and \w scans'
_diffrn_detector_area_resol_mean     ?
_diffrn_reflns_number     13715
_diffrn_reflns_av_R_equivalents     0.0996
_diffrn_reflns_av_unetI/netI     0.1139
_diffrn_reflns_theta_min     2.414
_diffrn_reflns_theta_max     25.997
_diffrn_reflns_theta_full     25.242
_diffrn_measured_fraction_theta_max     0.998
_diffrn_measured_fraction_theta_full     0.999
_diffrn_reflns_limit_h_min     -14
_diffrn_reflns_limit_h_max     20
_diffrn_reflns_limit_k_min     -19
_diffrn_reflns_limit_k_max     20
_diffrn_reflns_limit_l_min     -9
_diffrn_reflns_limit_l_max     9
_refine_special_details     ?
_reflns_number_total     4398
_reflns_number_gt     2301
_reflns_threshold_expression     'I > 2\s(I)'
_refine_ls_structure_factor_coef     Fsqd
_refine_ls_matrix_type     full
_refine_ls_R_factor_all     0.1351
_refine_ls_R_factor_gt     0.0600
_refine_ls_wR_factor_gt     0.1326
_refine_ls_wR_factor_ref     0.1689
_refine_ls_goodness_of_fit_ref     0.966
_refine_ls_restrained_S_all     0.966
_refine_ls_number_reflns     4398
_refine_ls_number_parameters     310
_refine_ls_number_restraints     0
_refine_ls_hydrogen_treatment     mixed
_refine_ls_weighting_scheme     calc
_refine_ls_weighting_details
                      'w=1/[\s^2^(Fo^2^)+(0.0735P)^2^] where P=(Fo^2^+2Fc^2^)/3'
_atom_sites_solution_hydrogens     mixed
_atom_sites_solution_primary     difmap
_atom_sites_solution_secondary     difmap
_refine_ls_shift/su_max     0.000
_refine_ls_shift/su_mean     0.000
_refine_diff_density_max     0.239
_refine_diff_density_min     -0.272
_refine_ls_extinction_method     none
_refine_ls_extinction_coef     .
loop_
    _atom_type_symbol
    _atom_type_description
    _atom_type_scat_dispersion_real
    _atom_type_scat_dispersion_imag
    _atom_type_scat_source
    'C' 'C' 0.0033 0.0016
                         'International Tables Vol C Tables 4.2.6.8 and 6.1.1.4'
    'H' 'H' 0.0000 0.0000
                         'International Tables Vol C Tables 4.2.6.8 and 6.1.1.4'
    'N' 'N' 0.0061 0.0033
                         'International Tables Vol C Tables 4.2.6.8 and 6.1.1.4'
    'O' 'O' 0.0106 0.0060
                         'International Tables Vol C Tables 4.2.6.8 and 6.1.1.4'
_computing_data_collection
;
APEX2 (Bruker, 2005)
;
_computing_cell_refinement
;
SAINT (Bruker, 2001)
;
_computing_data_reduction
;
SAINT (Bruker, 2001)
;
_computing_structure_solution
;
SHELXT (Sheldrick, 2015<i>a</i>)
;
_computing_structure_refinement
;
SHELXL (Sheldrick, 2015<i>b</i>)
;
_computing_molecular_graphics
;
SHELXTL (Sheldrick, 2015<i>b</i>)
;
_computing_publication_material
;
SHELXTL (Sheldrick, 2015<i>b</i>)
;
loop_
    _atom_site_type_symbol
    _atom_site_label
    _atom_site_fract_x
    _atom_site_fract_y
    _atom_site_fract_z
    _atom_site_U_iso_or_equiv
    _atom_site_adp_type
    _atom_site_calc_flag
    _atom_site_occupancy
    _atom_site_disorder_assembly
    _atom_site_disorder_group
    N N1 0.81155(16) 0.57786(15) 0.3654(4) 0.0314(7) Uani d 1 . .
    H H1N 0.7620(19) 0.5900(19) 0.327(4) 0.038 Uiso d 1 . .
    N N2 0.84697(15) 0.67951(15) 0.1997(4) 0.0370(7) Uani d 1 . .
    C C1 0.39211(18) 0.41274(18) 0.1565(4) 0.0323(8) Uani d 1 . .
    H H1 0.4052 0.4436 0.0648 0.039 Uiso calc 1 . .
    C C2 0.31862(19) 0.37494(19) 0.1440(5) 0.0354(8) Uani d 1 . .
    H H2 0.2822 0.3795 0.0447 0.043 Uiso calc 1 . .
    C C3 0.29920(19) 0.33067(19) 0.2777(5) 0.0368(9) Uani d 1 . .
    H H3 0.2496 0.3037 0.2694 0.044 Uiso calc 1 . .
    C C4 0.35155(19) 0.32526(18) 0.4240(5) 0.0342(8) Uani d 1 . .
    H H4 0.3369 0.2958 0.5161 0.041 Uiso calc 1 . .
    C C4A 0.42529(18) 0.36265(17) 0.4368(4) 0.0290(8) Uani d 1 . .
    O O5 0.47971(12) 0.35990(12) 0.5778(3) 0.0328(6) Uani d 1 . .
    C C6 0.4577(2) 0.31983(18) 0.7232(4) 0.0335(8) Uani d 1 . .
    H H6A 0.4500 0.2613 0.7007 0.040 Uiso calc 1 . .
    H H6B 0.4073 0.3425 0.7517 0.040 Uiso calc 1 . .
    C C7 0.5223(2) 0.3323(2) 0.8653(4) 0.0400(9) Uani d 1 . .
    H H7A 0.5320 0.3909 0.8830 0.048 Uiso calc 1 . .
    H H7B 0.5060 0.3094 0.9688 0.048 Uiso calc 1 . .
    O O8 0.59254(13) 0.29397(13) 0.8301(3) 0.0391(6) Uani d 1 . .
    C C9 0.6507(2) 0.2893(2) 0.9744(4) 0.0428(9) Uani d 1 . .
    H H9A 0.6300 0.2570 1.0623 0.051 Uiso calc 1 . .
    H H9B 0.6632 0.3443 1.0189 0.051 Uiso calc 1 . .
    C C10 0.7239(2) 0.2505(2) 0.9269(4) 0.0411(9) Uani d 1 . .
    H H10A 0.7614 0.2398 1.0290 0.049 Uiso calc 1 . .
    H H10B 0.7099 0.1980 0.8719 0.049 Uiso calc 1 . .
    O O11 0.76185(13) 0.30110(12) 0.8158(3) 0.0364(6) Uani d 1 . .
    C C11A 0.80461(18) 0.36681(18) 0.8857(4) 0.0304(8) Uani d 1 . .
    C C12 0.85596(19) 0.3632(2) 1.0331(4) 0.0386(9) Uani d 1 . .
    H H12 0.8594 0.3154 1.0991 0.046 Uiso calc 1 . .
    C C13 0.9026(2) 0.4302(2) 1.0842(5) 0.0440(9) Uani d 1 . .
    H H13 0.9373 0.4287 1.1863 0.053 Uiso calc 1 . .
    C C14 0.89803(19) 0.4990(2) 0.9853(4) 0.0389(9) Uani d 1 . .
    H H14 0.9307 0.5443 1.0190 0.047 Uiso calc 1 . .
    C C15 0.84686(18) 0.5026(2) 0.8396(4) 0.0358(8) Uani d 1 . .
    H H15 0.8443 0.5503 0.7735 0.043 Uiso calc 1 . .
    C C15A 0.79813(18) 0.43628(18) 0.7869(4) 0.0293(8) Uani d 1 . .
    C C16 0.73583(18) 0.43972(17) 0.6437(4) 0.0284(7) Uani d 1 . .
    H H16 0.6877 0.4133 0.6588 0.034 Uiso calc 1 . .
    C C17 0.73683(18) 0.47504(16) 0.4934(4) 0.0260(7) Uani d 1 . .
    C C18 0.66355(17) 0.48163(17) 0.3709(4) 0.0283(8) Uani d 1 . .
    O O18 0.66282(13) 0.52429(13) 0.2450(3) 0.0376(6) Uani d 1 . .
    C C19 0.59118(18) 0.43833(17) 0.4033(4) 0.0289(8) Uani d 1 . .
    H H19 0.5920 0.4063 0.5011 0.035 Uiso calc 1 . .
    C C20 0.52515(18) 0.44386(17) 0.2969(4) 0.0282(7) Uani d 1 . .
    H H20 0.5289 0.4775 0.2028 0.034 Uiso calc 1 . .
    C C20A 0.44743(17) 0.40665(17) 0.3006(4) 0.0273(7) Uani d 1 . .
    C C21 0.81515(18) 0.50452(18) 0.4451(4) 0.0288(8) Uani d 1 . .
    O O21 0.87634(12) 0.46652(13) 0.4817(3) 0.0381(6) Uani d 1 . .
    C C22 0.87370(18) 0.62108(17) 0.3072(4) 0.0292(7) Uani d 1 . .
    C C23 0.95325(18) 0.60770(18) 0.3617(4) 0.0301(8) Uani d 1 . .
    H H23 0.9696 0.5666 0.4410 0.036 Uiso calc 1 . .
    C C24 1.00802(19) 0.6561(2) 0.2971(4) 0.0355(8) Uani d 1 . .
    H H24 1.0631 0.6481 0.3305 0.043 Uiso calc 1 . .
    C C25 0.9825(2) 0.7161(2) 0.1840(5) 0.0417(9) Uani d 1 . .
    H H25 1.0192 0.7501 0.1382 0.050 Uiso calc 1 . .
    C C26 0.9017(2) 0.7254(2) 0.1394(5) 0.0438(10) Uani d 1 . .
    H H26 0.8839 0.7666 0.0615 0.053 Uiso calc 1 . .
loop_
    _atom_site_aniso_label
    _atom_site_aniso_U_11
    _atom_site_aniso_U_22
    _atom_site_aniso_U_33
    _atom_site_aniso_U_12
    _atom_site_aniso_U_13
    _atom_site_aniso_U_23
    N1 0.0264(14) 0.0261(14) 0.0424(18) 0.0027(12) 0.0064(13) 0.0087(13)
    N2 0.0330(15) 0.0306(15) 0.0483(19) 0.0036(13) 0.0081(14) 0.0128(14)
    C1 0.0338(18) 0.0260(17) 0.037(2) 0.0007(14) 0.0067(16) -0.0016(15)
    C2 0.0296(18) 0.0328(18) 0.044(2) 0.0021(15) 0.0055(16) -0.0072(17)
    C3 0.0319(18) 0.0277(18) 0.053(2) -0.0039(15) 0.0136(17) -0.0101(17)
    C4 0.0352(19) 0.0222(16) 0.048(2) -0.0020(14) 0.0158(17) 0.0009(16)
    C4A 0.0315(17) 0.0189(16) 0.038(2) 0.0017(14) 0.0080(15) 0.0003(14)
    O5 0.0388(13) 0.0274(12) 0.0334(14) -0.0016(10) 0.0091(11) 0.0052(10)
    C6 0.046(2) 0.0230(16) 0.035(2) 0.0019(15) 0.0185(16) 0.0036(15)
    C7 0.052(2) 0.0347(19) 0.036(2) 0.0038(17) 0.0167(17) 0.0016(16)
    O8 0.0459(14) 0.0396(14) 0.0328(14) 0.0032(11) 0.0094(11) 0.0011(11)
    C9 0.053(2) 0.045(2) 0.030(2) -0.0063(18) 0.0018(18) 0.0089(17)
    C10 0.052(2) 0.036(2) 0.033(2) -0.0056(17) 0.0012(17) 0.0130(16)
    O11 0.0494(14) 0.0264(12) 0.0326(14) -0.0041(10) 0.0030(11) 0.0038(10)
    C11A 0.0341(18) 0.0297(17) 0.0280(19) 0.0026(14) 0.0058(15) -0.0051(15)
    C12 0.0406(19) 0.043(2) 0.031(2) 0.0058(17) 0.0032(16) 0.0031(17)
    C13 0.036(2) 0.060(2) 0.035(2) 0.0046(18) 0.0014(16) -0.012(2)
    C14 0.0308(18) 0.045(2) 0.040(2) -0.0020(16) 0.0038(16) -0.0132(18)
    C15 0.0303(17) 0.0365(19) 0.041(2) 0.0004(15) 0.0061(16) -0.0066(16)
    C15A 0.0293(17) 0.0279(17) 0.0311(19) 0.0032(14) 0.0053(15) -0.0030(15)
    C16 0.0321(17) 0.0189(15) 0.034(2) -0.0030(13) 0.0057(14) -0.0030(14)
    C17 0.0336(18) 0.0142(14) 0.0305(19) 0.0014(13) 0.0056(14) -0.0012(13)
    C18 0.0302(17) 0.0185(15) 0.036(2) 0.0013(13) 0.0022(15) -0.0011(15)
    O18 0.0383(13) 0.0349(13) 0.0389(15) -0.0051(11) 0.0025(11) 0.0145(11)
    C19 0.0360(18) 0.0209(16) 0.0307(19) -0.0001(14) 0.0071(15) 0.0027(14)
    C20 0.0364(19) 0.0178(15) 0.0311(19) -0.0013(13) 0.0069(15) 0.0017(13)
    C20A 0.0265(16) 0.0171(15) 0.038(2) -0.0023(13) 0.0057(15) -0.0041(14)
    C21 0.0318(18) 0.0236(16) 0.0310(19) 0.0016(14) 0.0037(15) -0.0004(14)
    O21 0.0321(13) 0.0325(12) 0.0506(16) 0.0076(11) 0.0084(11) 0.0094(11)
    C22 0.0322(17) 0.0194(15) 0.037(2) -0.0002(14) 0.0073(15) -0.0020(14)
    C23 0.0319(18) 0.0255(16) 0.033(2) 0.0019(14) 0.0065(15) -0.0005(15)
    C24 0.0322(18) 0.0316(18) 0.043(2) -0.0005(15) 0.0059(16) -0.0023(16)
    C25 0.037(2) 0.037(2) 0.054(3) -0.0060(16) 0.0131(17) 0.0098(18)
    C26 0.042(2) 0.035(2) 0.055(3) 0.0005(17) 0.0094(18) 0.0177(18)
_geom_special_details
;
 All esds (except the esd in the dihedral angle between two l.s. planes)
 are estimated using the full covariance matrix.  The cell esds are taken
 into account individually in the estimation of esds in distances, angles
 and torsion angles; correlations between esds in cell parameters are only
 used when they are defined by crystal symmetry.  An approximate (isotropic)
 treatment of cell esds is used for estimating esds involving l.s. planes.
;
loop_
    _geom_bond_atom_site_label_1
    _geom_bond_atom_site_label_2
    _geom_bond_site_symmetry_2
    _geom_bond_distance
    _geom_bond_publ_flag
    N1 C21 . 1.370(4) ?
    N1 C22 . 1.407(4) ?
    N1 H1N . 0.88(3) ?
    N2 C22 . 1.338(4) ?
    N2 C26 . 1.341(4) ?
    C1 C2 . 1.390(4) ?
    C1 C20A . 1.401(4) ?
    C1 H1 . 0.9500 ?
    C2 C3 . 1.380(5) ?
    C2 H2 . 0.9500 ?
    C3 C4 . 1.386(5) ?
    C3 H3 . 0.9500 ?
    C4 C4A . 1.390(4) ?
    C4 H4 . 0.9500 ?
    C4A O5 . 1.371(4) ?
    C4A C20A . 1.411(4) ?
    O5 C6 . 1.441(4) ?
    C6 C7 . 1.495(5) ?
    C6 H6A . 0.9900 ?
    C6 H6B . 0.9900 ?
    C7 O8 . 1.415(4) ?
    C7 H7A . 0.9900 ?
    C7 H7B . 0.9900 ?
    O8 C9 . 1.429(4) ?
    C9 C10 . 1.495(5) ?
    C9 H9A . 0.9900 ?
    C9 H9B . 0.9900 ?
    C10 O11 . 1.440(4) ?
    C10 H10A . 0.9900 ?
    C10 H10B . 0.9900 ?
    O11 C11A . 1.385(4) ?
    C11A C12 . 1.383(4) ?
    C11A C15A . 1.394(4) ?
    C12 C13 . 1.392(5) ?
    C12 H12 . 0.9500 ?
    C13 C14 . 1.386(5) ?
    C13 H13 . 0.9500 ?
    C14 C15 . 1.371(4) ?
    C14 H14 . 0.9500 ?
    C15 C15A . 1.405(4) ?
    C15 H15 . 0.9500 ?
    C15A C16 . 1.464(4) ?
    C16 C17 . 1.350(4) ?
    C16 H16 . 0.9500 ?
    C17 C18 . 1.491(4) ?
    C17 C21 . 1.518(4) ?
    C18 O18 . 1.236(4) ?
    C18 C19 . 1.477(4) ?
    C19 C20 . 1.326(4) ?
    C19 H19 . 0.9500 ?
    C20 C20A . 1.463(4) ?
    C20 H20 . 0.9500 ?
    C21 O21 . 1.219(3) ?
    C22 C23 . 1.385(4) ?
    C23 C24 . 1.381(4) ?
    C23 H23 . 0.9500 ?
    C24 C25 . 1.380(4) ?
    C24 H24 . 0.9500 ?
    C25 C26 . 1.383(5) ?
    C25 H25 . 0.9500 ?
    C26 H26 . 0.9500 ?
loop_
    _geom_angle_atom_site_label_1
    _geom_angle_atom_site_label_2
    _geom_angle_atom_site_label_3
    _geom_angle_site_symmetry_1
    _geom_angle_site_symmetry_3
    _geom_angle
    _geom_angle_publ_flag
    C21 N1 C22 . . 128.1(3) ?
    C21 N1 H1N . . 110(2) ?
    C22 N1 H1N . . 120(2) ?
    C22 N2 C26 . . 116.8(3) ?
    C2 C1 C20A . . 121.9(3) ?
    C2 C1 H1 . . 119.1 ?
    C20A C1 H1 . . 119.1 ?
    C3 C2 C1 . . 119.2(3) ?
    C3 C2 H2 . . 120.4 ?
    C1 C2 H2 . . 120.4 ?
    C2 C3 C4 . . 120.5(3) ?
    C2 C3 H3 . . 119.7 ?
    C4 C3 H3 . . 119.7 ?
    C3 C4 C4A . . 120.5(3) ?
    C3 C4 H4 . . 119.7 ?
    C4A C4 H4 . . 119.7 ?
    O5 C4A C4 . . 123.5(3) ?
    O5 C4A C20A . . 116.4(3) ?
    C4 C4A C20A . . 120.1(3) ?
    C4A O5 C6 . . 118.2(2) ?
    O5 C6 C7 . . 108.6(3) ?
    O5 C6 H6A . . 110.0 ?
    C7 C6 H6A . . 110.0 ?
    O5 C6 H6B . . 110.0 ?
    C7 C6 H6B . . 110.0 ?
    H6A C6 H6B . . 108.3 ?
    O8 C7 C6 . . 109.9(3) ?
    O8 C7 H7A . . 109.7 ?
    C6 C7 H7A . . 109.7 ?
    O8 C7 H7B . . 109.7 ?
    C6 C7 H7B . . 109.7 ?
    H7A C7 H7B . . 108.2 ?
    C7 O8 C9 . . 112.0(3) ?
    O8 C9 C10 . . 109.0(3) ?
    O8 C9 H9A . . 109.9 ?
    C10 C9 H9A . . 109.9 ?
    O8 C9 H9B . . 109.9 ?
    C10 C9 H9B . . 109.9 ?
    H9A C9 H9B . . 108.3 ?
    O11 C10 C9 . . 111.6(3) ?
    O11 C10 H10A . . 109.3 ?
    C9 C10 H10A . . 109.3 ?
    O11 C10 H10B . . 109.3 ?
    C9 C10 H10B . . 109.3 ?
    H10A C10 H10B . . 108.0 ?
    C11A O11 C10 . . 117.1(3) ?
    C12 C11A O11 . . 123.8(3) ?
    C12 C11A C15A . . 121.5(3) ?
    O11 C11A C15A . . 114.4(3) ?
    C11A C12 C13 . . 119.5(3) ?
    C11A C12 H12 . . 120.3 ?
    C13 C12 H12 . . 120.3 ?
    C14 C13 C12 . . 119.7(3) ?
    C14 C13 H13 . . 120.2 ?
    C12 C13 H13 . . 120.2 ?
    C15 C14 C13 . . 120.7(3) ?
    C15 C14 H14 . . 119.6 ?
    C13 C14 H14 . . 119.6 ?
    C14 C15 C15A . . 120.7(3) ?
    C14 C15 H15 . . 119.7 ?
    C15A C15 H15 . . 119.7 ?
    C11A C15A C15 . . 117.9(3) ?
    C11A C15A C16 . . 118.6(3) ?
    C15 C15A C16 . . 123.1(3) ?
    C17 C16 C15A . . 129.4(3) ?
    C17 C16 H16 . . 115.3 ?
    C15A C16 H16 . . 115.3 ?
    C16 C17 C18 . . 121.4(3) ?
    C16 C17 C21 . . 119.0(3) ?
    C18 C17 C21 . . 119.5(3) ?
    O18 C18 C19 . . 120.2(3) ?
    O18 C18 C17 . . 120.3(3) ?
    C19 C18 C17 . . 119.4(3) ?
    C20 C19 C18 . . 120.5(3) ?
    C20 C19 H19 . . 119.8 ?
    C18 C19 H19 . . 119.8 ?
    C19 C20 C20A . . 130.5(3) ?
    C19 C20 H20 . . 114.7 ?
    C20A C20 H20 . . 114.7 ?
    C1 C20A C4A . . 117.8(3) ?
    C1 C20A C20 . . 117.6(3) ?
    C4A C20A C20 . . 124.6(3) ?
    O21 C21 N1 . . 123.6(3) ?
    O21 C21 C17 . . 121.6(3) ?
    N1 C21 C17 . . 114.7(3) ?
    N2 C22 C23 . . 123.8(3) ?
    N2 C22 N1 . . 112.1(3) ?
    C23 C22 N1 . . 124.0(3) ?
    C24 C23 C22 . . 117.9(3) ?
    C24 C23 H23 . . 121.1 ?
    C22 C23 H23 . . 121.1 ?
    C25 C24 C23 . . 119.8(3) ?
    C25 C24 H24 . . 120.1 ?
    C23 C24 H24 . . 120.1 ?
    C24 C25 C26 . . 117.9(3) ?
    C24 C25 H25 . . 121.1 ?
    C26 C25 H25 . . 121.1 ?
    N2 C26 C25 . . 123.9(3) ?
    N2 C26 H26 . . 118.1 ?
    C25 C26 H26 . . 118.1 ?
loop_
    _geom_torsion_atom_site_label_1
    _geom_torsion_atom_site_label_2
    _geom_torsion_atom_site_label_3
    _geom_torsion_atom_site_label_4
    _geom_torsion_site_symmetry_1
    _geom_torsion_site_symmetry_2
    _geom_torsion_site_symmetry_3
    _geom_torsion_site_symmetry_4
    _geom_torsion
    _geom_torsion_publ_flag
    C20A C1 C2 C3 . . . . 0.5(5) ?
    C1 C2 C3 C4 . . . . 1.3(5) ?
    C2 C3 C4 C4A . . . . -1.7(5) ?
    C3 C4 C4A O5 . . . . 179.8(3) ?
    C3 C4 C4A C20A . . . . 0.1(5) ?
    C4 C4A O5 C6 . . . . -3.5(4) ?
    C20A C4A O5 C6 . . . . 176.3(2) ?
    C4A O5 C6 C7 . . . . -173.9(3) ?
    O5 C6 C7 O8 . . . . -64.4(3) ?
    C6 C7 O8 C9 . . . . -167.7(3) ?
    C7 O8 C9 C10 . . . . -178.4(3) ?
    O8 C9 C10 O11 . . . . 67.3(3) ?
    C9 C10 O11 C11A . . . . 76.2(3) ?
    C10 O11 C11A C12 . . . . 44.2(4) ?
    C10 O11 C11A C15A . . . . -142.0(3) ?
    O11 C11A C12 C13 . . . . 173.2(3) ?
    C15A C11A C12 C13 . . . . -0.2(5) ?
    C11A C12 C13 C14 . . . . -1.2(5) ?
    C12 C13 C14 C15 . . . . 1.5(5) ?
    C13 C14 C15 C15A . . . . -0.3(5) ?
    C12 C11A C15A C15 . . . . 1.4(5) ?
    O11 C11A C15A C15 . . . . -172.7(3) ?
    C12 C11A C15A C16 . . . . -172.5(3) ?
    O11 C11A C15A C16 . . . . 13.5(4) ?
    C14 C15 C15A C11A . . . . -1.1(5) ?
    C14 C15 C15A C16 . . . . 172.4(3) ?
    C11A C15A C16 C17 . . . . -145.3(3) ?
    C15 C15A C16 C17 . . . . 41.2(5) ?
    C15A C16 C17 C18 . . . . -171.7(3) ?
    C15A C16 C17 C21 . . . . 11.6(5) ?
    C16 C17 C18 O18 . . . . 169.3(3) ?
    C21 C17 C18 O18 . . . . -14.0(4) ?
    C16 C17 C18 C19 . . . . -9.2(4) ?
    C21 C17 C18 C19 . . . . 167.5(3) ?
    O18 C18 C19 C20 . . . . 0.9(5) ?
    C17 C18 C19 C20 . . . . 179.4(3) ?
    C18 C19 C20 C20A . . . . 179.3(3) ?
    C2 C1 C20A C4A . . . . -2.0(5) ?
    C2 C1 C20A C20 . . . . 175.8(3) ?
    O5 C4A C20A C1 . . . . -178.0(3) ?
    C4 C4A C20A C1 . . . . 1.7(4) ?
    O5 C4A C20A C20 . . . . 4.3(4) ?
    C4 C4A C20A C20 . . . . -175.9(3) ?
    C19 C20 C20A C1 . . . . -169.6(3) ?
    C19 C20 C20A C4A . . . . 8.0(5) ?
    C22 N1 C21 O21 . . . . 2.3(5) ?
    C22 N1 C21 C17 . . . . 179.3(3) ?
    C16 C17 C21 O21 . . . . 38.3(4) ?
    C18 C17 C21 O21 . . . . -138.4(3) ?
    C16 C17 C21 N1 . . . . -138.8(3) ?
    C18 C17 C21 N1 . . . . 44.4(4) ?
    C26 N2 C22 C23 . . . . 2.0(5) ?
    C26 N2 C22 N1 . . . . 178.7(3) ?
    C21 N1 C22 N2 . . . . 164.2(3) ?
    C21 N1 C22 C23 . . . . -19.1(5) ?
    N2 C22 C23 C24 . . . . -2.0(5) ?
    N1 C22 C23 C24 . . . . -178.3(3) ?
    C22 C23 C24 C25 . . . . 0.9(5) ?
    C23 C24 C25 C26 . . . . 0.0(5) ?
    C22 N2 C26 C25 . . . . -1.0(5) ?
    C24 C25 C26 N2 . . . . 0.1(6) ?
loop_
    _geom_hbond_atom_site_label_D
    _geom_hbond_atom_site_label_H
    _geom_hbond_atom_site_label_A
    _geom_hbond_site_symmetry_A
    _geom_hbond_distance_DH
    _geom_hbond_distance_HA
    _geom_hbond_distance_DA
    _geom_hbond_angle_DHA
    N1 H1N O18 . 0.88(3) 2.04(3) 2.737(3) 135(3)
    C19 H19 O5 . 0.95 2.22 2.823(4) 120
    C23 H23 O21 . 0.95 2.34 2.903(4) 117
    C6 H6B O18 3_666 0.99 2.50 3.323(4) 140
    C9 H9A O8 4_566 0.99 2.48 3.447(4) 165
    C10 H10A O11 4_566 0.99 2.41 3.238(4) 140
    C26 H26 C22 4_575 0.95 2.76 3.678(4) 164
_shelx_space_group_comment
;
The symmetry employed for this shelxl refinement is uniquely defined
by the following loop, which should always be used as a source of
symmetry information in preference to the above space-group names.
They are only intended as comments.
;
_shelx_estimated_absorpt_T_min     0.982
_shelx_estimated_absorpt_T_max     0.995
_shelx_hkl_file
;
   0   0   1    2.17    1.60
   0   0   1   -0.85    1.29
   0   0   2  359.10   26.11
   0   0   2  337.22   25.34
   0   0   3   -1.99    3.45
   0   0   4   48.64    6.93
   0   0   5    1.33    4.28
   0   0  -6  155.28   17.13
   0   0  -7   17.37    9.70
   0   0  -8   23.43   11.76
   0   0  -9   -9.94   14.30
   0   1   0    0.55    0.51
   0   1   0   -0.33    0.60
   0  -1   0   -0.28    0.31
   0   1   0   -0.04    0.52
   0  -1   1  791.51   61.12
   0   1   1  843.97   61.32
   0   1   1  901.98   60.14
   0  -1  -1  861.91   61.46
   0   1   2  920.06   62.31
   0   1   2  857.16   63.52
   0  -1   2  843.00   63.27
   0  -1   3   18.03    4.33
   0   1   3   18.95    4.63
   0   1   3   19.33    4.58
   0   1   4  110.09   10.72
   0  -1   4  102.02   10.08
   0   1   4   85.29    9.91
   0  -1  -5    3.87    6.55
   0  -1   5    9.43    4.72
   0  -1  -6   32.59    9.03
   0  -1   6   32.66    7.10
   0  -1  -7   32.76   10.41
   0   1  -7   11.81   10.51
   0   1  -8    9.49   12.60
   0  -1  -8   -1.84   10.07
   0  -1  -9    3.52   13.86
   0   1  -9   18.52   16.26
   0  -2   0  453.41   34.42
   0   2   0  447.14   32.72
   0   2   0  530.14   33.89
   0   2  -1 2384.48  167.32
   0  -2   2  260.41   21.65
   0  -2  -2  300.58   23.02
   0   2   2  302.74   21.85
   0  -2  -3  122.70   12.38
   0  -2   3  131.15   11.03
   0   2   3  127.65   11.26
   0  -2  -4   60.95    9.13
   0  -2   4   62.99    7.73
   0   2   4   70.59    8.15
   0  -2   5  192.16   16.78
   0   2   5  192.10   16.67
   0  -2  -5  195.49   17.81
   0  -2  -6   20.12    8.63
   0  -2   6   -4.44    4.45
   0  -2  -7   -1.40    9.63
   0  -2   7    8.01    6.08
   0  -2  -8   97.31   15.62
   0   2  -8  110.40   18.25
   0   2  -9    9.48   16.82
   0  -2  -9  -11.33   11.90
   0   3   0    2.29    2.90
   0  -3   0   -4.92    2.14
   0   3   0   -2.36    3.84
   0  -3   2 3208.32  217.88
   0  -3  -2 2997.12  218.62
   0   3   2 2912.42  213.91
   0   3   3   27.21    5.30
   0  -3  -3   17.63    6.39
   0  -3   3   17.61    4.32
   0   3   4   58.72    8.19
   0  -3   4   61.64    7.26
   0  -3  -4   59.56    9.03
   0   3   5   12.77    5.50
   0  -3   5    4.70    5.01
   0  -3  -5    1.50    6.70
   0  -3   6   33.14    7.21
   0  -3  -6   30.61    9.19
   0  -3   7  219.56   20.30
   0  -3  -7  240.27   22.21
   0   3  -8  155.41   21.91
   0  -3  -8  136.04   18.21
   0   3  -9    6.40   15.07
   0  -3  -9    6.70   11.19
   0   4   0    4.48    4.99
   0  -4   0    5.07    3.80
   0   4   0   13.76    6.38
   0  -4  -1 2322.17  169.92
   0   4  -1 2422.51  160.46
   0   4   1 2341.28  166.48
   0   4  -2  246.52   16.09
   0  -4  -2  188.49   17.94
   0   4   2  192.68   16.73
   0   4   3   -4.50    4.18
   0  -4  -3    2.11    6.22
   0  -4   3    1.55    3.05
   0   4   4  342.83   25.30
   0  -4  -4  316.33   26.36
   0  -4   4  296.66   24.59
   0   4   5   27.64    6.44
   0  -4   5   22.25    5.53
   0  -4  -5   25.55    8.13
   0  -4  -6   52.34   10.53
   0  -4   6   37.84    7.38
   0  -4  -7   84.60   13.56
   0  -4   7  100.90   12.16
   0  -4  -8   16.97    9.71
   0   4  -8   -2.80   14.35
   0  -4  -9   20.96   11.47
   0   4  -9   22.76   18.93
   0   5   0    0.75    6.53
   0   5   0   -9.58    4.94
   0  -5   0   -0.68    3.55
   0   5   1  247.47   20.42
   0   5  -1  320.67   19.52
   0  -5  -1  242.55   20.86
   0   5   1  224.75   19.58
   0   5  -1  269.00   20.25
   0   5   2   94.27    9.46
   0   5  -2  130.17    9.62
   0  -5  -2  125.84   13.02
   0   5   2  106.38   11.08
   0  -5  -3 1223.73   90.54
   0   5   3 1153.88   88.17
   0   5  -3 1309.48   87.29
   0  -5  -4   -5.84    6.59
   0   5   4    8.11    5.25
   0  -5   4    4.55    3.65
   0   5   5  160.63   15.50
   0  -5  -5  197.76   18.14
   0  -5   5  140.59   14.52
   0  -5   6  143.72   14.45
   0   5   6  154.87   16.01
   0  -5  -6  156.79   17.90
   0  -5   7    3.48    6.14
   0  -5  -7    0.42    7.56
   0  -5  -8    9.49    9.93
   0  -5   8    1.20    6.58
   0  -5  -9    2.08   10.90
   0   5  -9   20.50   16.68
   0   6   0  737.51   49.13
   0   6   0  621.52   47.64
   0  -6  -1  429.98   35.11
   0   6   1  445.86   33.40
   0   6   1  500.55   34.76
   0   6  -1  491.09   33.85
   0   6  -2   20.27    7.32
   0  -6  -2   16.46    7.68
   0   6   2   19.78    4.82
   0   6   2   22.03    6.00
   0  -6   2   24.73    4.86
   0   6  -2   29.83    4.60
   0   6   3  298.46   27.19
   0  -6  -3  319.42   28.85
   0   6  -3  367.69   26.17
   0  -6   3  421.40   26.92
   0   6   4  382.39   29.81
   0  -6  -4  346.64   30.91
   0  -6   4  383.50   28.89
   0   6  -4  394.40   28.24
   0   6   5   -1.87    5.61
   0  -6  -5    7.51    8.34
   0  -6   5   -2.81    4.41
   0  -6   6   -2.38    5.10
   0  -6  -6   30.01    9.41
   0   6   6   15.42    7.04
   0  -6  -7   74.47   12.73
   0   6   7   86.37   11.99
   0  -6   7   77.98   10.96
   0  -6  -8    9.00    9.26
   0  -6   8    2.15    7.38
   0   6  -9   18.22   15.10
   0  -6  -9   33.22   12.29
   0  -7   0   -3.87    3.37
   0   7   0    3.60    6.52
   0   7   0    1.82    4.55
   0   7  -1  193.88   14.30
   0  -7  -1  167.78   14.93
   0   7   1  170.81   15.20
   0   7  -1  164.18   15.11
   0   7   1  177.22   14.99
   0   7  -2  996.99   63.83
   0  -7  -2  870.93   66.82
   0   7   2  843.68   65.03
   0   7  -2  867.22   62.66
   0  -7  -3    9.70    8.08
   0   7   3    6.81    5.33
   0   7  -3    5.90    4.58
   0  -7   3   13.11    4.01
   0  -7  -4  134.44   15.51
   0   7  -4  111.87   10.62
   0  -7   4  105.91   10.47
   0   7   4  100.61   12.55
   0  -7  -5   18.53    9.97
   0   7   5   28.76    8.10
   0  -7   5   23.16    5.65
   0   7  -5   36.33    6.89
   0   7  -6    3.28    5.86
   0  -7   6   10.23    6.19
   0  -7   7   85.15   12.75
   0   7  -7  103.68   12.41
   0  -7  -7  153.31   16.88
   0   7  -8   11.25   12.82
   0  -7   8    8.55    7.17
   0   7  -8    3.13    6.42
   0  -7  -8   20.09   10.51
   0   7  -9    2.52   14.30
   0  -7  -9   19.24   12.45
   0   8   0   47.76    7.77
   0   8   0   53.16    9.11
   0  -8   0   61.25    6.75
   0   8  -1   21.89    5.51
   0   8   1   27.77    6.86
   0   8  -1   28.46    8.49
   0  -8   1   32.24    4.69
   0   8   1   33.59    8.07
   0  -8  -1   24.73    6.02
   0   8  -2  946.91   65.47
   0   8   2  903.74   64.66
   0   8   2  905.71   67.90
   0  -8  -2  967.35   69.59
   0   8   3  127.85   14.08
   0   8   3  167.94   17.07
   0  -8   3  222.39   15.27
   0  -8  -3  180.94   19.70
   0   8  -3  182.90   17.00
   0   8  -3  201.27   15.00
   0  -8  -4   -0.99    9.24
   0   8   4   -0.62    6.65
   0   8  -4   -6.17    9.27
   0   8  -4    2.80    4.67
   0  -8   4   -1.79    3.70
   0   8   5   12.44    7.37
   0   8  -5   14.22    5.62
   0  -8  -5   22.31   11.87
   0  -8   5    3.19    4.67
   0  -8  -6   14.70   10.22
   0   8   6   21.42    7.81
   0  -8   6   -2.89    5.44
   0   8  -6  -10.58    5.82
   0   8  -7   75.06    9.99
   0  -8  -7   36.77   12.34
   0   8   7   81.76   12.58
   0   8  -7   89.66   14.86
   0  -8   7   67.73   10.58
   0   8  -8   -6.41   12.33
   0   8   8    1.71    8.03
   0  -8  -8   -5.61    8.84
   0   8  -8    7.66    6.84
   0  -8   8   -0.34    6.94
   0  -8  -9   24.66   11.95
   0   9   0   -1.78    7.06
   0   9   0    6.27    5.15
   0  -9   0    2.98    3.72
   0  -9   1  242.57   16.89
   0   9   1  217.40   18.44
   0   9  -1  215.91   17.25
   0   9   1  217.67   18.11
   0  -9  -1  191.92   17.81
   0   9  -1  199.63   18.43
   0   9  -2   -3.17    4.88
   0   9   2    7.32    6.73
   0  -9  -2   -0.31    7.40
   0   9   2   13.88    6.94
   0   9  -2    6.33    8.10
   0  -9   2    1.84    4.29
   0   9   3   87.88    9.76
   0  -9  -3   87.86   13.94
   0   9  -3   96.10   13.28
   0   9  -3   90.03    9.71
   0   9   3   95.55   11.92
   0  -9   3   94.62    9.87
   0   9   4  197.95   20.20
   0   9  -4  210.43   20.63
   0  -9  -4  199.76   23.05
   0  -9   4  209.01   17.03
   0   9  -4  205.65   17.05
   0  -9   5   25.40    6.12
   0   9  -5   24.32    6.84
   0   9   5   22.81    9.01
   0  -9  -5   28.89   11.80
   0   9  -5   72.50   13.50
   0  -9   6  150.46   15.78
   0   9   6  177.65   19.06
   0  -9  -6  144.90   19.22
   0   9  -6  186.78   19.42
   0   9  -6  143.97   14.18
   0   9  -7    8.61    6.72
   0   9  -7    7.31   12.29
   0   9   7   -3.57    8.01
   0  -9  -7   -6.73    9.10
   0  -9   7    0.05    6.14
   0  -9  -8    1.92    9.28
   0   9  -8  -23.01   11.86
   0   9   8   -5.38    7.75
   0  10   0   11.73    5.66
   0  10   0   13.94    8.13
   0 -10   0   17.91    4.54
   0 -10  -1   45.96    7.43
   0  10  -1   36.57    7.27
   0 -10   1   38.12    5.42
   0  10  -1   31.24    9.53
   0  10   1   38.82    7.83
   0  10   1   50.26    9.35
   0 -10  -2  115.30   13.91
   0  10  -2  114.27   11.42
   0  10   2  113.91   13.16
   0  10  -2  129.71   14.60
   0 -10   2  111.17   11.15
   0  10   2  115.75   13.16
   0  10  -3    3.71    5.92
   0  10  -3   -8.15    9.60
   0  10   3   -4.62    4.93
   0 -10  -3    2.87    9.87
   0 -10   3    2.58    4.88
   0  10   3  -12.77    6.50
   0  10  -4    4.11    6.04
   0 -10   4    6.68    4.65
   0  10   4    0.90    7.25
   0 -10  -4   10.49   12.15
   0  10  -4   -2.96   10.78
   0 -10  -5   26.32   12.11
   0  10  -5   16.24   11.73
   0 -10   5   13.58    5.69
   0  10  -5   23.06    6.44
   0  10   5   21.72    8.80
   0 -10  -6  245.09   25.96
   0  10  -6  208.03   19.27
   0  10  -6  251.05   24.24
   0  10   6  247.15   24.25
   0  10   7   13.62    9.05
   0  10  -7   -8.90   12.17
   0 -10  -7   13.76   10.52
   0  10  -8    2.27   13.70
   0  10   8   -0.07    9.01
   0 -10  -8  -12.48    9.79
   0  11   0  -14.22    7.89
   0 -11   0   -2.00    4.56
   0  11   0   -7.00    5.30
   0  11   1    0.66    8.08
   0 -11   1    6.32    3.81
   0  11   1    3.86    6.44
   0  11  -1    0.61    5.97
   0  11  -1   10.23    9.30
   0 -11  -1    7.28    5.58
   0 -11   2   33.85    6.95
   0  11   2   49.43   10.22
   0  11   2   45.83    8.96
   0  11  -2   40.40   11.26
   0 -11  -2   48.09   10.11
   0  11  -2   52.70    7.90
   0 -11  -3  -10.57    9.93
   0  11  -3    1.35    6.28
   0  11   3    3.13    5.71
   0 -11   3   -4.44    5.05
   0  11   3   -2.14    7.20
   0  11  -3   -1.14   10.39
   0  11  -4   13.82   11.85
   0 -11  -4   17.56   13.22
   0  11   4   30.36    9.31
   0 -11   4   10.64    5.17
   0  11  -4   19.59    7.36
   0 -11   5   12.01    5.38
   0  11  -5    6.98    6.52
   0  11  -5    0.46   11.23
   0 -11  -5   32.06   13.64
   0  11   5    3.02    7.93
   0 -11  -6   10.51   12.63
   0  11   6   -7.41    7.79
   0  11  -6   -6.49   11.46
   0  11  -7   -0.46   12.94
   0 -11  -7    1.76   10.77
   0  11   7   -4.36    9.04
   0  11  -8   45.97   15.87
   0 -11  -8   24.89   13.75
   0  11   8   36.37   12.12
   0 -12   0    0.40    4.69
   0  12   0   -8.66    5.46
   0  12   0   -4.59    9.01
   0  12  -1   -2.99    5.54
   0 -12  -1   -2.40    5.74
   0  12   1   -1.73    6.31
   0 -12   1    6.16    4.55
   0  12  -1  -10.69    8.59
   0  12   1    2.97    8.23
   0 -12  -2   11.85    8.13
   0  12  -2   13.13    6.88
   0  12   2   21.37    8.47
   0 -12   2    7.27    5.33
   0  12   2    4.90    8.96
   0  12  -2    5.68   10.14
   0  12   3   41.84    8.20
   0 -12  -3   49.37   12.60
   0  12   3   42.86   10.14
   0 -12   3   33.00    7.50
   0  12  -3   52.26   12.98
   0  12  -3   56.56    9.11
   0  12  -4    9.00    7.11
   0 -12  -4   16.57   12.13
   0  12   4    0.73    7.57
   0  12  -4   15.42   11.81
   0  12   5   36.09   10.42
   0  12  -5   40.37   13.47
   0 -12  -5   53.43   13.91
   0  12  -6   25.45   13.03
   0 -12  -6   26.03   13.67
   0  12   6   18.94   10.39
   0  12  -7  -15.08   12.80
   0  12   7    8.50   10.53
   0 -12  -7    0.08   11.17
   0  13   0   -1.32    6.49
   0 -13   0    2.06    5.01
   0  13   0   -8.50    9.01
   0  13   1    7.76    6.83
   0 -13  -1    7.49    6.49
   0  13  -1    5.76   10.07
   0  13  -1    0.37    5.96
   0 -13   1    1.83    4.47
   0  13   1   11.93    9.69
   0 -13   2   -2.51    5.25
   0  13  -2   -1.84    6.15
   0  13   2   -5.01    8.83
   0  13  -2   -4.49   10.26
   0 -13  -2  -12.94    7.80
   0  13   2   -8.71    6.70
   0  13  -3   13.25    7.73
   0  13   3   16.68    8.68
   0  13   3    5.49    7.16
   0  13  -3   18.58   11.74
   0 -13  -3   10.89   10.21
   0  13   4   17.25    9.44
   0 -13  -4   31.70   12.56
   0  13  -4   36.91   12.29
   0  13  -5   22.10   13.08
   0  13   5   13.19    8.82
   0 -13  -5   12.23   11.71
   0 -13  -6   20.63   12.95
   0  13  -6   23.19   14.04
   0  13   6   -5.92    9.99
   0  13   7   11.99   10.83
   0  13  -7   14.75   14.16
   0 -13  -7    0.51   13.83
   0  14   0   74.89   13.41
   0  14   0   90.27   11.48
   0 -14   0  109.25   10.83
   0  14   1   24.82   10.17
   0  14   1   15.33    7.30
   0 -14  -1   31.35    7.91
   0  14  -1   14.66   11.03
   0  14  -1   23.45    7.69
   0 -14  -2   15.31    8.46
   0  14  -2   39.26   12.05
   0  14  -2   26.15    7.52
   0  14   2   38.76    9.10
   0  14   2   28.60   10.25
   0  14   3   18.41    7.44
   0  14   3   12.97    8.08
   0  14  -3    6.30   10.88
   0 -14  -3   -2.61    8.68
   0 -14  -4   66.81   14.77
   0  14  -4   78.17   14.99
   0  14   4   72.15   12.98
   0  14  -5   19.95   13.06
   0  14   5   29.55   11.56
   0 -14  -5   53.08   14.59
   0  14  -6   -7.94   13.02
   0  14   6   -1.62    9.57
   0 -14  -6   -3.69   11.73
   0  14  -7  -10.89   13.64
   0 -14  -7   28.27   15.14
   0  14   7    1.62   11.52
   0  15   0   -2.61    5.72
   0  15   0    6.53    9.22
   0  15   1   27.16    8.43
   0  15   1   51.23   11.10
   0 -15  -1   25.32    7.68
   0  15  -1   40.89   11.10
   0  15  -1   34.25    7.86
   0  15   2  -10.12    6.20
   0  15  -2   12.41   10.12
   0 -15  -2    2.86    6.54
   0  15   2   12.33    9.40
   0  15  -2    3.87    6.30
   0 -15  -3    1.81    8.53
   0  15   3   -6.99    6.68
   0  15  -3   -3.97   10.70
   0  15   3    2.68    7.61
   0 -15  -4   22.34   11.30
   0  15  -4   16.18   12.03
   0  15   4   28.89    9.75
   0 -15  -5  119.46   18.58
   0  15   5  107.40   17.67
   0  15  -5  174.97   20.47
   0 -15  -6    6.22   13.47
   0  15  -6   -6.84   12.30
   0  15   6   16.90   11.00
   0  16   0   66.18   10.07
   0  16   0   38.28   10.94
   0  16  -1    5.54    9.70
   0  16   1    8.94    8.98
   0  16   1   -0.34    6.83
   0  16  -1   17.47    6.85
   0  16  -2   -4.52   10.40
   0 -16  -2  -18.53    6.37
   0  16   2   22.09    9.56
   0  16   2    0.23    7.43
   0  16   3   16.04    8.15
   0  16   3   -1.16    7.75
   0  16  -3    7.73   10.79
   0 -16  -3   10.91    9.37
   0 -16  -4    9.74   10.50
   0  16   4   32.78   11.11
   0  16  -4   60.48   14.23
   0 -16  -5   19.06   11.93
   0  16   5   12.95    9.68
   0  16  -5   -6.41   12.10
   0  16  -6   41.91   16.06
   0  16   6   17.74   11.76
   0 -16  -6   19.75   13.77
   0  17   0   11.39    6.77
   0  17   0    1.49    9.31
   0  17   1   -1.98    6.37
   0  17  -1    8.56    9.70
   0  17   1    2.21    8.34
   0  17  -2   -2.59   10.58
   0  17   2   19.46    9.82
   0  17   2    3.07    7.34
   0  17   3   18.17    9.70
   0  17  -3   22.90   12.38
   0  17   3   56.42   10.39
   0 -17  -4   21.87   10.65
   0  17   4   -2.87    8.28
   0  17  -4    1.56   12.34
   0  17  -5    0.41   13.30
   0  17   5   -2.74    8.77
   0 -17  -5  -15.69   10.21
   0  18   0    8.51    9.16
   0  18   1   21.64    8.86
   0  18  -1    0.98    9.91
   0  18   1   29.67   10.58
   0  18  -2   54.15   12.99
   0  18   2   39.01   10.32
   0  18   2   42.86   11.22
   0  18  -3   53.62   14.72
   0  18   3   34.78   10.50
   0  18   4   -1.53    9.45
   0  18  -4   -6.02   12.01
   0  19   0    9.96    8.89
   0  19  -1   12.52   10.26
   0  19   1   19.98   10.28
   0  19   2   11.76    8.35
   0  19  -2   20.71   11.29
   0  19   2   29.12   10.30
   0  19  -3   18.99   13.22
   0  19   3   19.89    9.39
   0  20   0   26.17   10.39
   0  20   1   31.39   11.33
   0  20  -1   19.60   11.04
   1   0  -9  -11.78   12.44
   1   0  -8   53.11   12.62
   1   0  -7   -0.20    8.14
   1   0  -6   82.18   12.53
   1   0  -5  -12.90    5.16
   1   0  -4   12.50    5.88
   1   0  -3   -2.17    4.60
   1   0  -2 3302.59  236.90
   1   0  -1    0.77    2.12
   1   0   0    0.11    0.40
   1   0   0   -0.37    0.25
   1   0   1    1.62    1.90
   1   0   1    1.55    2.02
   1   0   2 1299.56   90.42
   1   0   2 1256.76   92.37
   1   0   3   -4.64    3.34
   1   0   3    1.97    3.39
   1   0   4  104.30   10.40
   1   0   5   -2.80    4.35
   1   0   6  151.49   14.87
   1   0   7    1.27    5.76
  -1   0  -8   19.42   13.56
  -1   0  -9   10.45   15.68
   1   1  -9   -6.71   12.85
   1  -1  -9    5.97   11.38
   1  -1  -8   -3.93    9.16
   1   1  -8  -11.83   10.47
   1   1  -7   37.58   10.99
   1  -1  -7   42.42   11.05
   1  -1  -6   24.02    8.57
   1   1  -6   34.51    9.93
  -1  -1   5  172.97   15.78
   1  -1  -5  198.30   17.21
   1  -1  -4    2.71    5.33
  -1  -1   4   -0.93    3.64
   1  -1  -3   35.49    6.68
  -1  -1   3   25.05    4.56
  -1  -1   2 1226.55   95.60
   1  -1  -2 1445.51   96.40
  -1   1   2 1312.44   93.91
   1   1  -1  441.13   33.21
   1  -1  -1  504.04   33.60
  -1   1   1  427.99   32.57
  -1   1   0    5.93    1.30
   1   1   0    5.13    1.26
   1  -1   1  234.31   16.36
   1   1   1  222.51   16.83
   1   1   1  217.49   17.10
  -1   1  -1  240.22   16.20
   1  -1   1  228.70   17.15
   1  -1   2   79.82    7.83
   1   1   2   83.25    8.10
   1   1   2   80.08    7.88
   1  -1   3   58.14    6.98
   1   1   3   48.52    6.55
   1   1   3   61.44    7.29
   1  -1   4   -1.98    3.76
   1   1   4    1.23    3.97
   1   1   4   -1.05    4.22
   1   1   5  100.28   10.72
   1   1   5   89.86   11.01
   1  -1   5  100.91   10.92
   1   1   6   -0.03    5.33
   1  -1   6    7.44    5.73
  -1  -1  -7  237.01   25.33
  -1  -1  -8    2.10   11.49
  -1   1  -8   33.38   15.07
  -1   1  -9   12.14   18.71
  -1  -1  -9   30.45   17.19
   1   2  -9    8.14   14.23
   1  -2  -9   12.25   10.60
   1   2  -8   20.38   12.01
   1  -2  -8   23.08   10.15
   1   2  -7   98.23   14.70
   1  -2  -7  104.61   14.47
   1  -2  -6    6.83    7.59
   1   2  -6   19.86    8.26
   1  -2  -5  140.38   14.29
  -1  -2   5  112.40   11.66
   1  -2  -4  110.59   11.74
  -1   2   4   99.66   10.56
  -1  -2   4   93.44    9.64
  -1  -2   3    6.64    3.12
   1  -2  -3    5.24    5.86
  -1   2   3    4.52    3.97
   1  -2  -2 2443.14  171.19
  -1   2   2 2308.94  167.36
  -1   2   1  168.87   12.82
   1   2  -1  170.24   12.60
   1  -2  -1  162.18   13.41
   1  -2   0  235.23   19.21
  -1  -2   0  260.55   19.10
  -1   2   0  281.14   18.41
  -1   2   0  255.98   18.66
   1   2   0  274.09   18.99
   1  -2   1 3487.23  256.35
  -1   2  -1 3755.35  242.22
   1   2   1 3636.26  251.41
   1   2   1 3561.45  256.47
   1   2   1 3465.56  242.30
   1   2   2  264.89   20.13
   1   2   2  275.13   19.78
   1  -2   2  230.00   19.74
   1   2   3  159.24   13.32
   1   2   3  165.67   13.79
   1  -2   3  146.83   13.13
   1   2   4    1.72    4.32
   1  -2   4   -2.71    3.97
   1   2   4   -0.06    4.02
   1   2   5   66.16    9.04
   1  -2   5   51.23    7.94
   1   2   5   58.72    8.31
  -1  -2  -6   11.25    8.66
   1  -2   6    9.02    5.59
  -1  -2  -7   22.44   11.22
   1  -2   7   15.18    7.16
   1  -2   8    1.24    6.65
  -1  -2  -8   49.89   12.82
  -1  -2  -9   24.86   14.71
  -1   2  -9   20.02   19.65
   1  -3  -9   -6.00    9.45
   1   3  -9    5.52   15.02
   1   3  -8   33.38   13.43
   1  -3  -8    7.51    9.07
   1   3  -7  123.47   18.74
   1  -3  -7  191.23   18.45
  -1  -3   6    2.42    5.11
   1  -3  -6    1.97    7.88
  -1  -3   5   -0.29    3.88
   1  -3  -5   -9.73    7.16
  -1   3   5    6.91    5.14
   1  -3  -4   20.09    7.71
  -1   3   4   16.01    5.31
  -1  -3   4   19.68    4.55
   1  -3  -3  703.82   51.98
  -1  -3   3  651.51   50.62
  -1   3   3  722.62   50.48
   1   3  -2 1289.66   94.19
  -1   3   2 1312.64   94.60
   1  -3  -2 1394.36   97.03
  -1   3   1  999.93   67.09
  -1   3   1  917.16   64.39
   1  -3  -1  976.37   68.72
  -1  -3   1  888.08   67.83
   1   3  -1  939.27   66.73
  -1   3   0  113.66    8.97
  -1  -3   0  106.43    8.92
   1   3   0  122.40    9.48
   1  -3   0  110.89    9.29
  -1   3   0  114.76    9.69
   1  -3   1  501.36   35.92
   1   3   1  479.64   35.70
  -1   3  -1  555.23   34.67
  -1   3  -1  459.39   34.73
  -1  -3  -1  466.83   36.52
   1   3   1  477.62   33.87
   1  -3   2  214.51   16.85
   1   3   2  209.49   17.19
   1   3   2  215.22   17.07
   1   3   3   58.74    7.46
   1  -3   3   39.99    5.79
   1   3   3   44.33    6.80
   1  -3   4  135.14   12.66
   1   3   4  137.94   12.97
   1   3   4  157.89   13.64
   1   3   5   92.19   10.95
  -1  -3  -5   92.78   12.21
   1  -3   5   97.90   10.71
   1  -3   6   17.27    6.23
   1   3   6   28.52    7.32
  -1  -3  -6   32.33    9.84
   1  -3   7   55.15    9.85
  -1  -3  -7   56.69   12.10
   1  -3   8   74.70   11.92
  -1  -3  -8   60.82   13.75
  -1  -3  -9    7.97   12.64
  -1   3  -9    4.18   17.85
   1   4  -9   27.36   15.59
   1  -4  -9   -1.47    9.05
   1  -4  -8   -0.50    8.06
   1   4  -8   -1.36   11.45
   1  -4  -7   23.80    9.22
   1   4  -7   19.76   10.87
   1  -4  -6  125.25   15.07
  -1  -4   6  115.39   12.76
   1  -4  -5   -5.68    6.77
  -1   4   5    3.86    5.00
  -1  -4   5   -0.69    3.90
   1  -4  -4  123.54   13.33
  -1  -4   4   89.11   10.16
  -1   4   4  128.60   12.04
  -1   4   3   48.63    6.74
   1  -4  -3   34.96    8.07
  -1  -4   3   40.09    5.23
   1  -4  -2  657.83   49.19
  -1   4   2  645.01   47.56
   1   4  -2  667.26   47.10
   1  -4  -1 2918.11  202.57
   1   4  -1 2678.79  197.89
  -1   4   1 2715.80  190.98
  -1  -4   1 2941.56  201.98
  -1   4   1 2844.32  198.34
   1   4   0  461.35   34.19
   1  -4   0  448.40   34.40
   1   4   0  434.28   33.07
  -1  -4   0  454.49   34.11
  -1   4   0  479.94   33.56
  -1   4   0  529.97   33.85
  -1   4  -1  226.48   15.67
   1   4   1  186.63   17.09
  -1  -4  -1  199.80   17.78
   1   4   1  203.20   16.31
  -1   4  -1  249.48   17.29
   1   4   2  176.14   12.98
  -1   4  -2  194.51   14.71
  -1  -4  -2  150.99   15.82
   1  -4   2  165.35   14.22
  -1   4  -2  192.82   13.49
   1   4   2  169.92   14.77
  -1  -4  -3   -7.74    6.07
   1  -4   3   -0.64    3.37
   1   4   3   -2.57    4.32
   1   4   4  161.17   13.82
  -1  -4  -4  149.41   14.80
   1  -4   4  134.71   12.83
   1   4   5  133.77   13.20
   1  -4   5  104.58   11.84
  -1  -4  -5  124.10   14.40
  -1  -4  -6  128.47   16.83
   1   4   6  158.40   15.76
   1  -4   6  147.14   15.14
   1   4   7    9.93    6.42
  -1  -4  -7   10.12    8.78
   1  -4   7    3.95    6.27
   1  -4   8   22.07    8.63
  -1  -4  -8   39.89   12.62
  -1   4  -9   21.12   19.62
  -1  -4  -9    0.99   11.45
   1  -5  -9   -9.87    9.10
   1   5  -9   -2.03   13.12
   1   5  -8   96.46   17.68
   1  -5  -8   89.29   14.36
  -1  -5   7  143.38   14.75
   1  -5  -7  127.38   16.38
  -1   5   6   11.43    6.75
  -1  -5   6   -5.08    5.12
   1  -5  -6   13.32    8.71
  -1  -5   5    4.09    4.40
   1  -5  -5    5.85    8.47
   1  -5  -4   68.73   11.25
  -1   5   4   67.46    8.66
  -1  -5   4   50.16    6.96
  -1   5   3  189.64   16.43
   1  -5  -3  201.65   18.32
   1   5  -3  192.50   15.54
   1  -5  -2   55.06    9.07
  -1   5   2   45.77    6.80
   1   5  -2   46.68    5.91
  -1  -5   2   40.18    4.83
  -1   5   2   39.41    5.79
  -1  -5   1   -2.41    2.59
   1   5  -1    3.65    3.73
   1  -5  -1   -9.53    4.87
  -1   5   1  -11.50    5.42
  -1   5   1   -3.75    4.24
  -1  -5   0 1724.18  120.51
  -1   5   0 1714.20  114.71
   1   5   0 1547.59  114.33
   1   5   0 1762.52  118.66
   1  -5   0 1643.24  120.72
  -1   5  -1   -0.30    3.23
  -1   5  -1   -4.65    6.52
  -1  -5  -1    2.30    5.75
   1  -5   1   -0.49    3.42
   1   5   1   -0.68    5.00
   1   5   1   -8.30    5.67
  -1   5  -2   49.80    5.54
   1   5   2   57.31    7.93
  -1  -5  -2   47.25    8.78
   1   5   2   40.34    5.48
   1  -5   2   54.59    6.38
  -1   5  -2   49.40    7.89
  -1  -5  -3  253.15   22.98
   1   5   3  287.39   22.06
  -1   5  -3  294.70   20.57
   1  -5   3  255.45   21.29
  -1  -5  -4    8.11    7.70
   1  -5   4    7.26    3.95
   1   5   4    1.24    5.07
   1   5   5   24.03    7.05
  -1  -5  -5   26.16    8.61
   1  -5   5   20.46    5.97
   1   5   6    0.12    5.83
  -1  -5  -6    6.61    9.06
   1  -5   6    5.98    5.91
  -1  -5  -7    6.82    8.76
   1   5   7   -1.99    6.14
   1  -5   7   -1.57    5.96
  -1  -5  -8   -2.78    8.61
   1  -5   8    7.38    7.35
  -1   5  -9   16.62   17.95
  -1  -5  -9    0.34   11.06
   1  -6  -9   -7.81    9.08
   1   6  -9    7.04   13.37
   1  -6  -8   -7.80    8.83
   1   6  -8    9.32   12.49
  -1  -6   7   -2.68    5.44
   1  -6  -7   25.65    9.88
  -1  -6   6   10.83    5.66
   1  -6  -6   21.16    9.75
  -1   6   6    6.33    6.69
  -1   6   5   15.46    6.65
  -1  -6   5    8.93    4.91
   1  -6  -5    7.45    9.13
   1   6  -5   14.96    5.37
  -1  -6   4   93.27    9.58
   1   6  -4  101.16   10.17
   1  -6  -4  128.44   14.47
  -1   6   4   98.70   11.69
   1  -6  -3  172.15   17.42
   1   6  -3  168.57   14.38
  -1   6   3  149.08   15.24
  -1  -6   3  218.54   14.32
  -1   6   2    5.32    4.17
  -1   6   2    8.75    4.68
  -1  -6   2    7.95    3.22
   1  -6  -2   14.01    6.74
   1   6  -2   11.27    4.16
   1  -6  -1   51.69    6.96
  -1   6   1   57.98    7.17
  -1   6   1   52.07    7.57
   1   6  -1   55.22    6.49
  -1  -6   1   48.11    5.31
   1  -6   0   41.34    5.38
  -1  -6   0   30.06    4.79
   1   6   0   28.88    7.41
   1   6   0   40.35    6.86
  -1   6   0   50.34    6.37
  -1   6   0   43.53    8.10
   1   6   1  580.89   42.76
  -1  -6  -1  616.08   45.46
  -1   6  -1  627.02   43.15
   1   6   2   10.87    5.70
  -1   6  -2   20.59    6.94
  -1  -6  -2   16.92    7.18
  -1   6  -2   24.95    4.11
   1  -6   2   26.76    4.86
   1   6   2    9.81    4.66
  -1   6  -3    5.41    7.35
   1  -6   3    4.87    4.56
  -1  -6  -3   -0.80    7.09
   1   6   3    6.51    5.35
  -1   6  -3    3.53    4.13
   1  -6   4   24.99    5.90
  -1  -6  -4   44.38    9.75
   1   6   4   55.92    8.74
  -1   6  -4   47.30    6.54
  -1   6  -4   47.64    9.27
  -1  -6  -5   18.38    8.94
   1  -6   5   16.93    5.29
   1  -6   6  138.71   14.39
   1   6   6  143.49   15.59
  -1  -6  -6  123.78   17.39
   1  -6   7   32.68    8.43
  -1   6  -7   73.00   12.34
  -1  -6  -7   40.32   10.41
   1   6   7   32.84    9.38
   1  -6   8   73.93   11.80
  -1  -6  -8   56.33   12.85
  -1   6  -8   68.44   14.33
   1  -6   9   61.72   11.73
  -1  -6  -9   39.75   13.56
   1  -7  -9    8.87    9.97
   1   7  -9   25.13    6.76
   1  -7  -8   22.52   10.99
   1   7  -8    4.38    6.48
   1   7  -8   22.38   13.58
  -1   7   7   27.55    9.03
   1   7  -7   17.06    6.79
  -1  -7   7   13.86    6.83
   1  -7  -7   40.28   10.63
  -1   7   6   90.96   12.14
   1   7  -6   96.16   10.82
  -1  -7   6   70.84   10.14
   1  -7  -6   73.75   13.75
   1   7  -5  119.95   12.58
  -1   7   5  137.93   14.92
  -1  -7   5  109.64   12.42
   1  -7  -5  181.27   18.13
  -1  -7   4   38.52    5.55
  -1   7   4   42.54    8.20
   1  -7  -4   37.17   10.75
   1   7  -4   46.21    6.73
   1   7  -3  808.24   55.56
   1  -7  -3  804.96   59.00
  -1   7   3  697.99   56.44
   1   7  -2  209.25   15.55
  -1   7   2  176.32   15.36
  -1  -7   2  188.47   15.30
  -1   7   2  197.91   16.77
   1  -7  -2  204.49   18.38
   1  -7  -1    3.19    4.90
  -1  -7   1    3.08    2.79
  -1   7   1   -2.02    5.95
   1   7  -1   -0.03    6.74
   1   7  -1    7.70    4.48
  -1   7   1    6.07    4.79
  -1   7   0  154.59   13.76
   1   7   0  130.05   12.95
   1  -7   0  142.49   11.95
  -1   7   0  151.38   12.35
   1   7   0  126.66   12.34
  -1  -7   0  145.97   11.51
   1   7   1  369.84   27.92
   1   7   1  384.80   29.18
  -1  -7  -1  357.52   29.19
  -1   7  -1  397.65   28.32
   1  -7   2    2.97    4.16
   1   7   2   -0.53    5.69
   1   7   2   -6.24    4.90
  -1   7  -2   15.56    7.67
  -1  -7  -2   -8.20    7.12
  -1   7  -2    3.30    3.78
   1  -7   3   13.00    4.86
   1   7   3   14.19    6.40
  -1  -7  -3    9.54    9.11
  -1   7  -3   15.33    7.86
  -1   7  -3   22.15    4.87
  -1  -7  -4  107.75   14.91
  -1   7  -4  118.03   10.31
   1  -7   4  110.81   11.35
  -1   7  -4  104.71   13.15
  -1   7  -5    1.89    4.95
   1   7   5   20.60    7.41
   1  -7   5   -3.01    4.60
  -1   7  -5    2.03    9.17
  -1  -7  -5    6.08    9.15
   1  -7   6  341.18   30.78
  -1  -7  -6  376.35   32.93
  -1   7  -6  377.76   29.84
   1   7   6  463.71   32.78
  -1   7  -6  377.04   30.85
   1   7   7  191.44   20.53
   1  -7   7  165.88   18.07
  -1   7  -7  240.05   20.87
  -1  -7  -7  176.26   20.88
   1  -7   8   -3.95    7.00
   1   7   8    0.47    7.71
  -1   7  -8    0.68   11.21
  -1  -7  -8   -1.92   10.00
  -1  -7  -9   -4.87   10.35
   1  -7   9   21.27    9.42
   1  -8  -9   11.22    9.88
   1   8  -9    2.94   13.65
   1  -8  -8   -1.89    9.93
   1   8  -8    8.49    6.76
  -1   8   7   41.23   10.24
   1  -8  -7   34.54   10.98
   1   8  -7   22.88    7.56
  -1  -8   7   20.52    7.21
  -1   8   6    2.58    6.32
  -1  -8   6    8.57    5.55
   1  -8  -6    9.35   10.03
   1   8  -6    4.97    5.91
   1  -8  -5  152.37   18.12
  -1   8   5  134.03   15.01
  -1  -8   5  119.03   12.06
   1   8  -5  118.44   12.22
  -1   8   4   47.00    9.59
  -1  -8   4   47.85    6.59
   1   8  -4   57.53    8.27
   1  -8  -4   77.84   13.37
   1   8  -3   10.92    5.42
   1  -8  -3    7.92    8.94
  -1   8   3    5.94    6.21
  -1  -8   3    4.57    3.05
  -1   8   2   77.90    8.87
   1  -8  -2   80.76   10.99
   1   8  -2   69.31    7.77
  -1  -8   2   45.31    6.79
   1   8  -2   61.53   10.59
  -1   8   2   62.98    9.23
  -1   8   1    2.93    6.70
   1   8  -1   -3.93    7.17
   1   8  -1   -2.74    5.10
  -1  -8   1    1.87    3.01
  -1   8   1    1.42    5.09
   1  -8  -1   -0.83    4.62
   1   8   0  313.59   24.01
   1   8   0  241.48   23.49
  -1   8   0  309.38   23.48
  -1   8   0  294.30   24.04
  -1  -8   0  346.06   23.30
   1  -8   0  336.20   23.66
  -1  -8  -1  584.43   44.80
  -1   8  -1  684.06   43.50
  -1   8  -1  565.43   43.05
   1   8   1  539.99   42.69
   1   8   1  619.14   44.57
   1   8   2  399.72   30.17
  -1  -8  -2  410.94   33.37
   1   8   2  441.86   32.63
  -1   8  -2  403.99   31.18
  -1  -8  -3   -1.52    8.09
  -1   8  -3   -0.59    7.89
  -1   8  -3   -0.66    4.22
   1  -8   3    3.67    4.55
   1   8   3    0.38    4.16
   1   8   3   -8.34    5.45
  -1   8  -4   20.61    9.60
   1  -8   4   12.93    4.99
  -1  -8  -4   31.39   11.40
   1   8   4   19.33    7.54
  -1   8  -4   20.53    5.60
  -1  -8  -5   23.08   10.83
   1   8   5   25.99    8.83
  -1   8  -5   32.15   10.92
  -1   8  -5   31.02    6.46
   1  -8   5   26.70    6.81
  -1  -8  -6  112.78   16.42
   1   8   6  136.63   15.81
  -1   8  -6  130.39   12.74
   1  -8   6   94.31   12.69
  -1   8  -6  143.86   15.94
  -1   8  -7    3.51    6.39
  -1   8  -7   -0.36   10.91
   1  -8   7   -2.50    6.24
  -1  -8  -7   12.39    9.69
   1   8   7    3.36    7.30
  -1   8  -8   13.76   12.12
  -1  -8  -8    0.62    9.84
   1  -8   8   -0.83    7.47
   1   8   8   -6.52    7.73
   1  -8   9   14.74    9.77
   1   9  -8   47.00   15.79
   1  -9  -8   24.54   11.84
   1   9  -8   21.63    7.91
   1   9  -7   94.71   11.20
   1  -9  -7  104.74   15.87
  -1   9   7   93.51   13.90
  -1  -9   7   65.21   10.67
   1   9  -6   17.56    6.85
   1  -9  -6   53.37   12.52
  -1  -9   6    6.05    5.57
  -1   9   6   40.90    9.47
   1   9  -5    1.21    5.46
  -1  -9   5    6.12    4.83
  -1   9   5   -0.11    6.46
   1  -9  -5    4.33   12.41
   1   9  -4   70.25    9.05
   1  -9  -4   79.79   15.12
  -1  -9   4   38.52    6.68
   1   9  -3   32.32   10.91
  -1   9   3   30.34    7.93
   1  -9  -3   36.93   11.28
   1   9  -3   41.35    7.00
  -1   9   3   34.55    6.55
  -1  -9   3   21.21    4.77
   1   9  -2  107.18   13.25
   1   9  -2  100.36   10.46
  -1   9   2  111.16   11.51
   1  -9  -2  106.82   12.66
  -1   9   2   99.63   11.42
  -1  -9   2   74.22    9.25
  -1   9   1   53.20    7.73
   1   9  -1   38.23    9.26
   1   9  -1   58.53    7.74
   1  -9  -1   53.30    7.54
  -1  -9   1   44.91    5.64
  -1   9   1   44.39    9.20
  -1   9   0   56.99    7.23
   1  -9   0   65.60    6.78
   1   9   0   40.30    9.20
   1   9   0   35.33    7.82
  -1  -9   0   48.32    6.22
  -1   9   0   46.70    9.53
  -1   9  -1   -7.53    4.30
  -1  -9  -1    2.96    5.12
   1  -9   1   -1.53    3.79
   1   9   1   -2.70    5.79
   1   9   1    3.44    7.20
  -1   9  -1    6.96    7.40
   1   9   2  605.49   46.46
  -1   9  -2  627.84   44.62
  -1  -9  -2  636.78   47.54
   1   9   2  585.91   43.73
   1   9   3   -4.65    6.40
   1   9   3   -1.66    4.66
  -1   9  -3   -8.78    8.61
  -1   9  -3   -4.58    4.54
  -1  -9  -3    1.92    8.65
   1  -9   3    4.34    5.14
  -1  -9  -4   15.88   11.73
   1  -9   4   23.81    6.09
   1   9   4    4.19    8.32
  -1   9  -4   24.30    5.76
  -1   9  -4    3.40    9.61
  -1  -9  -5   22.44   11.38
  -1   9  -5    7.30    5.76
   1   9   5    9.22    7.93
   1  -9   5    3.39    5.81
  -1   9  -5    4.54   10.24
  -1   9  -6    3.60    5.17
  -1   9  -6   -9.35    9.57
   1   9   6   -2.42    7.07
   1  -9   6    5.56    5.43
  -1  -9  -6    9.24   10.16
   1  -9   7    5.29    7.42
   1   9   7   12.99    8.96
  -1  -9  -7    5.00   10.71
  -1   9  -7   14.37   10.84
  -1   9  -8   14.74   12.06
   1  -9   8    0.31    7.67
   1   9   8   14.99    9.52
  -1  -9  -8    9.52   11.62
  -1  10   8   73.90   14.71
   1  10  -8   94.96   18.68
   1 -10  -8   48.06   13.86
  -1  10   7   -0.12    8.16
   1  10  -7   -1.84    5.93
   1  10  -7  -10.83   13.54
   1 -10  -7   -6.64    9.61
   1  10  -6   20.71    7.58
   1 -10  -6   77.20   15.57
  -1  10   6   27.90   10.13
   1  10  -6   39.13   14.06
   1 -10  -5   41.13   14.62
  -1  10   5   32.08    9.33
  -1 -10   5   39.29    6.67
   1  10  -5   51.40   14.73
   1  10  -5   40.64    7.81
   1 -10  -4  140.57   19.10
   1  10  -4  135.85   13.73
  -1  10   4  121.61   15.75
   1  10  -4  169.25   18.70
  -1  10   3    2.37    6.03
   1 -10  -3   -1.12    9.66
   1  10  -3   11.77    6.48
  -1 -10   3   -2.63    3.70
  -1  10   3   -2.50    5.19
   1  10  -3    2.78   10.56
  -1  10   2  331.93   27.32
   1  10  -2  337.09   27.43
  -1  10   2  370.88   26.51
   1 -10  -2  347.79   27.95
   1  10  -2  333.31   26.27
  -1 -10   2  313.09   25.90
  -1 -10   1   42.77    5.47
   1  10  -1   41.64   10.02
  -1  10   1   54.42   10.17
   1  10  -1   45.33    7.45
   1 -10  -1   39.78    7.18
  -1  10   1   39.75    7.86
   1 -10   0   32.15    5.58
  -1  10   0   26.44    6.45
  -1 -10   0   23.20    4.92
  -1  10   0   26.54    9.03
   1  10   0   18.02    6.72
   1  10   0   23.64    8.69
  -1 -10  -1   57.30    8.55
  -1  10  -1   65.63   10.68
   1 -10   1   46.89    6.97
   1  10   1   75.55   10.64
   1  10   1   61.04    9.56
  -1  10  -1   57.50    8.01
   1  10   2   37.58    8.80
   1  10   2   33.29    9.04
  -1 -10  -2   37.48    9.63
  -1  10  -2   34.91   10.18
   1 -10   2   44.17    6.86
  -1  10  -2   63.37    7.51
  -1  10  -3    7.18    5.69
  -1  10  -3    6.09    9.66
  -1 -10  -3   -0.08    9.55
   1  10   3    1.51    7.20
   1 -10   3    4.14    5.92
   1  10   3    5.17    5.00
  -1  10  -4   -4.26    9.59
   1 -10   4   -6.18    4.92
  -1 -10  -4    2.36   10.48
   1  10   4    5.30    7.40
  -1  10  -4   -4.63    6.15
  -1 -10  -5   62.00   13.98
  -1  10  -5   77.79    9.49
   1 -10   5   84.96   10.27
  -1  10  -5   76.88   13.60
   1  10   5   72.83   12.49
   1 -10   6   22.62    6.86
   1  10   6   22.62    9.59
  -1 -10  -6   23.14   12.17
  -1  10  -6   38.96   11.40
   1  10   7   11.49    9.36
  -1  10  -7   24.37   12.12
  -1 -10  -7    3.20   11.49
   1 -10   7   16.12    8.06
  -1  10  -8   81.45   15.92
   1  10   8   70.44   14.41
  -1 -10  -8   46.60   13.61
  -1  11   8   12.10   10.90
   1  11  -8   49.58   16.78
   1 -11  -8    6.81   11.90
  -1  11   7   22.03   10.36
   1 -11  -7   -2.34   13.54
   1  11  -7   28.72   14.64
   1  11  -6   75.09   10.29
   1  11  -6   91.90   17.17
  -1  11   6   80.58   13.32
   1 -11  -6   73.40   15.76
   1  11  -5  126.36   12.88
  -1  11   5  100.88   14.56
   1  11  -5  125.52   18.18
   1 -11  -5  108.93   18.86
  -1 -11   4    2.16    4.48
   1  11  -4   -4.68   11.52
   1 -11  -4   -1.05   12.05
   1  11  -4    8.57    7.23
  -1  11   4   10.80    7.63
   1  11  -3   -7.84   10.98
  -1 -11   3    4.39    4.25
   1  11  -3   -7.44    5.85
  -1  11   3   -3.88    6.60
  -1  11   3   -3.41    5.76
   1 -11  -3  -12.89    9.23
  -1  11   2   10.60    6.32
  -1  11   2   12.35    8.09
   1 -11  -2   13.82    8.03
   1  11  -2   17.12   10.52
  -1 -11   2    8.20    4.84
   1  11  -2   26.12    7.38
   1 -11  -1   37.24    7.17
  -1 -11   1   31.63    5.31
  -1  11   1   32.28    7.47
   1  11  -1   43.44   10.60
   1  11  -1   38.51    7.72
  -1  11   1   37.74   10.27
   1  11   0    4.36    6.06
  -1 -11   0    5.55    4.47
  -1  11   0    7.75    5.26
   1 -11   0    2.52    4.41
   1  11   0    3.90    8.45
  -1  11   0   11.97    8.40
   1 -11   1   36.53    6.28
  -1  11  -1   35.57   10.30
   1  11   1   57.48   10.42
  -1 -11  -1   28.34    7.33
   1  11   1   42.18    8.88
  -1  11  -1   50.22    7.33
  -1 -11  -2   67.41   10.91
  -1  11  -2   56.90   11.94
   1  11   2   45.00    9.97
   1  11   2   61.05   10.62
   1 -11   2   72.61    8.59
  -1  11  -2   85.09    9.02
  -1  11  -3   28.73   11.19
   1  11   3   26.90    7.37
   1 -11   3   48.66    8.15
   1  11   3   31.27   10.12
  -1  11  -3   40.50    7.43
  -1 -11  -3   37.91   11.98
  -1 -11  -4   11.39   12.12
   1 -11   4   33.30    7.04
  -1  11  -4   22.87    7.41
   1  11   4   21.98   10.74
  -1  11  -4   19.01   11.22
   1  11   5   82.56   14.28
  -1 -11  -5   87.38   16.85
   1 -11   5  100.05   11.16
  -1  11  -5   68.14   13.74
   1  11   6   88.14   13.96
  -1 -11  -6   71.14   15.79
   1 -11   6   67.02   10.24
  -1  11  -6   72.61   14.34
  -1  11  -7   13.53   12.38
   1  11   7   21.77   10.32
  -1 -11  -7   12.61   11.32
   1  11   8    7.40   10.18
  -1 -11  -8   16.81   12.42
  -1  11  -8    8.53   13.46
   1  12  -8    6.23   15.80
   1 -12  -8   -5.63   13.16
  -1  12   8   13.89   12.43
   1  12  -7  -11.47   14.82
  -1  12   7    0.68    8.92
   1 -12  -7  -20.13   11.44
   1 -12  -6   20.41   12.41
   1  12  -6    6.65   14.72
  -1  12   6   13.26    9.09
   1  12  -5   -8.45    6.13
  -1  12   5    6.74    8.50
   1 -12  -5    6.14   12.84
   1  12  -5    3.10   12.64
   1  12  -4   70.88   10.10
  -1  12   4   49.32   10.98
   1  12  -4   81.12   15.20
   1 -12  -4   60.80   14.35
  -1  12   3  188.69   17.04
   1 -12  -3  208.00   21.88
  -1  12   3  175.79   18.09
   1  12  -3  178.51   17.25
   1  12  -3  214.89   21.75
  -1  12   2   -3.13    7.90
  -1  12   2   -1.50    6.19
   1  12  -2    9.69   10.90
   1  12  -2    9.76    6.90
   1 -12  -2    3.78    7.77
  -1 -12   2   -0.30    4.85
   1 -12  -1    0.64    5.62
   1  12  -1    0.46    5.98
  -1  12   1   -8.47    5.46
   1  12  -1   -6.67    9.31
  -1 -12   1   -1.30    4.02
  -1  12   1   -6.45    8.55
  -1  12   0    0.99    5.80
   1 -12   0   -2.52    4.59
  -1  12   0    0.04    9.00
  -1 -12   0    0.27    4.46
   1  12   0   -2.53    6.13
   1  12   0    1.21    8.73
   1  12   1  104.15   12.90
  -1  12  -1   91.19   13.72
   1  12   1  108.03   13.62
   1 -12   1   96.85   10.28
  -1  12  -1  111.23   11.08
  -1 -12  -1   91.40   11.03
   1  12   2   49.26   10.22
  -1 -12  -2   48.74   10.27
   1  12   2   54.94   10.83
   1 -12   2   46.59    7.69
  -1  12  -2   50.98   11.95
  -1  12  -2   62.01    8.40
  -1  12  -3  -14.60    9.94
   1 -12   3   -2.30    6.17
  -1 -12  -3    6.41   10.60
   1  12   3   -8.33    8.18
   1  12   3    5.88    6.44
  -1  12  -3   -0.09    6.74
   1 -12   4   69.08    9.46
  -1  12  -4   46.53   12.45
  -1 -12  -4   38.26   13.83
   1  12   4   50.50   11.22
  -1  12  -5   25.71   11.76
   1  12   5    8.13    9.54
  -1 -12  -5   26.16   12.77
   1  12   6   12.99   10.23
  -1 -12  -6   13.78   13.20
  -1  12  -6   13.22   11.53
  -1  12  -7   -1.46   11.88
  -1 -12  -7   -0.46   11.91
   1  12   7    5.04    9.53
   1 -13  -7   16.27   15.00
  -1  13   7   18.31   10.83
   1  13  -7   14.67   15.21
  -1  13   6    9.96   10.40
   1 -13  -6    1.46   13.37
   1  13  -6    5.49   13.88
  -1  13   5    1.48    8.75
   1  13  -5   12.21   13.09
   1 -13  -5    1.71   12.40
   1  13  -4    8.90    7.67
   1  13  -4    4.92   12.04
  -1  13   4    0.65    6.95
   1 -13  -4   -3.10   10.98
   1  13  -3   20.35   13.00
  -1  13   3   30.04    8.05
   1 -13  -3   38.12   11.43
  -1  13   3   29.59    9.31
   1  13  -3   34.63    8.68
   1 -13  -2  237.43   21.29
  -1  13   2  213.86   20.79
  -1  13   2  240.01   21.25
   1  13  -2  208.49   19.91
   1  13  -2  267.23   23.99
   1  13  -1   71.55   13.16
  -1  13   1   60.81   12.04
  -1 -13   1   43.67    7.11
  -1  13   1   68.15    9.74
   1  13  -1   64.05    9.65
   1 -13  -1   53.27    9.21
   1  13   0  240.18   22.54
  -1 -13   0  246.55   19.32
  -1  13   0  257.07   22.64
  -1  13   0  211.43   19.72
   1  13   0  238.65   20.38
   1 -13   0  226.34   19.53
   1 -13   1   46.26    7.78
  -1  13  -1   60.57    8.71
   1  13   1   66.67   11.70
  -1 -13  -1   56.81    8.99
  -1  13  -1   41.39   12.10
   1  13   1   62.13   10.40
  -1  13  -2   68.34    9.20
  -1 -13  -2   51.32   11.26
   1  13   2   63.73   11.72
   1  13   2   77.43   12.42
   1 -13   2   76.33    9.29
  -1  13  -2   51.96   12.35
   1  13   3   44.98    8.86
   1 -13   3   65.11    9.61
   1  13   3   59.72   11.03
  -1  13  -3   42.46   12.50
  -1 -13  -3   36.42   11.94
  -1  13  -4   19.45   10.84
  -1 -13  -4   13.10   11.30
   1  13   4   -4.95    8.48
   1  13   5   16.16    9.82
  -1 -13  -5   32.65   12.74
  -1  13  -5   31.02   11.68
   1  13   6   49.52   12.81
  -1 -13  -6   41.20   15.60
  -1  13  -6   96.25   15.16
   1  13   7   -2.60   10.42
  -1 -13  -7   -9.32   12.09
  -1  13  -7   -0.37   12.02
  -1  14   7   12.58   10.51
   1 -14  -7   11.11   14.72
   1  14  -7   28.62   17.59
   1  14  -6  -22.13   13.46
   1 -14  -6    7.75   12.05
  -1  14   6    9.92    9.61
  -1  14   5   19.91    9.31
   1 -14  -5   17.92   12.99
   1  14  -5    3.57   13.52
   1 -14  -4   15.63   11.85
  -1  14   4   15.37    8.94
   1  14  -4   -1.12   12.61
   1 -14  -3   -2.60    9.23
  -1  14   3    1.39    6.49
   1  14  -3   23.31   11.88
  -1  14   3    3.90    6.95
   1  14  -3  -12.39    6.80
  -1  14   2    4.54    8.70
   1 -14  -2    1.04    7.82
   1  14  -2    2.55    7.06
   1  14  -2   16.81   11.75
  -1  14   2   -5.68    6.45
  -1  14   1   31.99    8.06
   1 -14  -1   26.77    7.90
  -1  14   1   45.32   10.72
   1  14  -1   34.01    8.01
   1  14  -1   19.69   10.97
   1  14   0    2.10    6.57
   1  14   0  -14.09    8.97
  -1 -14   0    4.83    5.51
  -1  14   0    1.20    9.02
   1 -14   0    4.46    5.74
  -1  14   0    2.14    6.17
   1  14   1   13.66    7.74
  -1  14  -1    1.55    9.71
  -1  14  -1    7.58    6.10
   1 -14   1   12.22    5.94
  -1 -14  -1    5.05    6.82
   1  14   1    8.92    9.23
  -1 -14  -2  101.37   14.24
   1  14   2  120.67   15.12
  -1  14  -2  111.47   16.15
   1  14   2  157.49   16.26
   1  14   3    6.44    8.48
  -1  14  -3    9.51   10.24
  -1 -14  -3  -10.46    8.79
   1  14   3   14.20    7.26
   1  14   4   45.98   11.24
  -1 -14  -4   40.91   12.41
  -1  14  -4   42.88   12.96
  -1  14  -5   53.82   13.64
  -1 -14  -5   59.38   14.77
   1  14   5   44.05   11.82
  -1  14  -6   13.84   11.91
   1  14   6   13.86   11.81
  -1 -14  -6   -5.45   12.98
  -1  14  -7   14.66   13.31
  -1 -14  -7  -25.08   12.34
   1  14   7   -7.71   11.40
   1 -15  -6   36.75   14.94
   1  15  -6   45.46   17.13
  -1  15   6   30.11   12.35
   1 -15  -5  110.95   18.42
  -1  15   5   84.79   14.61
   1  15  -5   97.55   18.95
   1  15  -4   18.21   13.23
   1 -15  -4    5.65   10.94
  -1  15   4   -1.33    7.67
  -1  15   3   11.13    7.52
  -1  15   3   -1.08    7.02
   1 -15  -3   -7.82    8.80
   1  15  -3   -0.54   11.14
  -1  15   2    4.25    7.30
   1  15  -2    8.60    6.94
   1  15  -2   -0.97   10.53
  -1  15   2    1.31    8.52
   1 -15  -2    2.65    6.63
   1  15  -1  220.69   23.07
   1 -15  -1  246.97   20.76
  -1  15   1  235.35   20.77
   1  15  -1  226.88   20.41
  -1  15   1  261.56   21.90
   1 -15   0   -0.83    5.27
   1  15   0   -0.13    9.29
  -1  15   0    2.27    8.58
   1  15   0    9.26    7.12
  -1  15   0   -2.98    5.23
  -1  15  -1  -11.07    8.26
  -1 -15  -1    0.37    6.45
   1  15   1    7.26    7.05
  -1  15  -1    3.43    5.49
   1  15   1    6.30    8.89
  -1  15  -2   18.82   10.97
   1  15   2    6.45    7.89
  -1 -15  -2   11.57    8.19
   1  15   2    9.79    8.95
   1  15   3   18.88    8.03
  -1 -15  -3   19.85    9.72
   1  15   3   21.31   10.00
  -1  15  -3    8.08   10.26
  -1  15  -4    9.60   11.33
   1  15   4   -7.26    8.93
  -1 -15  -4   24.72   10.32
  -1  15  -5   -2.81   10.87
   1  15   5   10.51    9.49
  -1 -15  -5    2.69   11.06
  -1  15  -6   -9.26   11.11
   1  15   6   -5.51   10.65
  -1 -15  -6    9.97   11.86
   1  16  -6    6.22   16.29
   1 -16  -6   -9.45   13.95
  -1  16   6    8.25   11.14
  -1  16   5   15.21   10.35
   1 -16  -5    2.67   11.76
   1  16  -5   12.84   13.94
   1  16  -4   -8.52   12.24
  -1  16   4   -2.16    8.52
   1 -16  -4   10.08   10.55
   1 -16  -3   13.91    8.66
  -1  16   3    4.13    7.79
   1  16  -3   -0.98   11.89
  -1  16   3    1.02    7.92
   1  16  -2   13.49   11.16
   1 -16  -2   15.82    8.32
  -1  16   2    8.97    7.37
   1  16  -2   16.80    7.51
  -1  16   2   20.66    9.85
  -1  16   1   53.18   12.14
   1  16  -1   45.08    8.69
   1 -16  -1   50.79    9.17
   1  16  -1   36.53   12.16
  -1  16   1   49.95    9.35
  -1  16   0   13.01    9.30
   1  16   0    3.15    6.69
   1  16   0    2.83    8.90
  -1  16   0    4.72    6.50
   1  16   1   -9.38    6.04
   1  16   1    2.69    8.72
  -1  16  -1   -2.69    9.32
   1  16   2   34.82   10.36
  -1  16  -2   25.80   11.82
   1  16   2   42.83   10.05
  -1  16  -3   -4.03   10.49
   1  16   3    2.86    7.73
   1  16   3    1.62    8.42
  -1 -16  -3    5.76    8.67
  -1 -16  -4   19.07   10.19
  -1  16  -4   20.72   11.63
   1  16   4    0.74    9.13
  -1  16  -5   -7.21   11.10
   1  16   5   -9.32    9.46
  -1 -16  -5    6.91   10.36
  -1  16  -6  -15.82   11.67
   1  16   6   16.51   12.75
  -1 -16  -6   17.27   13.53
  -1  17   5   33.62   11.04
   1  17  -5   44.70   16.92
   1 -17  -5    8.27   11.61
  -1  17   4    5.98    8.79
   1 -17  -4   -9.79    9.81
   1  17  -4    9.44   13.71
  -1  17   3   15.15    8.35
   1  17  -3  -10.07   11.08
   1 -17  -3   17.47    9.39
  -1  17   3    9.34    7.88
  -1  17   2   -7.12    6.59
   1  17  -2   11.10   10.97
  -1  17   2   -4.10    8.68
  -1  17   1   28.37   10.56
   1  17  -1   14.10    6.97
   1  17  -1    7.76    9.82
  -1  17   1   13.37    7.08
   1  17   0   14.31    7.48
  -1  17   0   22.05   10.06
   1  17   0    8.64   10.08
   1  17   1   13.52    7.65
   1  17   1    8.06    8.85
  -1  17  -1    7.68    9.76
   1  17   2    6.21    8.28
  -1  17  -2    4.60    9.69
   1  17   2   14.61    9.50
  -1  17  -3    1.68   10.88
   1  17   3    7.08    8.90
  -1  17  -4   37.30   12.85
   1  17   4   30.75   10.40
   1  17   5  -21.40    9.43
  -1  17  -5   13.31   12.27
  -1 -17  -5   13.64   11.39
   1  18  -4    9.17   13.66
  -1  18   4    2.26    8.61
  -1  18   3   15.61    8.79
  -1  18   3    9.00    8.47
   1  18  -3    6.75   11.96
   1  18  -2   37.02   13.17
  -1  18   2   56.82   11.49
  -1  18   2   37.78    9.75
   1  18  -1   16.63   11.11
  -1  18   1   10.52   10.69
   1  18   0   40.37    9.50
   1  18   0   21.32   10.46
  -1  18   0   34.62   10.68
   1  18   1    5.63    8.52
  -1  18  -1    0.55    9.02
   1  18   1    9.48    7.81
   1  18   2   35.27   10.41
  -1  18  -2   21.37   11.39
   1  18   2   -1.06    8.24
   1  18   3   53.15   11.86
  -1  18  -3   42.75   12.85
  -1  18  -4    6.04   12.49
   1  18   4   21.51   10.80
  -1  19   3   -1.09    8.56
   1  19  -3   14.85   13.37
  -1  19   2   45.48   10.93
   1  19  -2   22.29   12.69
  -1  19   1   24.91   11.22
   1  19  -1   17.82   11.28
  -1  19   0   26.71    9.96
   1  19   1   86.18   14.07
  -1  19  -1   79.13   13.71
   1  19   2   23.19   10.17
   1  19   2    5.66    9.10
  -1  19  -2   16.85   11.67
   1  19   3   11.10    9.64
  -1  19  -3   19.25   11.40
  -1  20   1   35.18   12.19
   1  20  -1   20.07   11.87
   1  20   0    3.74    9.89
  -1  20   0    8.88   10.19
   1  20   1   26.01   11.37
  -1  20  -1   13.43    9.92
   2   0  -9   -4.32   10.27
   2   0  -8   65.10   13.08
   2   0  -7    2.22    8.85
   2   0  -6    8.20    7.68
   2   0  -5    8.84    6.14
   2   0  -4   -1.08    5.66
   2   0  -3    1.89    5.09
   2   0  -2  774.41   56.79
   2   0  -1    2.01    2.38
   2   0   0   58.10    4.72
   2   0   0   63.61    4.94
   2   0   1    3.27    2.88
   2   0   1   -0.66    2.26
  -2   0  -1   -3.29    1.85
   2   0   2   71.26    7.42
  -2   0  -2   88.56    7.30
   2   0   2   65.92    7.63
   2   0   3   -2.46    3.58
   2   0   3    4.89    3.66
   2   0   4   48.22    7.20
   2   0   4   46.99    6.51
   2   0   5   -6.28    4.54
   2   0   6   80.03   11.04
   2   0   7   -4.74    6.06
  -2   0  -8   30.42   15.56
  -2   0  -9  -15.65   17.48
   2  -1  -9   -2.04   10.16
   2   1  -9   22.13   11.54
   2  -1  -8   51.78   11.36
   2   1  -8   45.80   11.88
   2   1  -7   -1.17    8.14
   2  -1  -7    9.90    8.46
   2   1  -6    9.60    7.56
   2  -1  -6    4.25    7.64
   2  -1  -5    6.54    6.78
   2   1  -5    1.22    6.60
   2   1  -4  101.10   11.13
   2  -1  -4  103.58   12.05
   2  -1  -3   49.09    7.87
   2   1  -3   61.28    7.79
   2   1  -2  237.86   18.79
   2  -1  -2  230.77   19.17
   2   1  -1   50.67    4.97
   2   1  -1   51.58    5.08
   2  -1  -1   52.12    5.56
   2  -1   0    8.94    1.42
   2  -1   0   10.51    2.22
   2   1   0    9.66    1.85
   2   1   0   15.05    2.27
  -2   1   0   14.19    2.30
   2  -1   1  186.33   14.46
  -2   1  -1  189.97   14.45
   2   1   1  209.37   15.32
   2  -1   1  192.09   15.37
   2   1   1  214.74   15.21
  -2   1  -2   -2.48    4.94
   2   1   2   -2.19    3.54
   2  -1   2   -1.39    3.81
   2   1   2    2.99    3.80
   2  -1   2   -5.52    2.90
   2   1   3 1115.86   77.10
   2  -1   3 1029.64   74.92
   2  -1   3 1036.15   76.83
   2   1   3 1029.26   75.23
   2   1   4   20.08    5.22
   2   1   4   21.75    5.61
   2  -1   4   19.62    4.96
   2  -1   5   19.89    5.98
   2   1   5   27.93    6.37
   2   1   5   30.98    6.49
   2   1   6  300.26   25.45
   2  -1   6  296.15   25.20
   2  -1   7  430.93   35.29
   2   1   7  435.57   35.47
   2  -1   8   34.92    9.66
  -2  -1  -8   40.61   15.45
  -2   1  -9   20.73   21.95
  -2  -1  -9   16.37   19.09
   2   2  -9   -4.98   11.82
   2  -2  -9   -0.88    9.94
   2  -2  -8   -1.35    8.49
   2   2  -8    7.69    9.13
   2  -2  -7   55.05   10.79
   2   2  -7   57.55   11.43
   2  -2  -6   32.31    9.00
   2   2  -6   18.12    8.79
   2   2  -5  111.46   12.12
   2  -2  -5  102.61   12.82
   2  -2  -4   53.29    9.12
   2   2  -4   64.39    8.20
   2   2  -3  347.09   28.11
   2  -2  -3  390.38   29.05
   2   2  -2  794.50   63.16
   2  -2  -2  945.30   64.05
   2  -2  -1   63.28    6.87
   2   2  -1   64.60    6.08
   2   2  -1   55.81    5.47
  -2   2   1   63.76    5.91
   2   2   0  547.12   38.24
   2  -2   0  523.77   38.97
   2  -2   1  154.52   12.94
  -2   2  -1  173.61   12.93
   2   2   1  145.18   12.74
   2   2   1  165.52   13.10
   2   2   2  166.44   13.70
   2   2   2  159.11   13.75
  -2   2  -2  167.99   13.73
   2  -2   2  167.21   13.78
   2  -2   3   68.11    7.43
   2   2   3   50.56    7.06
   2   2   3   66.29    8.24
   2  -2   4  132.96   12.62
   2   2   4  156.78   12.78
   2   2   4  130.49   13.14
   2   2   5    7.81    5.25
   2  -2   5   16.47    5.38
   2   2   5   16.22    6.26
   2  -2   6  167.70   16.69
   2   2   6  174.40   17.35
   2   2   6  157.77   15.69
   2  -2   7    3.54    6.48
  -2  -2  -7   12.23   11.03
  -2  -2  -8  181.11   23.11
   2  -2   8  145.05   17.30
  -2  -2  -9    8.82   14.66
  -2   2  -9   22.18   22.38
   2   3  -9    4.46   12.77
   2  -3  -9   11.03   10.36
   2   3  -8    4.10   10.62
   2  -3  -8   15.38    8.91
   2   3  -7   -8.46    8.64
   2  -3  -7   20.94    9.14
   2  -3  -6   -4.99    7.39
   2   3  -6   11.93    8.12
   2  -3  -5    3.60    6.97
   2   3  -5    7.75    6.40
  -2  -3   4   78.46    8.79
   2  -3  -4   96.39   11.56
  -2  -3   3   -0.30    2.80
  -2   3   3    5.43    4.20
   2  -3  -3   -0.38    6.08
  -2   3   2    9.25    4.20
  -2  -3   2   12.92    2.93
   2  -3  -2   13.40    6.60
   2   3  -2   25.10    5.19
  -2   3   1 8012.59  566.95
  -2   3   1 8067.91  546.44
   2  -3  -1 8233.51  578.80
   2   3  -1 8059.40  566.78
   2   3   0 2078.80  145.22
   2  -3   0 2013.42  145.38
   2   3   0 1982.44  142.55
  -2   3  -1  324.09   25.43
   2   3   1  360.13   25.11
   2   3   1  351.65   26.86
   2  -3   1  323.19   26.78
  -2   3  -1  426.03   26.24
   2   3   1  363.39   26.94
   2   3   2  207.72   15.96
   2  -3   2  191.73   15.81
   2   3   2  194.26   15.86
  -2   3  -2  175.23   15.37
   2   3   3   38.78    6.25
   2  -3   3   23.23    5.40
  -2   3  -3   25.75    6.42
   2   3   3   27.22    5.95
   2   3   4    8.41    4.75
   2   3   4    8.90    5.09
   2  -3   4    1.49    4.01
   2  -3   5   20.61    5.68
   2   3   5   27.63    6.32
   2   3   5   36.34    7.62
   2   3   6   24.08    6.75
   2  -3   6   16.99    6.71
   2   3   6   27.86    7.74
  -2  -3  -6   21.50    9.90
  -2  -3  -7   11.19   10.06
  -2   3  -7   51.73   10.34
   2  -3   7   23.90    7.98
  -2  -3  -8    1.89   11.41
   2  -3   8    5.56    7.11
   2  -3   9   11.03    8.00
  -2  -3  -9    3.01   14.27
   2   4  -9  -10.08   11.68
   2  -4  -9    3.83   10.76
   2   4  -8   51.78   13.00
   2  -4  -8   28.63   10.50
   2   4  -7   10.14    9.11
   2  -4  -7   21.85    8.90
   2  -4  -6   90.11   13.07
   2   4  -6   76.18   12.29
   2  -4  -5   -1.51    6.97
  -2  -4   5    1.69    4.08
  -2  -4   4    5.55    3.36
  -2   4   4    6.41    5.27
   2  -4  -4   -4.52    6.72
  -2  -4   3 1203.04   87.90
   2   4  -3 1198.17   86.60
  -2   4   3 1188.25   87.14
   2  -4  -3 1280.83   89.66
   2  -4  -2  384.07   29.73
   2   4  -2  391.56   28.03
  -2   4   2  365.13   28.38
  -2   4   1 9851.22  641.15
  -2   4   1 8803.28  617.82
   2  -4  -1 8731.30  654.35
   2   4  -1 9219.61  640.84
  -2   4   0 1529.86   96.65
   2   4   0 1336.32   99.94
   2  -4   0 1353.00  101.81
  -2   4   0 1356.21   99.40
  -2  -4   0 1486.16  101.64
   2   4   1  130.96   12.16
  -2   4  -1  165.87   12.57
   2   4   1  133.49   11.09
  -2   4  -1  106.04    9.68
   2  -4   1  110.88   10.83
   2   4   2    0.06    4.68
  -2   4  -2    5.26    6.01
   2  -4   2   -0.35    4.01
   2   4   2    2.35    4.43
   2   4   3  533.67   36.98
   2   4   3  523.48   37.63
  -2   4  -3  440.43   35.01
   2  -4   3  459.14   36.83
   2  -4   4   62.29    7.56
   2   4   4   55.72    8.11
   2   4   4   66.51    8.96
  -2   4  -4   48.54    8.87
  -2   4  -5   -2.28    7.17
   2  -4   5    0.68    4.74
  -2  -4  -5   -1.05    7.30
   2   4   5   -1.08    5.70
   2  -4   6   -2.45    6.13
   2   4   6    2.64    5.73
  -2   4  -6   -1.01    8.35
  -2  -4  -6    9.74    9.11
  -2  -4  -7    3.55    8.93
   2   4   7    1.23    5.93
   2  -4   7    6.32    6.50
  -2   4  -7    2.38    8.94
  -2  -4  -8  -10.75   10.74
   2  -4   8   11.04    7.78
   2  -4   9   -0.74    8.00
  -2  -4  -9    1.92   13.91
   2  -5  -9    1.60    9.31
   2   5  -9    5.20   13.04
   2   5  -8   17.71   11.30
   2  -5  -8   18.95    9.80
   2  -5  -7   34.42    9.90
   2   5  -7   -7.99    8.90
   2   5  -6   -0.92    8.08
   2  -5  -6    4.17    9.20
   2  -5  -5   71.21   11.82
  -2  -5   5   49.57    7.35
  -2   5   5   66.54    9.54
  -2   5   4  630.20   46.15
   2   5  -4  583.79   45.17
  -2  -5   4  573.80   45.63
   2  -5  -4  688.17   48.19
   2   5  -3    4.59    4.24
  -2  -5   3    1.40    2.69
   2  -5  -3   -1.29    6.81
  -2   5   3    0.00    4.41
  -2   5   2  903.27   66.91
   2  -5  -2  926.18   68.83
   2   5  -2  919.29   66.51
  -2  -5   2  982.69   67.15
   2  -5  -1 1552.35  115.80
  -2   5   1 1709.44  113.37
  -2   5   1 1599.49  109.34
   2   5  -1 1549.54  113.10
   2   5   0  648.71   47.72
  -2  -5   0  644.37   47.98
  -2   5   0  680.16   47.12
   2  -5   0  656.65   48.41
  -2   5   0  673.46   46.42
  -2   5  -1   34.56    7.34
  -2   5  -1   45.11    4.62
   2   5   1   31.68    6.75
   2  -5   1   29.74    5.37
  -2  -5  -1   38.79    7.40
   2   5   1   42.11    6.74
  -2   5  -2   26.77    3.95
   2   5   2   27.57    6.45
   2   5   2   33.60    4.45
  -2  -5  -2   24.83    7.14
   2  -5   2   25.47    5.44
  -2   5  -2   34.34    7.04
   2   5   3   37.15    7.31
  -2   5  -3   46.95    8.06
   2  -5   3   33.13    6.38
  -2  -5  -3   37.23    8.06
  -2   5  -4    6.79    7.17
  -2  -5  -4    7.28    6.88
   2   5   4    5.91    5.55
   2  -5   4    8.42    4.67
   2   5   5   11.29    6.54
   2  -5   5    2.76    5.04
  -2  -5  -5    7.75    8.14
  -2   5  -5    4.68    7.99
  -2  -5  -6   33.34    9.74
   2  -5   6   20.70    7.14
  -2   5  -6   12.21    9.31
   2   5   7    5.88    7.17
  -2   5  -7    7.99    9.36
   2  -5   7    1.85    6.82
  -2  -5  -7    6.90    9.11
   2  -5   8   23.74    8.50
  -2  -5  -8    8.65   10.39
  -2  -5  -9   -7.56   11.95
   2  -5   9   -4.20    7.77
   2  -6  -9   -5.42    8.47
   2   6  -9   -9.83   11.31
   2  -6  -8   13.17    9.07
   2   6  -8    0.10   10.10
   2   6  -7   28.04   10.68
   2  -6  -7   38.08   10.64
  -2   6   6   -2.25    5.90
  -2  -6   6   -1.11    4.52
   2   6  -6   -1.77    6.45
   2  -6  -6    0.18    9.26
   2  -6  -5  168.53   17.48
  -2   6   5  142.13   14.79
  -2  -6   5  109.51   12.36
   2   6  -5  142.72   13.79
  -2  -6   4   65.06    7.20
   2  -6  -4   75.83   11.95
  -2   6   4   72.78    9.46
   2   6  -4   64.32    8.46
   2  -6  -3   23.23    8.29
   2   6  -3   15.70    5.41
  -2   6   3   25.98    6.15
  -2  -6   3   14.16    3.48
   2  -6  -2  198.82   17.50
  -2   6   2  188.18   15.43
  -2   6   2  197.98   16.08
   2   6  -2  205.43   15.76
  -2   6   1   -5.40    5.34
  -2   6   1    3.42    3.65
   2   6  -1   -0.38    3.89
   2  -6  -1   -1.65    4.66
  -2  -6   0   28.03    4.19
  -2   6   0   22.48    6.76
   2   6   0   30.21    6.82
   2   6   0   19.40    5.60
   2  -6   0   25.09    4.93
  -2   6   0   27.47    4.56
  -2   6  -1 1723.24  108.90
   2   6   1 1454.41  112.80
  -2  -6  -1 1662.99  115.13
   2   6   1 1504.84  108.25
  -2  -6  -2   31.04    8.14
   2   6   2   24.76    5.20
   2   6   2   16.59    6.45
  -2   6  -2   19.95    3.82
  -2   6  -2   20.97    7.38
   2  -6   2   23.13    5.30
  -2   6  -3   12.04    3.85
  -2  -6  -3    6.81    6.92
  -2   6  -3   14.71    7.26
   2  -6   3   13.52    5.00
   2   6   3   11.78    6.05
  -2  -6  -4  253.60   23.89
   2  -6   4  254.65   21.95
   2   6   4  314.09   23.33
  -2   6  -4  263.14   21.99
  -2   6  -5  190.92   16.77
  -2  -6  -5  153.18   17.68
   2  -6   5  137.76   14.81
   2   6   5  167.64   16.14
  -2   6  -6   15.06    9.46
   2   6   6   11.66    7.55
   2  -6   6   12.67    6.52
  -2  -6  -6   20.86   10.45
   2   6   7   39.44    9.40
   2  -6   7   49.50    9.62
  -2   6  -7   56.03   11.47
  -2  -6  -7   50.59   12.75
   2  -6   8    4.45    7.19
  -2  -6  -8   -8.92    9.49
   2   6   8    5.09    7.63
   2  -6   9    7.74    8.23
  -2  -6  -9   -3.68   12.62
   2  -7  -9   36.14   12.52
   2   7  -9   35.04    8.03
   2  -7  -8   -0.46    8.29
   2   7  -8   -2.29    6.33
   2   7  -8   -1.05   11.11
   2  -7  -7    8.05    9.67
   2   7  -7   16.35    9.97
   2   7  -7    6.78    6.93
  -2   7   6   23.52    7.85
   2   7  -6   11.34    6.93
   2  -7  -6   34.96   11.12
  -2  -7   6    9.61    5.40
   2   7  -5   -4.11    4.87
   2  -7  -5   11.98    9.78
  -2  -7   5    5.06    4.48
  -2   7   5    6.13    6.02
  -2  -7   4   -4.84    3.34
  -2   7   4    1.72    5.16
   2   7  -4   -6.61    4.65
   2  -7  -4  -20.24    7.72
  -2   7   3  155.04   15.19
   2  -7  -3  186.39   17.68
   2   7  -3  178.79   14.67
  -2  -7   2    8.50    2.43
   2   7  -2   25.30    5.25
  -2   7   2   15.25    5.32
   2  -7  -2    8.83    7.05
  -2   7   2   11.56    4.78
   2   7  -1   40.10    6.17
  -2   7   1   28.07    7.62
  -2   7   1   31.65    5.89
   2  -7  -1   24.67    5.99
  -2  -7   1   25.80    3.59
   2  -7   0   69.60    8.15
  -2  -7   0   63.20    6.91
   2   7   0   60.73    9.38
  -2   7   0   90.16    7.91
   2   7   0   81.83    9.18
  -2   7   0   82.53    9.97
  -2  -7  -1 1074.85   79.83
   2   7   1 1058.08   75.20
  -2   7  -1 1137.57   75.75
   2   7   2   -1.06    5.78
  -2   7  -2    0.69    3.36
   2  -7   2    2.73    4.37
   2   7   2   -1.97    4.74
  -2   7  -2   -9.19    6.87
  -2  -7  -2   -9.00    6.88
  -2  -7  -3   50.32   10.37
  -2   7  -3   54.74    9.59
  -2   7  -3   48.02    5.94
   2   7   3   29.69    8.22
   2  -7   3   50.66    7.78
   2  -7   4  437.41   34.96
  -2   7  -4  434.80   33.84
   2   7   4  454.36   35.69
  -2   7  -4  482.35   33.25
  -2  -7  -4  449.47   36.65
   2   7   5  472.05   32.04
  -2  -7  -5  339.13   31.96
  -2   7  -5  417.17   28.82
   2  -7   5  316.01   29.88
  -2   7  -5  351.79   29.37
  -2   7  -6  179.29   18.19
   2   7   6  204.84   18.61
   2  -7   6  155.88   17.35
  -2  -7  -6  184.48   20.39
  -2  -7  -7    6.82   10.24
   2  -7   7   26.19    8.29
   2   7   7    3.60    7.43
  -2   7  -7   21.81   10.52
  -2  -7  -8   30.48   11.86
  -2   7  -8   19.27   11.62
   2  -7   8    2.36    7.16
   2   7   8   -2.38    8.25
   2  -7   9   -9.16    8.22
  -2  -7  -9    5.61   11.72
   2   8  -9  -13.71    5.95
   2  -8  -9  -15.17    9.38
   2   8  -8    6.13    7.18
   2  -8  -8    9.21    9.75
   2   8  -7    1.58    6.47
   2  -8  -7   -1.23    9.38
   2   8  -6   46.33    8.30
   2  -8  -6   58.80   13.05
  -2   8   6   43.32    9.59
   2  -8  -5    5.22   10.84
   2   8  -5   -3.20    5.53
  -2   8   5    7.29    6.35
  -2  -8   5   -3.94    4.12
   2   8  -4   18.84    6.39
  -2  -8   4   17.75    4.39
  -2   8   4   23.51    7.51
   2  -8  -4   39.00   11.73
   2   8  -3    5.46    5.26
   2  -8  -3   16.89    9.61
  -2  -8   3    4.54    2.73
  -2   8   3   -0.87    5.40
   2  -8  -2   37.35    7.70
   2   8  -2   32.76    6.08
  -2   8   2   34.54    6.98
  -2   8   2   33.95    6.22
  -2  -8   2   14.80    3.65
   2   8  -1  245.46   20.92
   2  -8  -1  234.95   20.37
  -2   8   1  262.62   20.63
  -2   8   1  271.46   20.10
   2   8  -1  251.91   19.92
  -2  -8   0   -4.32    3.25
   2   8   0   -3.24    6.92
  -2   8   0   -1.09    6.93
   2  -8   0   -2.59    4.20
  -2   8   0    1.64    4.13
   2   8   0   -0.20    5.15
   2  -8   1   20.67    4.78
  -2  -8  -1   18.51    6.44
   2   8   1    5.49    5.90
  -2   8  -1   21.00    4.96
  -2   8  -1   18.06    7.93
   2   8   1   18.44    7.15
  -2   8  -2  429.81   30.72
   2   8   2  368.62   31.65
   2   8   2  387.40   29.44
  -2  -8  -2  435.17   32.87
  -2   8  -3  -13.72    7.52
  -2  -8  -3    2.21    8.76
   2  -8   3    5.11    5.04
   2   8   3   -2.05    6.23
  -2   8  -3   -3.78    4.03
   2   8   3   -3.27    3.88
   2  -8   4   -4.45    4.83
  -2   8  -4    0.79    4.76
  -2   8  -4   20.63    9.22
  -2  -8  -4   10.19    8.88
   2   8   4   -6.07    6.42
  -2  -8  -5   16.94    9.98
   2  -8   5   -1.71    5.17
   2   8   5    2.37    8.23
  -2   8  -5   -0.09    9.27
  -2   8  -5    9.05    5.57
  -2   8  -6    2.50    5.55
  -2  -8  -6    8.43    9.36
   2   8   6   -8.99    6.69
   2  -8   6    1.25    6.09
  -2   8  -6   11.53    9.25
   2   8   7   -0.15    7.70
   2  -8   7    5.72    7.26
  -2  -8  -7   -9.92    8.45
  -2   8  -7    7.26    9.62
  -2  -8  -8   -0.03   10.72
  -2   8  -8   -0.15   11.12
   2  -8   8   -3.82    8.06
   2   8   8   -9.79    7.18
   2  -9  -8    6.80   10.09
   2   9  -8    0.95    6.66
  -2   9   7  114.90   15.78
   2  -9  -7  110.63   16.88
   2   9  -7  107.93   12.53
  -2   9   6    9.15    7.61
   2  -9  -6    2.56   10.55
  -2  -9   6    6.38    4.96
   2   9  -6    6.87    6.22
  -2  -9   5   85.98    9.70
   2   9  -5   89.38   10.82
  -2   9   5   85.73   12.35
   2  -9  -5  113.13   17.78
   2   9  -4  138.54   14.32
  -2   9   4  128.03   15.34
   2  -9  -4  186.94   20.03
  -2   9   3   20.50    6.83
   2  -9  -3   21.82    9.53
   2   9  -3   29.56    6.36
  -2  -9   3   13.64    3.58
  -2   9   2  221.25   19.19
  -2   9   2  232.35   18.92
   2  -9  -2  249.41   20.45
   2   9  -2  224.67   18.68
  -2   9   1   61.37    9.97
   2   9  -1   71.07   10.66
   2   9  -1   58.90    8.03
  -2   9   1   62.88    7.97
  -2  -9   1   47.03    5.85
   2  -9  -1   63.24    8.22
   2   9   0  266.69   21.72
   2   9   0  260.87   21.67
  -2   9   0  283.70   20.82
  -2  -9   0  264.11   20.47
   2  -9   0  255.77   21.03
  -2   9   0  277.92   21.76
   2   9   1   24.48    7.94
  -2   9  -1   25.68    5.30
  -2   9  -1   16.70    8.19
   2  -9   1   25.36    4.97
  -2  -9  -1   24.77    6.76
   2   9   1   25.54    7.13
  -2   9  -2   11.55    4.76
   2   9   2   11.79    6.84
  -2   9  -2    6.77    8.14
   2   9   2   12.01    6.32
   2  -9   2    8.99    5.06
  -2  -9  -2    5.09    7.96
  -2  -9  -3   -4.79    9.53
  -2   9  -3    0.43    4.81
   2   9   3    0.04    4.22
  -2   9  -3   -9.04    8.35
   2  -9   3   -2.39    4.96
   2   9   3   -8.40    6.46
  -2   9  -4    6.30    5.40
   2   9   4   -7.97    6.90
  -2  -9  -4   14.13   10.69
  -2   9  -4   -0.55    9.28
   2  -9   4    1.31    6.08
  -2   9  -5   20.20   10.78
   2  -9   5   19.95    7.17
  -2  -9  -5   17.04   11.39
  -2   9  -5   33.88    6.76
   2   9   5   22.32    8.78
  -2   9  -6   14.04    9.91
   2  -9   6   23.75    7.19
   2   9   6   28.29    9.61
  -2  -9  -6   25.02   12.00
   2  -9   7   13.23    7.65
  -2   9  -7   38.03   11.41
  -2  -9  -7   16.69   11.08
   2   9   7   29.08   10.26
   2   9   8   16.29   10.77
   2  -9   8   25.85   10.50
  -2   9  -8   23.91   12.23
  -2  -9  -8   17.25   11.94
   2 -10  -8   14.10   11.39
  -2  10   7   28.30    9.99
   2  10  -7   24.26    7.81
   2 -10  -7   41.10   13.39
  -2  10   6    7.55    7.45
   2 -10  -6   12.59   11.27
   2  10  -6    4.36    6.04
   2  10  -5  136.27   14.73
   2 -10  -5  162.31   20.72
  -2  10   5  155.59   16.89
   2  10  -4    6.09    6.54
  -2  10   4   10.90    7.13
  -2 -10   4    0.49    3.60
   2 -10  -4   23.99   12.89
  -2  10   3  153.81   14.28
   2 -10  -3  161.87   18.02
  -2  10   3  136.01   15.23
   2  10  -3  150.13   14.50
   2 -10  -2   -9.01    6.38
   2  10  -2   -5.74    5.74
  -2 -10   2   -1.23    3.04
  -2  10   2    2.42    5.29
   2  10  -2   -8.54    9.30
  -2  10   2   -2.74    6.62
  -2  10   1  175.35   16.45
   2 -10  -1  134.77   13.47
  -2  10   1  150.28   13.62
   2  10  -1  140.41   13.53
   2  10  -1  133.98   15.97
  -2  10   0   36.73    6.62
   2  10   0   59.81    9.84
   2 -10   0   45.11    6.67
  -2  10   0   48.48    9.45
  -2 -10   0   37.37    5.98
   2  10   0   49.07    8.44
  -2  10  -1   16.95    5.25
   2  10   1   13.77    8.10
  -2  10  -1   16.51    8.51
   2 -10   1   12.78    4.76
   2  10   1   12.84    6.46
  -2 -10  -1    6.27    5.96
  -2 -10  -2   16.75    8.43
   2  10   2   13.44    7.56
   2  10   2   21.65    8.72
   2 -10   2   26.52    6.07
  -2  10  -2   17.72    5.48
  -2  10  -2   13.32    8.69
   2  10   3   -0.44    8.09
  -2  10  -3   -2.10    5.16
   2 -10   3   -2.76    5.21
   2  10   3    3.32    5.11
  -2 -10  -3    8.89   10.03
  -2  10  -3    2.78    9.25
   2 -10   4    0.22    6.09
  -2  10  -4   18.32   10.15
  -2 -10  -4   -8.20   10.92
  -2  10  -4   10.65    6.11
   2  10   4    9.85    8.42
  -2  10  -5   44.76   11.23
   2 -10   5   22.38    6.74
   2  10   5   26.42    9.69
  -2 -10  -5   42.68   12.40
  -2 -10  -6   -4.93   11.18
   2 -10   6    0.12    6.26
   2  10   6    4.37    8.89
  -2  10  -6    6.42    9.82
  -2 -10  -7   -1.78   10.14
   2 -10   7    9.11    7.72
  -2  10  -7   -6.27   10.20
   2  10   7   -1.12    8.22
  -2  10  -8   35.94   12.79
  -2 -10  -8   12.68   12.68
   2  10   8   27.56   11.34
   2  11  -8   69.72   19.15
   2 -11  -8   39.56   14.20
   2  11  -7   -9.50   15.58
   2 -11  -7   10.03   12.09
   2  11  -7   -0.05    6.89
  -2  11   7    9.90    9.57
   2 -11  -6   98.10   16.71
  -2  11   6   59.40   12.36
   2  11  -6   97.86   10.95
  -2  11   5   68.78   11.51
   2  11  -5   33.29    8.76
   2 -11  -5   98.70   17.12
   2  11  -4  -11.02   13.19
   2 -11  -4   -8.78   11.85
   2  11  -4    1.19    6.70
  -2  11   4   -8.08    7.26
  -2  11   3   35.03    8.01
   2  11  -3   37.53   13.28
  -2 -11   3   12.17    4.07
   2  11  -3   21.13    7.79
  -2  11   3   23.74    7.93
   2 -11  -3   37.06   11.29
  -2  11   2   42.63    8.46
   2  11  -2   45.13   12.66
  -2  11   2   73.00   10.30
   2 -11  -2   35.80    9.69
   2  11  -2   39.84    8.39
   2  11  -1   33.46   10.68
  -2  11   1   25.54    6.80
  -2 -11   1   21.36    4.44
   2 -11  -1   25.03    6.83
  -2  11   1   22.96    9.54
   2  11  -1   36.00    7.42
  -2 -11   0   24.59    5.57
   2  11   0   26.56    9.73
   2  11   0   36.54    7.47
  -2  11   0   26.42    9.19
  -2  11   0   37.02    6.71
   2 -11   0   33.49    6.07
  -2  11  -1  259.56   22.49
  -2 -11  -1  246.62   21.59
   2  11   1  250.15   22.19
   2 -11   1  304.60   21.33
   2  11   1  260.29   22.08
  -2  11  -1  255.01   20.40
   2  11   2   -3.58    7.62
  -2  11  -2    9.87    5.00
  -2 -11  -2    8.04    8.81
  -2  11  -2    6.09    9.00
   2  11   2    0.26    7.82
   2 -11   2    2.79    5.10
  -2  11  -3   16.09   10.15
  -2  11  -3   14.03    6.38
  -2 -11  -3    7.83   10.34
   2  11   3    2.83    7.81
   2 -11   3    3.86    6.76
   2  11   3    3.56    5.80
  -2 -11  -4   36.68   12.10
   2  11   4   33.51   10.87
   2 -11   4   68.07    9.41
  -2  11  -4   42.37   11.67
   2 -11   5   78.31   10.92
  -2 -11  -5   90.94   15.25
   2  11   5   82.42   13.89
  -2  11  -5   55.13   12.38
  -2 -11  -6   20.79   11.68
   2  11   6   13.65    9.82
   2 -11   6   12.11    7.62
  -2  11  -6    5.35   10.00
  -2  11  -7   58.43   12.59
  -2 -11  -7   32.62   12.72
   2  11   7   58.96   14.17
  -2 -11  -8  -19.38   12.17
  -2  11  -8    9.37   11.29
   2  11   8   10.68   10.38
   2  12  -8   67.21   19.88
   2 -12  -8   -1.27   13.61
   2  12  -7   66.66   19.00
   2 -12  -7   35.40   14.24
  -2  12   7   36.44   11.27
   2 -12  -6   61.55   15.54
   2  12  -6   33.97   16.64
  -2  12   6   19.67    9.88
   2  12  -6   24.69    7.87
  -2  12   5    2.07    7.19
   2  12  -5    1.67   13.46
   2 -12  -5  -16.00   10.21
   2  12  -5   -0.94    6.28
   2  12  -4   15.91   12.98
   2 -12  -4   26.19   13.40
   2  12  -4    2.00    7.52
  -2  12   4   21.73    7.70
   2  12  -3   29.56    8.58
   2  12  -3   25.69   13.75
  -2  12   3   14.81    7.64
   2 -12  -3   11.48   10.40
  -2  12   2    1.67    6.01
   2  12  -2    0.74    6.56
   2 -12  -2   -5.24    7.29
  -2  12   2    6.60    8.19
   2  12  -2    9.28   11.57
   2  12  -1   44.99   11.76
   2 -12  -1   26.43    7.30
  -2  12   1   30.20    7.21
  -2  12   1   25.53   10.57
   2  12  -1   43.94    8.28
  -2 -12   0    3.79    4.37
   2  12   0   -5.60    5.44
   2  12   0   -4.92    8.82
  -2  12   0  -11.86    8.34
   2 -12   0    2.36    4.71
  -2  12   0    1.13    5.49
  -2  12  -1    3.22    5.26
   2  12   1   -1.48    8.74
  -2  12  -1    0.25    8.34
   2 -12   1    2.73    4.99
   2  12   1   -9.84    6.07
  -2 -12  -1    1.88    5.60
   2  12   2   66.83   11.09
   2  12   2   83.14   11.94
   2 -12   2   65.76    8.90
  -2 -12  -2   73.78   11.66
  -2  12  -2   80.87    8.84
  -2  12  -2   43.00   11.79
  -2 -12  -3    7.02   10.35
   2  12   3   -0.32    9.13
   2  12   3   10.91    6.55
   2 -12   3   22.24    7.06
  -2  12  -3    8.59   10.51
   2 -12   4   -4.09    6.63
   2  12   4   -1.86    9.51
  -2 -12  -4    2.10   10.18
  -2  12  -4   -5.67    9.65
   2  12   5   23.19   10.54
  -2 -12  -5   44.52   12.95
  -2  12  -5   44.48   11.71
   2 -12   5   42.89    8.63
  -2 -12  -6    6.26   11.57
   2  12   6    3.58    9.23
  -2  12  -6   13.34   10.51
  -2 -12  -7   -8.98   12.23
   2  12   7   -2.98   10.60
  -2  12  -7   16.20   11.22
  -2  13   7   37.27   12.65
   2  13  -7   64.51   19.39
   2 -13  -7   46.17   16.21
   2  13  -6  -12.60   14.45
   2 -13  -6    7.50   13.48
  -2  13   6   15.65    8.97
  -2  13   5   -5.61    7.00
   2 -13  -5   12.93   13.44
   2  13  -5   15.11   13.91
   2  13  -5    2.41    7.50
   2  13  -4    2.23   12.38
  -2  13   4   -2.79    6.60
   2  13  -4   -2.88    7.07
   2 -13  -4   -3.68   10.82
   2  13  -3   60.25   10.98
   2  13  -3   63.73   15.02
  -2  13   3   65.22   10.57
   2 -13  -3   61.01   12.62
  -2  13   3   65.09   10.84
   2  13  -2    3.71    7.36
  -2  13   2    0.09    8.70
   2 -13  -2   -1.73    7.99
   2  13  -2   13.25   12.17
  -2  13   2   10.65    6.64
   2  13  -1   10.52   11.16
   2 -13  -1   12.70    6.45
  -2  13   1   13.84    6.91
   2  13  -1   21.24    7.75
  -2  13   1   14.43   10.52
  -2 -13   0    9.03    5.43
   2 -13   0   14.36    6.01
   2  13   0    7.46    6.72
  -2  13   0   22.31    6.66
  -2  13   0   27.93   10.55
   2  13   0   15.16    9.90
  -2 -13  -1   -0.68    6.37
   2 -13   1    2.83    5.63
  -2  13  -1    4.31    5.37
   2  13   1   -0.32    9.10
   2  13   1    4.14    6.99
  -2  13  -1    1.40    9.24
  -2 -13  -2  162.24   17.50
   2 -13   2  153.53   15.35
   2  13   2  199.03   17.81
  -2  13  -2  172.70   18.78
   2  13   2  144.86   18.19
   2  13   3   46.66   11.46
  -2 -13  -3   28.77   10.49
  -2  13  -3   28.73   10.99
   2 -13   3   45.02    9.04
   2  13   3   36.88    8.17
  -2  13  -4   85.31   13.81
   2 -13   4  102.39   11.78
  -2 -13  -4   76.37   14.63
   2  13   4   52.57   13.50
  -2  13  -5    7.47    9.90
   2  13   5    8.74    9.30
  -2 -13  -5  -18.85   10.98
  -2  13  -6    2.04   10.11
   2  13   6    6.08   10.29
  -2 -13  -6  -12.21   12.00
  -2 -13  -7  -14.06   11.37
  -2  13  -7    0.23   11.38
   2  13   7   -7.32    9.48
  -2  14   7   -4.49   10.79
   2  14  -7   18.86   18.00
   2 -14  -7   18.26   14.96
   2 -14  -6   20.51   14.47
  -2  14   6    3.49    8.43
   2  14  -6    0.13   15.53
  -2  14   5    6.38    7.95
   2  14  -5  -12.00   13.96
   2 -14  -5   -4.34   11.74
   2  14  -4    3.00   13.00
   2  14  -4   -9.28    8.01
   2 -14  -4   -3.48   10.53
  -2  14   4    0.25    7.56
  -2  14   3   18.81    7.90
   2 -14  -3   16.68    9.87
   2  14  -3    9.12    7.77
  -2  14   3   32.01    8.55
   2  14  -3   17.13   12.87
  -2  14   2  -15.19    5.36
   2  14  -2    0.90    6.63
   2  14  -2    8.07   11.79
  -2  14   2   -5.49    8.59
   2 -14  -2    0.83    6.94
  -2  14   1  115.67   15.11
  -2  14   1   96.68   11.82
   2  14  -1   89.02   12.12
   2 -14  -1   97.93   12.18
   2  14  -1   85.00   15.23
   2  14   0   -1.73    9.46
   2  14   0    7.97    7.09
  -2  14   0   -1.52    5.40
  -2  14   0   -0.45    9.46
   2 -14   0    7.42    5.82
   2 -14   1   34.42    7.10
  -2  14  -1   14.95   10.51
  -2  14  -1   31.03    7.03
  -2 -14  -1   42.52    7.94
   2  14   1   42.79    9.52
   2  14   1   38.87   10.89
   2  14   2   37.30    9.60
  -2  14  -2   33.76   10.70
   2  14   2   49.47    9.97
   2 -14   2   27.50    7.54
  -2  14  -3   10.05   10.40
  -2 -14  -3   10.76    9.00
   2  14   3   15.48    9.13
   2  14   3   15.67    7.20
  -2  14  -4   38.99   11.41
   2  14   4   31.46   11.04
  -2 -14  -4   52.60   12.53
   2  14   5   15.97   10.80
  -2  14  -5   21.26   10.83
  -2 -14  -5    1.57   11.10
  -2 -14  -6   -5.15   11.28
  -2  14  -6    0.14   10.54
   2  14   6    9.62   12.69
  -2  15   6    3.64    9.58
   2  15  -6  -10.55   14.98
   2 -15  -6   -1.80   12.59
   2 -15  -5   59.07   15.34
   2  15  -5   17.94   15.84
  -2  15   5   21.46    9.58
  -2  15   4   28.36    9.52
   2  15  -4   24.35   14.84
   2 -15  -4   25.95   12.26
   2 -15  -3    6.21    9.33
  -2  15   3   19.48    8.53
   2  15  -3   -1.18   12.90
  -2  15   3   -3.63    6.84
   2  15  -3   10.27    7.72
   2 -15  -2   30.56    9.34
   2  15  -2   34.63   13.21
  -2  15   2   44.77   10.95
  -2  15   2   17.46    7.69
   2  15  -2   30.49    8.07
  -2  15   1    2.71    9.95
   2  15  -1    8.17   10.15
  -2  15   1   18.68    7.17
   2  15  -1    4.82    6.87
   2 -15  -1   -1.95    6.46
   2  15   0    1.02    6.67
   2  15   0    4.78    9.64
  -2  15   0    5.36    9.23
  -2  15   0    0.56    5.33
   2 -15   0    5.68    5.66
   2 -15   1   66.34    9.27
   2  15   1   65.21   11.98
  -2  15  -1   69.22   12.39
   2  15   1   70.43   10.92
  -2 -15  -2    6.88    7.24
  -2  15  -2    1.87    9.62
   2  15   2    2.12    7.48
   2  15   2   12.77    9.34
  -2 -15  -3   -9.51    8.01
  -2  15  -3   -3.74    9.69
   2  15   3    4.40    7.60
   2  15   3    1.36    7.56
   2  15   4   -2.94    8.34
  -2  15  -4    6.06   10.64
  -2 -15  -4   13.46    9.64
  -2  15  -5   13.90   10.84
   2  15   5   28.91   12.25
  -2 -15  -5    7.94   11.80
  -2 -15  -6  -14.46   12.30
  -2  15  -6    1.80   11.46
   2  15   6  -14.81   10.90
  -2  16   6   -0.08    9.76
   2  16  -6   -4.51   17.59
   2 -16  -6   12.41   14.42
   2 -16  -5  -12.05   11.20
  -2  16   5    5.40    8.41
   2  16  -5    9.80   15.41
   2  16  -4   20.28   14.42
   2 -16  -4   12.04   11.25
  -2  16   4    8.97    7.71
  -2  16   3   13.99    7.80
   2 -16  -3   13.03    9.92
   2  16  -3   15.68   12.62
  -2  16   3   13.69    9.26
   2 -16  -2   49.76   10.38
   2  16  -2   48.51   14.18
  -2  16   2   56.09   10.07
  -2  16   2   93.08   13.17
   2  16  -2   61.94   10.49
   2 -16  -1  129.00   13.34
  -2  16   1  108.36   15.32
   2  16  -1  100.55   15.89
  -2  16   1   98.98   12.80
   2  16  -1   92.94   12.56
  -2  16   0   67.99   12.20
   2  16   0   60.02   12.55
   2  16   0   74.58   10.91
   2  16   1    8.87    7.39
  -2  16  -1    7.39    9.05
   2  16   1    1.31    8.61
   2  16   2   -0.67    7.49
  -2  16  -2   12.88    9.73
   2  16   2   10.06    8.83
  -2  16  -3    0.62    9.76
   2  16   3    6.81    8.42
  -2 -16  -4   33.78   11.38
  -2  16  -4   77.05   14.17
   2  16   4   59.51   12.90
  -2 -16  -5   -2.12    9.98
  -2  16  -5   -1.76   10.39
   2  16   5    6.94   10.78
   2  17  -5    5.86   14.96
   2 -17  -5   26.40   12.91
  -2  17   5   10.95   10.18
   2  17  -4  -11.51   12.70
  -2  17   4   -0.12    8.08
   2 -17  -4   -4.09    9.70
  -2  17   3   10.07    9.16
   2  17  -3  -13.04   11.67
  -2  17   3    3.44    7.73
   2 -17  -3    2.87    8.84
  -2  17   2   19.67   10.18
   2 -17  -2   16.73    8.22
  -2  17   2   14.70    7.68
   2  17  -2   23.38   12.44
  -2  17   1   11.55   10.02
   2  17  -1    5.43   10.54
   2  17  -1   -8.22    6.52
  -2  17   0    2.14    8.18
   2  17   0   14.70    7.59
   2  17   0   19.34    9.96
   2  17   1    6.65    7.69
  -2  17  -1   30.28   10.42
   2  17   1    4.64    9.22
  -2  17  -2   10.98    9.94
   2  17   2   -8.51    7.82
   2  17   2   24.03    9.44
   2  17   3   -0.89    8.36
  -2  17  -3   12.79   10.57
   2  17   4  -21.04    9.12
  -2  17  -4   -4.48   11.01
   2  17   5   19.82   11.55
  -2  17  -5    1.79   11.55
   2  18  -4    8.13   14.01
   2 -18  -4    0.40    9.55
  -2  18   4    7.92    8.72
  -2  18   3   18.33    9.49
  -2  18   3    0.16    8.06
   2  18  -3    0.19   12.90
  -2  18   2   32.30   10.25
   2  18  -2   -9.54   11.04
   2  18  -1   39.78   12.73
  -2  18   1   46.91   12.06
   2  18   0   30.29    8.61
   2  18   0   34.68   11.30
  -2  18   0   50.35   11.26
  -2  18  -1   23.21   11.28
   2  18   1   17.69    8.78
   2  18   1   24.12    9.82
   2  18   2    7.77    9.03
   2  18   2   23.04   10.67
  -2  18  -2   17.54   11.08
   2  18   3    7.62    9.76
  -2  18  -3   11.49   10.50
   2  18   4   -8.41    9.39
  -2  18  -4  -19.95   10.52
  -2  19   3   37.68   11.30
   2  19  -3   24.09   15.65
  -2  19   2   37.04   10.99
   2  19  -2   18.36   13.13
  -2  19   1    6.27    9.71
   2  19  -1   -4.08    9.98
   2  19   0   50.89   12.83
  -2  19   0   71.04   13.52
  -2  19  -1   -0.49    9.34
   2  19   1   17.40    8.80
   2  19   1  -13.27    7.08
   2  19   2   22.00    9.97
  -2  19  -2   25.13   11.03
   2  19   3    9.23    9.60
  -2  19  -3  -10.23    9.61
   2  20  -1    8.40   11.64
  -2  20   1   -2.16    9.59
   2  20   0   26.02   11.40
  -2  20   0   34.40   11.47
  -2  20  -1   44.65   11.93
   2  20   1   22.75    9.85
   3   0  -9    1.77   10.86
   3   0  -8   95.34   14.27
   3   0  -7   -1.53    8.52
   3   0  -6   44.61   10.20
   3   0  -5    0.46    6.71
   3   0  -4   84.22   10.38
   3   0  -3   -8.33    5.21
   3   0  -2   81.19    9.35
   3   0  -1    2.53    3.48
   3   0   0  874.75   64.25
   3   0   0  907.95   62.86
  -3   0  -1   -6.41    2.48
   3   0   1    1.09    3.67
   3   0   1    1.79    3.37
   3   0   2   14.85    4.75
   3   0   2   17.15    4.15
  -3   0  -2   13.21    3.96
   3   0   3   -4.99    3.58
   3   0   3   -2.03    3.38
  -3   0  -3    1.22    4.12
   3   0   4   84.55    9.98
   3   0   4   87.95    9.42
  -3   0  -4   97.56    8.89
   3   0   5   -2.83    3.99
   3   0   5   -5.20    4.52
  -3   0  -5    0.52    5.89
   3   0   6   11.04    6.34
   3   0   7   -5.33    6.03
   3   0   8    8.91    7.62
  -3   0  -9  -29.67   18.96
   3  -1  -9    1.30   10.67
   3   1  -9   -8.44    9.83
   3  -1  -8   24.59   10.65
   3   1  -8   13.99    9.10
   3  -1  -7    8.13    8.68
   3   1  -7   -6.79    7.19
   3   1  -6   26.85    9.07
   3  -1  -6   15.15    8.53
   3   1  -5   -1.81    6.56
   3  -1  -5    4.20    6.69
   3   1  -4  133.90   13.71
   3  -1  -4  160.14   14.49
   3   1  -3   81.55    9.36
   3  -1  -3   94.46   10.61
   3   1  -2   96.39    9.67
   3  -1  -2   96.12   10.56
   3  -1  -1  619.76   45.32
   3   1  -1  598.07   44.94
   3   1  -1  641.31   44.27
   3  -1   0 1398.57   99.82
   3   1   0 1420.57   97.76
   3  -1   0 1392.41   97.50
   3   1   0 1340.57   99.65
   3  -1   1  481.55   34.57
   3   1   1  482.24   33.86
  -3   1  -1  419.00   32.26
   3   1   1  490.60   34.58
   3  -1   1  458.28   33.26
  -3   1  -2   57.69    6.69
   3  -1   2   50.76    6.90
   3   1   2   55.51    6.49
   3   1   2   56.66    6.78
   3  -1   2   47.74    5.56
   3  -1   3  100.73    9.74
   3   1   3  120.42   10.95
   3   1   3  116.17   10.49
  -3   1  -3  132.42   10.35
   3  -1   3  102.45   10.59
  -3   1  -4  374.74   25.20
   3   1   4  350.41   27.38
   3   1   4  325.54   26.28
   3  -1   4  326.63   27.10
   3  -1   4  346.03   26.23
   3   1   5    9.56    5.23
   3  -1   5    7.89    5.03
   3   1   5   23.14    7.35
  -3   1  -5   18.86    6.75
   3  -1   6   36.82    8.29
  -3   1  -6   49.30    9.58
   3   1   6   46.20    8.14
   3   1   6   60.79    9.72
   3   1   7   70.63   11.31
   3  -1   7   73.37   11.07
   3  -1   8    6.97    7.17
   3   1   8    4.52    7.52
   3  -1   9    9.92    8.54
  -3   1  -9   38.77   22.30
  -3  -1  -9   26.60   20.83
   3  -2  -9   -4.73    9.93
   3   2  -9   18.69   11.65
   3   2  -8   71.33   13.70
   3  -2  -8   87.46   13.48
   3   2  -7   68.56   12.45
   3  -2  -7   74.17   12.82
   3  -2  -6   70.34   11.86
   3   2  -6   86.58   12.22
   3   2  -5  109.93   12.96
   3  -2  -5  112.28   13.35
   3   2  -4    4.53    5.91
   3  -2  -4   -4.74    6.69
   3  -2  -3  302.69   23.70
   3   2  -3  270.14   22.47
   3   2  -2   10.67    5.07
   3   2  -2    8.44    5.00
   3  -2  -2    9.15    5.90
   3   2  -1 2285.22  160.99
   3   2  -1 2173.26  157.95
   3  -2  -1 2282.50  161.52
   3   2   0  893.25   63.58
   3  -2   0  873.47   63.89
   3   2   0  878.42   62.60
   3   2   1  118.24   10.42
   3  -2   1   87.82    9.27
  -3   2  -1  105.01    9.47
   3   2   1   96.07    9.06
   3   2   2 1069.40   79.38
   3  -2   2 1127.32   76.97
  -3   2  -2 1079.51   74.60
   3   2   2 1092.80   77.85
   3  -2   2 1079.23   79.36
  -3   2  -3  138.93   11.26
   3  -2   3  123.94   11.80
   3  -2   3   89.61    9.54
   3   2   3  125.11   12.02
   3   2   3  112.84   11.06
  -3   2  -4   81.33    8.85
   3   2   4   72.19    9.37
   3  -2   4   67.92    8.48
   3   2   4   64.00    8.32
   3   2   5   15.38    5.86
   3   2   5   15.81    6.30
  -3   2  -5   44.39    7.67
   3  -2   5    9.39    5.38
   3  -2   6   -2.89    5.44
   3   2   6    6.83    5.64
  -3   2  -6   10.04    8.02
   3   2   6   11.53    6.59
   3   2   7   10.74    6.74
   3  -2   7   12.97    6.88
   3  -2   8   21.78    8.96
  -3  -2  -8   35.54   17.46
  -3  -2  -9    3.06   17.76
   3  -2   9   -5.91    7.33
   3   3  -9    5.16   11.70
   3  -3  -9    3.32    9.36
   3  -3  -8  -12.36    7.44
   3   3  -8    5.08    9.56
   3   3  -7    2.43    8.55
   3  -3  -7   -0.61    8.62
   3  -3  -6    2.17    9.01
   3   3  -6   -2.64    7.93
   3  -3  -5   30.37    8.61
   3   3  -5    7.82    6.96
   3  -3  -4  122.34   13.62
   3   3  -4  121.15   12.73
   3   3  -3   56.16    7.72
   3  -3  -3   60.87    8.98
   3   3  -2  785.20   54.30
   3   3  -2  718.12   54.88
   3  -3  -2  764.72   55.94
   3   3  -1  404.80   29.43
   3  -3  -1  400.02   30.46
   3   3  -1  404.13   29.17
   3  -3   0   -3.25    4.02
  -3   3   0   -7.90    4.63
   3   3   0    1.67    2.57
   3   3   0    4.24    5.09
   3   3   1   14.41    5.59
  -3   3  -1   17.48    5.90
   3   3   1   14.04    4.20
   3  -3   1   22.68    4.70
  -3   3  -2    3.52    5.25
   3   3   2   -1.17    3.99
   3   3   2   -0.82    4.52
   3  -3   2    2.29    3.94
   3   3   3  116.52   11.55
   3   3   3  119.70   11.92
  -3   3  -3  107.15   11.12
   3  -3   3  113.06   11.34
   3   3   4   74.94    9.37
   3   3   4   91.35   10.53
  -3   3  -4   77.52    9.66
   3  -3   4   72.78    8.99
  -3   3  -5    3.61    7.00
   3  -3   5   -1.77    4.68
   3   3   5   -3.62    4.80
   3   3   5   -1.04    5.44
   3   3   6  111.24   13.35
   3  -3   6  118.13   13.65
  -3   3  -6  141.33   14.07
   3   3   6  132.84   15.09
   3   3   7   30.69    8.60
   3  -3   7   18.46    7.10
   3   3   7   19.68    7.01
   3  -3   8   -6.46    6.19
  -3  -3  -8  -16.45   11.58
  -3  -3  -9  -24.59   14.82
   3  -3   9   -3.69    7.67
   3  -4  -9   -4.61    8.68
   3   4  -9    5.07   10.89
   3  -4  -8   10.67    9.74
   3   4  -8   14.26   10.23
   3  -4  -7   17.85    8.89
   3   4  -7   12.76    9.06
   3   4  -6   18.56    8.64
   3  -4  -6   19.25   10.10
   3   4  -5   31.15    7.82
   3  -4  -5   37.97    9.30
   3  -4  -4   12.73    7.49
   3   4  -4    5.63    5.20
   3  -4  -3   -0.91    6.39
  -3   4   3   -3.16    3.87
   3   4  -3   -0.77    4.66
   3   4  -3    7.21    5.00
   3   4  -2   12.55    3.85
   3   4  -2   16.57    5.16
  -3   4   2   18.77    4.44
   3  -4  -2   20.80    6.14
  -3   4   1  959.73   69.91
   3  -4  -1  987.72   74.28
   3   4  -1 1017.45   72.46
  -3   4   1 1115.91   72.49
   3  -4   0  404.42   31.06
   3   4   0  411.08   30.67
  -3   4   0  402.02   29.52
   3   4   0  437.05   30.35
  -3   4  -1  169.44   12.87
   3   4   1  132.98   11.84
   3  -4   1  123.39   11.78
   3   4   1  132.87   12.58
  -3   4  -2    5.76    5.60
   3   4   2    6.23    4.52
   3   4   2    7.46    5.09
   3  -4   2    7.70    4.83
  -3   4  -3  149.07   13.52
   3   4   3  155.48   13.73
   3  -4   3  132.40   13.19
   3   4   3  140.78   13.47
   3   4   4   14.05    5.65
  -3   4  -4   26.97    7.30
   3  -4   4   11.31    4.94
   3   4   4   12.00    6.04
   3  -4   5   61.58    9.59
  -3   4  -5   76.38   10.56
   3   4   5   82.55   11.30
   3   4   5   74.75   10.18
   3   4   6   90.95   12.02
   3  -4   6   95.63   12.15
  -3   4  -6   90.19   12.54
   3   4   6  113.27   13.64
  -3  -4  -7    1.00   10.05
   3  -4   7   -8.22    6.43
  -3   4  -7    1.12    8.95
   3   4   7    1.93    6.88
  -3  -4  -8  -12.24   10.66
   3  -4   8    4.05    6.84
   3  -4   9   11.10    9.25
  -3  -4  -9    3.48   15.00
   3   5  -9    2.67   10.78
   3  -5  -9   -2.22    8.83
   3  -5  -8   28.45    9.79
   3   5  -8   37.24   12.04
   3  -5  -7    0.88    8.25
   3   5  -7   13.55    9.60
   3   5  -6    9.01    8.12
   3  -5  -6   13.48    9.28
   3   5  -5   -4.54    6.42
   3   5  -5    0.13    6.01
   3  -5  -5  -12.56    7.45
   3   5  -4   18.90    5.57
  -3   5   4   22.02    6.12
   3  -5  -4   17.54    8.26
   3   5  -4   24.73    6.59
   3   5  -3 1626.65  116.83
  -3   5   3 1592.37  115.33
   3  -5  -3 1621.57  118.36
   3   5  -3 1633.39  114.84
  -3   5   2    7.49    3.75
   3   5  -2    0.95    2.94
   3  -5  -2    2.26    5.24
   3   5  -2    7.98    4.22
  -3   5   1  203.45   15.21
   3   5  -1  200.02   15.47
   3  -5  -1  180.37   16.09
  -3   5   1  199.60   15.35
  -3  -5   0   24.50    4.93
  -3   5   0   21.47    6.76
   3  -5   0   18.80    4.71
   3   5   0   15.50    5.52
  -3   5   0   19.33    3.21
   3  -5   1    6.23    4.33
   3   5   1    3.99    5.02
   3   5   1    7.30    5.41
  -3   5  -1    5.38    6.20
   3   5   1    6.21    3.79
   3  -5   2  257.03   21.15
   3   5   2  292.76   21.83
  -3   5  -2  291.30   20.84
  -3   5  -2  234.96   19.40
   3   5   2  261.87   21.65
  -3   5  -3   45.03    8.63
   3   5   3   56.00    8.62
   3   5   3   54.19    8.59
   3  -5   3   55.22    7.70
   3   5   4   68.33    9.91
   3   5   4   78.54    9.98
  -3   5  -4   75.05   10.09
   3  -5   4   46.56    8.47
   3  -5   5    3.21    5.53
  -3  -5  -5   -8.59    7.59
  -3   5  -5  -15.40    7.64
   3   5   5    0.12    5.82
  -3  -5  -6  238.10   23.53
   3  -5   6  213.32   21.19
   3   5   6  285.77   22.37
  -3   5  -6  233.15   20.89
   3   5   7    1.41    6.62
   3  -5   7    4.40    6.17
  -3  -5  -7   -2.64    9.55
  -3   5  -7   -1.65    8.85
   3  -5   8   -1.88    6.94
   3   5   8   -3.85    6.92
  -3  -5  -8   10.83   12.29
   3  -5   9   10.55    8.86
  -3  -5  -9   -4.10   12.88
   3  -6  -9  -13.54    8.83
   3   6  -9    0.42    5.62
   3  -6  -8    5.56    9.04
   3   6  -8   15.68    7.01
   3   6  -8    1.38    9.52
   3   6  -7   29.75   10.06
   3  -6  -7   26.40   10.77
   3   6  -7   29.57    7.71
   3  -6  -6    3.01    9.28
   3   6  -6    0.79    6.61
   3   6  -6   -0.75    8.13
   3   6  -5   18.30    6.25
  -3   6   5   30.07    7.24
   3   6  -5   34.83    8.03
   3  -6  -5   21.36   10.26
   3   6  -4   22.46    6.26
   3  -6  -4   11.18    8.57
  -3   6   4   14.82    5.85
   3   6  -4   26.22    6.19
   3  -6  -3    2.27    6.84
   3   6  -3    5.66    5.06
  -3   6   3   -1.59    4.00
   3   6  -3    2.03    4.31
  -3   6   2  301.35   22.46
   3   6  -2  301.56   22.11
  -3   6   2  266.35   21.34
   3  -6  -2  287.81   23.60
   3   6  -1  662.42   48.21
  -3   6   1  687.54   48.04
   3  -6  -1  633.86   49.33
  -3   6   1  685.49   46.88
  -3  -6   0   43.09    5.74
  -3   6   0   43.19    5.05
  -3   6   0   44.34    7.87
   3  -6   0   46.01    6.35
   3   6   0   49.13    7.07
  -3   6  -1    2.46    2.72
   3   6   1   -5.54    5.15
   3  -6   1    1.65    4.02
  -3   6  -1    7.79    6.22
   3   6   1   -0.15    5.03
  -3  -6  -1    6.82    5.80
  -3   6  -2  382.43   24.23
   3  -6   2  294.92   24.31
   3   6   2  290.01   24.87
   3   6   2  306.56   22.50
  -3   6  -2  284.49   22.48
  -3  -6  -2  310.39   25.47
   3   6   3   57.69    9.06
  -3   6  -3   55.00    5.77
  -3  -6  -3   43.58    9.53
   3  -6   3   56.23    8.17
  -3   6  -3   44.55    8.73
   3  -6   4   18.28    6.22
  -3  -6  -4    9.28    7.77
  -3   6  -4   21.19    8.38
   3   6   4   14.01    6.99
  -3   6  -5    4.27    8.66
   3  -6   5    1.07    4.86
  -3  -6  -5    3.03    8.87
   3   6   5   -6.65    6.40
   3  -6   6   42.16    8.81
   3   6   6   27.75    8.66
  -3  -6  -6   36.95   11.18
  -3   6  -6   55.70   10.77
  -3  -6  -7   24.39   11.01
   3  -6   7   22.43    7.72
   3   6   7   18.12    8.37
  -3   6  -7   38.08   10.72
   3  -6   8   19.96    9.22
   3   6   8   26.80    9.40
  -3  -6  -8   40.99   14.54
   3  -6   9    3.67   10.36
  -3  -6  -9   15.14   15.50
   3  -7  -9   24.30   10.79
   3   7  -9    7.82    6.81
   3   7  -8   -2.35    6.08
   3  -7  -8   -7.65    8.82
   3  -7  -7   49.50   12.21
   3   7  -7   49.46    9.41
   3   7  -7   58.63   11.45
   3  -7  -6   37.86   11.71
   3   7  -6   42.65    9.70
   3   7  -6   30.45    7.64
   3   7  -5    7.65    6.69
  -3   7   5    4.33    6.04
   3   7  -5    0.52    5.91
   3  -7  -5    0.54    9.92
   3  -7  -4  110.09   14.73
  -3   7   4   76.92   10.61
   3   7  -4  101.17   10.37
  -3   7   3  321.50   25.60
   3  -7  -3  340.20   27.56
   3   7  -3  319.17   24.98
   3   7  -2   24.27    5.51
  -3   7   2    6.46    5.03
  -3   7   2   12.28    4.87
   3  -7  -2   16.61    7.33
  -3   7   1   -1.22    3.72
   3   7  -1    4.63    4.68
  -3   7   1   -1.02    5.75
   3  -7  -1    5.06    4.50
  -3   7   0  290.55   20.85
  -3   7   0  236.79   19.03
   3   7   0  253.34   20.39
   3  -7   0  244.82   20.00
  -3  -7   0  246.54   19.39
   3  -7   1  247.31   22.35
  -3  -7  -1  331.33   23.54
   3   7   1  281.34   23.06
   3   7   1  236.05   21.50
  -3   7  -1  341.60   22.79
  -3   7  -2    8.00    7.14
   3   7   2   15.42    5.60
  -3  -7  -2   10.94    7.66
   3   7   2   13.15    6.54
   3  -7   2    9.61    5.06
  -3   7  -2   11.64    3.43
   3  -7   3   13.24    6.07
  -3   7  -3   19.09    4.28
   3   7   3   14.26    7.07
   3   7   3   16.25    3.87
  -3   7  -3   15.32    7.79
  -3  -7  -3   16.95    8.28
  -3   7  -4   -0.24    4.32
  -3  -7  -4    1.47    8.76
  -3   7  -4   -2.68    7.95
   3  -7   4   10.07    5.89
   3   7   4   10.52    7.26
   3   7   5  126.81   14.37
  -3   7  -5   98.35   10.54
   3  -7   5   87.35   11.52
  -3  -7  -5  108.22   15.00
  -3   7  -5   92.69   13.31
  -3   7  -6   39.42   10.18
   3  -7   6   26.77    7.97
   3   7   6   26.48    8.82
  -3  -7  -6   33.57   11.03
   3   7   7   38.40    9.72
  -3  -7  -7   28.29   11.43
   3  -7   7   41.49    9.26
  -3   7  -7   43.08   10.95
   3   7   8   -4.02    7.64
   3  -7   8   -4.12    8.01
  -3  -7  -8  -13.57    9.87
   3  -8  -9   -2.73    9.37
   3   8  -9    4.53    6.89
   3  -8  -8  -13.35    8.63
   3   8  -8   -0.87    6.94
   3   8  -7    2.48    6.50
   3  -8  -7   -9.55    8.68
  -3   8   6    4.57    6.63
   3  -8  -6   12.05   10.68
   3   8  -6    1.37    6.32
   3   8  -6    4.63    7.81
  -3   8   5   16.24    7.74
   3  -8  -5   44.04   12.43
   3   8  -5   10.80    7.15
   3   8  -5   26.73    7.06
  -3  -8   4   29.36    4.59
   3   8  -4   35.98    7.02
   3  -8  -4   30.28   10.77
  -3   8   4   36.87    7.54
   3  -8  -3  189.63   17.32
  -3   8   3  120.98   13.41
   3   8  -3  134.54   13.40
  -3   8   2  786.01   55.72
  -3   8   2  801.11   57.75
   3  -8  -2  808.13   59.62
   3   8  -2  779.95   57.36
   3  -8  -1   32.35    6.23
  -3   8   1   33.57    7.93
   3   8  -1   36.91    7.14
  -3   8   1   30.35    5.68
  -3   8   0    1.39    7.28
  -3   8   0    0.73    3.46
   3   8   0   -3.66    5.23
   3   8   0   -1.37    7.01
  -3  -8   0   -0.62    3.38
   3  -8   0    7.85    4.14
  -3  -8  -1   -0.12    5.79
   3   8   1   -4.30    5.27
  -3   8  -1   -3.72    7.10
   3   8   1   -0.93    6.56
  -3   8  -1    0.14    3.31
   3  -8   1   -2.54    4.14
  -3  -8  -2  174.09   16.99
   3  -8   2  188.64   15.44
   3   8   2  169.44   14.77
   3   8   2  173.02   16.49
  -3   8  -2  170.55   16.10
  -3   8  -2  178.31   13.74
  -3  -8  -3  103.97   14.00
   3   8   3   81.34    8.66
  -3   8  -3  104.16   12.82
   3   8   3  101.79   13.02
  -3   8  -3   90.25    9.06
   3  -8   3  120.58   11.95
  -3   8  -4   42.68    6.17
  -3   8  -4   42.61    9.86
   3  -8   4   19.24    7.02
   3   8   4   24.81    8.77
  -3  -8  -4   18.07   10.52
  -3  -8  -5    4.01   10.40
  -3   8  -5   -2.15    8.92
  -3   8  -5    0.24    5.22
   3  -8   5    2.04    6.40
   3   8   5    5.36    7.99
   3  -8   6    6.22    6.78
   3   8   6   -2.46    7.45
  -3  -8  -6    8.53   10.03
  -3   8  -6   12.85    8.73
  -3   8  -7    5.14    9.12
   3  -8   7   -1.16    6.86
   3   8   7   -9.18    7.32
  -3  -8  -7    3.71   11.04
  -3  -8  -8   10.54   11.88
   3   8   8    4.05    8.58
   3  -8   8   13.24    9.18
   3   9  -8    1.39    6.94
   3  -9  -8  -10.32   11.14
   3  -9  -7   31.86   11.81
   3   9  -7   20.42    7.53
   3   9  -6    2.73    6.02
   3  -9  -6   21.57   11.38
  -3   9   6   -1.08    6.58
   3   9  -5  120.16   13.15
   3  -9  -5  154.48   19.32
  -3   9   5  128.17   14.96
  -3  -9   4   16.84    3.89
   3   9  -4   12.89    6.94
   3  -9  -4   21.10   11.48
  -3   9   4   22.21    6.68
  -3   9   3   29.12    7.36
  -3  -9   3   22.52    3.97
   3  -9  -3   56.86   10.88
   3   9  -3   29.53    7.13
  -3   9   2  186.92   16.02
   3   9  -2  168.93   15.65
   3  -9  -2  207.19   17.78
  -3   9   2  182.54   15.87
   3  -9  -1  288.17   24.37
   3   9  -1  285.30   23.84
  -3   9   1  342.00   24.75
  -3   9   1  312.17   23.59
  -3   9   0   19.50    4.74
  -3  -9   0   17.10    4.09
   3   9   0    7.33    6.52
  -3   9   0   13.66    8.19
   3   9   0   20.66    8.00
   3  -9   0   21.76    5.23
  -3   9  -1   -1.40    7.23
   3  -9   1   -1.82    4.61
   3   9   1    9.60    7.23
  -3   9  -1    0.93    3.67
   3   9   1   -2.52    5.63
  -3  -9  -1  -11.03    5.93
  -3   9  -2   86.57   11.87
  -3  -9  -2   94.77   13.29
   3   9   2  105.99   10.85
  -3   9  -2   84.53    8.67
   3  -9   2  100.25   10.41
   3   9   2   91.52   12.17
  -3  -9  -3   16.73    9.65
   3   9   3   15.94    8.39
   3   9   3   18.32    4.85
   3  -9   3   24.06    6.79
  -3   9  -3    5.58    8.59
  -3   9  -3   14.27    5.10
  -3  -9  -4    9.74    9.50
   3  -9   4   14.12    7.00
  -3   9  -4   16.12    9.51
  -3   9  -4   14.18    5.63
   3   9   4    9.20    8.19
   3   9   5    1.50    8.24
   3  -9   5    6.12    6.28
  -3   9  -5   -3.76    8.74
  -3  -9  -5    1.60   10.75
   3  -9   6   90.11   13.23
  -3  -9  -6  116.61   16.85
  -3   9  -6  114.31   14.11
   3   9   6  102.54   15.80
  -3  -9  -7   66.45   13.77
  -3   9  -7   45.98   11.47
   3   9   7   73.69   13.67
   3  -9   7   54.43   10.81
   3   9   8   -4.98    8.92
  -3   9  -8   -4.37   10.64
   3  -9   8   -2.62    9.27
  -3  -9  -8    6.62   11.32
   3 -10  -8   20.73   13.18
   3  10  -8   16.93    8.08
   3  10  -7   -2.10    6.08
   3 -10  -7   -2.20   11.92
  -3  10   6   13.44    8.28
   3  10  -6    1.05    5.86
   3 -10  -6    1.02   10.46
   3  10  -5    7.42    7.03
   3 -10  -5   50.58   14.22
  -3  10   5   22.34    8.04
  -3  10   4   -1.70    6.27
   3  10  -4    0.93    6.73
   3 -10  -4   -7.72    9.95
   3  10  -3   43.62    8.82
  -3  10   3   43.17    8.66
  -3  10   3   67.44    8.73
   3 -10  -3   65.22   12.07
   3  10  -2   32.35    7.75
   3 -10  -2   25.08    8.53
  -3  10   2   40.99    8.66
  -3  10   2   32.37    6.70
  -3  10   1   62.52   10.95
   3  10  -1   64.57    8.41
   3 -10  -1   40.96    7.54
  -3  10   1   42.99    7.06
   3  10  -1   47.46   10.99
   3  10   0   17.50    8.67
   3 -10   0   14.09    4.97
   3  10   0   21.25    6.97
  -3 -10   0   17.59    4.36
  -3  10   0   16.37    8.73
  -3  10   0   17.25    4.87
   3  10   1  288.16   23.48
  -3 -10  -1  268.87   22.74
   3 -10   1  313.13   22.53
  -3  10  -1  251.49   22.64
   3  10   1  285.57   22.34
  -3  10  -1  262.01   20.99
   3 -10   2   21.50    6.11
  -3 -10  -2   31.89    8.71
   3  10   2   20.48    7.68
   3  10   2   11.71    8.59
  -3  10  -2   32.09    9.69
  -3  10  -2   24.37    5.20
   3  10   3   97.93   13.87
  -3  10  -3  101.86    9.71
  -3 -10  -3   86.37   14.52
   3  10   3   85.72    9.50
  -3  10  -3  102.34   13.19
  -3 -10  -4   28.30   12.01
  -3  10  -4   15.61    9.99
   3  10   4   16.39    9.04
   3 -10   4   14.10    7.14
   3  10   5  113.81   15.99
  -3  10  -5  119.11   14.87
  -3 -10  -5  125.11   16.98
   3 -10   5  101.78   13.55
   3 -10   6   -4.98    6.56
   3  10   6    0.29    9.31
  -3  10  -6    2.01    8.61
  -3 -10  -6   -5.97    9.97
  -3  10  -7   18.12    9.84
   3 -10   7    4.63    7.45
   3  10   7    5.81    9.67
  -3 -10  -7   -4.17   11.27
  -3 -10  -8  -24.91   10.53
  -3  10  -8  -13.98   10.33
   3 -10   8   14.46   10.83
   3  10   8    5.62    9.75
   3 -11  -8  -17.23   11.59
  -3  11   7   13.72    8.94
   3 -11  -7   13.95   11.88
   3  11  -7    1.62    6.72
   3  11  -6   26.43    7.31
   3 -11  -6   34.03   14.00
  -3  11   6   18.77    8.30
   3 -11  -5   59.24   15.37
  -3  11   5   30.82    8.74
   3  11  -5   18.42    7.64
   3 -11  -4  151.14   19.03
   3  11  -4  112.00   13.72
  -3  11   4  123.58   14.47
  -3  11   3  118.33   12.92
  -3  11   3  111.45   13.15
   3  11  -3  122.89   13.27
   3 -11  -3  110.71   16.52
   3  11  -2   -7.56   11.21
  -3  11   2    5.47    7.54
  -3  11   2    1.09    5.27
   3 -11  -2   -2.54    7.35
   3  11  -2   -2.14    6.87
  -3  11   1    8.41    5.05
  -3  11   1   -2.46    8.71
   3  11  -1   -4.62    9.34
   3 -11  -1    4.69    5.75
   3  11  -1   -2.82    6.26
   3 -11   0   23.25    5.96
   3  11   0   22.21    6.99
   3  11   0   26.76    9.66
  -3 -11   0   17.05    4.83
  -3  11   0   18.83    5.28
  -3  11   0   16.87    9.24
  -3  11  -1  278.50   21.93
   3  11   1  265.61   24.16
   3 -11   1  339.33   23.38
   3  11   1  276.75   23.37
  -3  11  -1  278.52   24.00
  -3  11  -2   58.61   11.04
   3 -11   2   35.32    7.93
  -3 -11  -2   52.49   10.35
   3  11   2   47.10    9.54
   3  11   2   55.78   10.27
  -3  11  -2   34.13    6.47
   3  11   3    9.82    8.52
   3 -11   3   -0.78    6.35
   3  11   3    9.53    5.92
  -3  11  -3   14.76    9.79
  -3 -11  -3  -15.83    8.64
   3  11   4   58.92   12.53
  -3  11  -4   54.76   11.77
   3 -11   4   68.34   10.36
  -3 -11  -4   41.12   13.19
  -3 -11  -5    2.59   10.97
   3 -11   5   -1.11    6.11
  -3  11  -5    3.87    9.12
   3  11   5  -13.72    7.94
  -3 -11  -6   25.68   13.09
   3  11   6   30.32   11.05
  -3  11  -6   16.57    9.91
   3 -11   6   29.52    9.44
  -3  11  -7   12.37   10.27
   3  11   7   20.49   11.91
  -3 -11  -7  -14.71   10.31
   3 -11   7    3.16    8.16
  -3  11  -8   -4.18   10.61
   3 -12  -8  -20.02   11.56
   3  12  -8   -1.14   17.33
   3  12  -7   14.91    8.40
   3  12  -7   46.65   18.75
  -3  12   7   30.73   10.66
   3 -12  -7   46.20   14.14
  -3  12   6   42.71   11.18
   3  12  -6   54.50    9.75
   3 -12  -6   92.68   16.95
   3 -12  -5   -2.08   10.93
  -3  12   5   -1.39    6.57
   3  12  -5   -1.31    6.38
  -3  12   4   -3.18    6.00
   3  12  -4    6.36    7.47
   3  12  -4   24.36   14.33
   3 -12  -4    6.61   12.48
  -3  12   3   30.12    8.19
   3 -12  -3   17.47   11.41
   3  12  -3   29.61    9.02
   3  12  -3   21.35   14.41
  -3  12   3   17.31    7.15
   3  12  -2    1.17    6.94
  -3  12   2   -0.37    5.93
  -3  12   2   -6.25    7.62
   3 -12  -2   -8.12    7.04
   3  12  -2    6.29   12.05
   3  12  -1   10.26   10.61
  -3  12   1    3.39    5.20
   3 -12  -1    1.32    5.93
   3  12  -1   13.70    6.72
  -3  12   1    6.70    9.86
  -3  12   0   11.19    5.29
   3  12   0   24.87    9.84
  -3  12   0    9.08    9.25
  -3 -12   0    7.21    4.79
   3  12   0   10.65    7.50
   3 -12   0   -1.41    4.59
  -3  12  -1   -3.63    8.69
  -3 -12  -1    2.21    6.25
   3  12   1    0.63    6.89
   3 -12   1   10.54    5.75
  -3  12  -1    3.28    4.69
   3  12   1   19.42    9.22
  -3 -12  -2    0.18    8.40
  -3  12  -2   16.00    9.74
   3  12   2   -7.25    8.32
   3  12   2   15.51    8.21
   3 -12   2   18.00    6.29
  -3  12  -3   11.27   10.04
  -3 -12  -3   15.56   10.86
   3  12   3    8.51    8.56
   3  12   3   19.54    7.12
   3 -12   3   10.26    7.05
  -3 -12  -4    9.24   10.80
  -3  12  -4   18.73    9.88
   3 -12   4   29.70    7.99
   3  12   4   13.90    9.68
  -3  12  -5    1.15    9.13
   3 -12   5    3.06    6.78
   3  12   5   -1.00    9.67
  -3 -12  -5    0.42    9.72
  -3  12  -6    5.91    9.51
   3  12   6    2.47    9.82
  -3 -12  -6   -0.97   11.03
   3 -12   6    0.83    7.73
   3  12   7   13.51   10.66
  -3  12  -7   15.24   10.32
  -3 -12  -7    6.15   12.10
   3 -13  -7    3.74   12.11
   3  13  -7   -3.19   16.63
  -3  13   7   -2.11    9.66
   3  13  -6  -18.96   15.28
   3  13  -6    4.60    6.96
  -3  13   6    1.60    7.81
   3 -13  -6   15.29   13.03
   3  13  -5   43.57   16.85
   3 -13  -5   21.08   13.09
   3  13  -5   27.14    8.39
  -3  13   5   21.13    8.89
  -3  13   4   -3.92    6.31
   3  13  -4   16.07   13.41
   3 -13  -4    2.03   10.67
   3  13  -4   -5.05    7.67
  -3  13   3    3.00    7.25
  -3  13   3    0.17    6.56
   3  13  -3    1.86   13.73
   3 -13  -3   -4.51    8.49
   3  13  -3   -4.81    7.63
   3 -13  -2   10.90    7.96
   3  13  -2    8.95    7.75
  -3  13   2   -9.63    8.11
  -3  13   2   -1.90    5.67
   3  13  -2    7.99   12.64
   3  13  -1   30.76   12.61
   3  13  -1   38.76    8.79
  -3  13   1   40.83   11.99
  -3  13   1   32.07    7.27
   3 -13  -1   29.84    7.54
   3  13   0   15.01    7.85
   3 -13   0   16.06    6.22
  -3  13   0   14.76   10.50
  -3  13   0   13.20    5.74
   3  13   0   22.77   10.40
   3  13   1   31.81   10.73
   3 -13   1   18.69    6.71
   3  13   1   14.57    8.11
  -3  13  -1   24.23   10.42
  -3 -13  -1   24.62    6.99
   3  13   2   -1.93    7.92
  -3  13  -2    3.88    9.18
   3  13   2    2.46    7.65
  -3 -13  -2    7.71    7.60
   3 -13   2    2.09    5.52
   3 -13   3   52.11    8.73
  -3  13  -3    0.00    9.70
   3  13   3    5.73    9.50
  -3 -13  -3   -2.57    9.18
   3  13   3   14.35    6.65
  -3 -13  -4    2.92   10.33
   3 -13   4    7.30    7.10
   3  13   4   -3.26    8.41
  -3  13  -4    9.66    9.60
  -3 -13  -5   22.31   12.55
  -3  13  -5    1.93    9.36
   3  13   5    8.66    9.37
  -3 -13  -6    2.55   12.22
  -3  13  -6    1.46    9.35
   3  13   6   -9.86    9.73
  -3 -13  -7   24.45   14.42
   3  13   7   24.64   12.95
  -3  13  -7   22.95   11.19
   3 -14  -7   -9.07   13.74
   3  14  -7   10.06   18.90
  -3  14   7   -6.28   10.12
  -3  14   6    8.70    9.38
   3 -14  -6   28.57   14.91
   3  14  -6   29.66   17.80
  -3  14   5    7.94    8.74
   3  14  -5  -38.69   13.31
   3  14  -5   -7.46    7.89
   3 -14  -5   17.41   12.55
   3  14  -4   19.37   15.19
   3  14  -4   16.22    8.77
  -3  14   4   40.20    8.76
   3 -14  -4   52.98   13.52
   3 -14  -3  110.54   15.43
   3  14  -3   99.79   13.57
   3  14  -3   99.75   17.70
  -3  14   3  107.09   13.67
  -3  14   3   83.99   12.41
  -3  14   2   63.79   11.63
  -3  14   2   41.72    8.44
   3  14  -2   50.16   14.34
   3  14  -2   33.21    8.98
   3 -14  -2   26.48    9.30
  -3  14   1   11.73   10.85
  -3  14   1   20.01    6.93
   3  14  -1   20.25    8.33
   3 -14  -1   15.43    7.35
   3  14  -1   23.05   11.96
  -3  14   0   68.44   12.21
  -3  14   0   61.19    8.60
   3  14   0   69.17   12.77
   3 -14   0   57.80    9.16
   3  14   0   68.13   10.93
  -3  14  -1  -11.51    8.22
   3  14   1   -3.73    8.93
   3 -14   1   -1.31    5.64
   3  14   1    0.94    7.40
   3  14   2    8.04    8.04
   3  14   2    7.38    8.33
   3 -14   2    6.06    5.81
  -3  14  -2   -0.58    8.88
  -3 -14  -2    1.77    7.33
   3 -14   3   15.60    7.48
  -3 -14  -3   14.09    8.97
   3  14   3    8.34    8.68
  -3  14  -3    2.22    9.48
  -3  14  -4    8.56    9.42
   3  14   4  -15.54    7.75
  -3 -14  -4  -12.01    9.16
   3  14   5    3.79   10.19
  -3 -14  -5   -5.43   11.09
  -3  14  -5   26.39   10.74
  -3  14  -6   49.89   11.90
   3  14   6   20.17   12.10
  -3 -14  -6   51.57   14.73
   3 -15  -6   11.13   13.55
  -3  15   6    1.10    8.30
   3  15  -6    4.98   18.03
  -3  15   5    9.73    8.76
   3  15  -5  -27.67   14.35
   3 -15  -5   18.62   13.42
   3  15  -4    7.93   14.26
  -3  15   4    5.99    7.60
   3  15  -4  -18.98    8.21
   3 -15  -4   18.90   12.18
   3  15  -3   13.50    8.56
   3 -15  -3   -0.64    9.03
  -3  15   3   19.72    9.07
   3  15  -3   10.73   13.95
  -3  15   3    4.60    6.94
  -3  15   2   62.09   10.60
   3 -15  -2  106.89   12.78
   3  15  -2   80.83   16.31
  -3  15   2  104.01   14.05
   3  15  -2   73.48   11.43
  -3  15   1    2.88    5.76
   3  15  -1   -1.38   10.45
   3 -15  -1    6.48    5.80
  -3  15   1    0.88    9.81
   3  15  -1    0.82    6.70
   3  15   0    7.25    7.02
   3  15   0   -0.91    9.42
   3 -15   0   -5.64    5.50
  -3  15   0   16.09    9.19
   3  15   1   48.49   10.38
  -3  15  -1   55.25   11.24
   3 -15   1   29.39    7.99
   3  15   1   70.96   11.55
   3  15   2   35.24    9.09
  -3  15  -2   14.63    9.35
   3  15   2   16.94    9.04
   3 -15   2   19.81    7.43
  -3 -15  -3   10.77    8.29
  -3  15  -3    0.60    8.99
   3  15   3   -3.21    8.44
  -3 -15  -4    1.21    9.62
   3  15   4  -10.63    8.57
  -3  15  -4    7.42   10.20
  -3 -15  -5    4.84   10.53
  -3  15  -5   33.69   11.33
   3  15   5   14.65   10.70
  -3  15  -6    9.13   10.69
   3  15   6  -10.11   10.27
  -3 -15  -6    6.50   12.86
   3  16  -6   11.41   17.26
  -3  16   6    5.43    8.79
   3 -16  -6    6.44   13.33
   3  16  -5    4.61   15.74
  -3  16   5   -9.39    7.77
   3 -16  -5   21.81   13.70
   3 -16  -4   96.31   15.71
  -3  16   4   83.76   12.87
   3  16  -4  110.29   20.32
  -3  16   3  120.66   14.94
   3  16  -3  147.37   15.81
   3 -16  -3  125.00   17.34
  -3  16   3  137.34   16.35
   3  16  -3  125.34   20.12
  -3  16   2   79.29   13.43
   3  16  -2   90.19   12.25
   3 -16  -2   76.06   12.06
   3  16  -2   76.38   16.00
  -3  16   2   70.77   10.70
   3  16  -1    2.88    6.92
   3  16  -1   11.69   10.93
  -3  16   1    7.35    9.82
   3 -16  -1   11.42    6.91
   3  16   0  138.21   17.66
  -3  16   0  146.90   17.27
   3 -16   0  139.03   15.01
   3  16   0  151.88   16.24
   3  16   1    7.80    7.41
   3  16   1    6.44    8.82
  -3  16  -1    2.44    8.78
   3  16   2   34.98    9.65
  -3  16  -2   59.05   11.80
   3  16   2   36.69   10.56
  -3  16  -3   -8.26    8.53
   3  16   3    9.06    9.49
  -3  16  -4    0.29    9.58
   3  16   4  -13.14    7.99
   3  16   5   30.81   11.94
  -3 -16  -5   15.26   11.18
  -3  16  -5   29.99   11.55
   3  17  -5   -6.83   17.38
  -3  17   5   20.85    9.79
   3 -17  -5   35.92   14.50
  -3  17   4   11.00    8.59
   3  17  -4   17.66   14.77
   3 -17  -4   22.97   11.68
   3  17  -3   21.54   14.22
   3 -17  -3   20.43   10.18
  -3  17   3    6.51    7.11
  -3  17   3   27.32    9.98
   3 -17  -2   47.22   10.38
  -3  17   2   62.51   12.66
   3  17  -2   50.80   14.54
   3  17  -2   50.15   10.13
  -3  17   1  230.31   21.51
   3 -17  -1  212.69   20.52
   3  17  -1  203.04   19.95
   3  17  -1  242.18   23.74
   3  17   0   22.41   10.21
  -3  17   0   23.19   10.20
   3  17   0   15.78    8.05
   3  17   1   26.64   10.35
  -3  17  -1   45.78   10.99
   3  17   1   18.17    9.08
  -3  17  -2   45.50   11.35
   3  17   2   46.76   11.15
   3  17   2   44.90   10.36
   3  17   3   -3.30    8.19
  -3  17  -3    9.56    9.93
  -3  17  -4    3.87   10.03
   3  17   4   -6.56    9.05
   3  17   5   -9.97   10.11
  -3  17  -5    8.38   10.73
   3 -18  -4    2.81    9.90
   3  18  -4   -2.69   14.21
  -3  18   4    4.64    8.96
   3 -18  -3   13.34    9.07
  -3  18   3   12.80    9.72
   3  18  -3    1.03   13.68
   3  18  -2  108.12   18.03
  -3  18   2  110.91   15.94
  -3  18   1  144.35   17.25
   3  18  -1  131.63   15.80
   3  18  -1  128.16   18.34
   3  18   0   10.92    9.97
  -3  18   0    3.64    9.62
   3  18   0   -2.20    7.32
  -3  18  -1   94.91   13.98
   3  18   1   90.75   13.80
   3  18   1   89.97   13.73
   3  18   2   12.73    9.33
  -3  18  -2    1.69    9.40
  -3  18  -3    6.92   10.11
   3  18   3    1.58    9.41
   3  18   4   -2.08   10.29
  -3  18  -4    6.12   10.86
  -3  19   3   22.62   10.58
   3  19  -3  -27.10   12.78
  -3  19   2   19.91   10.42
   3  19  -2    0.54   12.54
  -3  19   1   17.80   10.16
   3  19  -1   15.36   11.38
  -3  19   0   24.01   10.95
   3  19   0    2.46    7.93
   3  19   0   20.33   10.59
   3  19   1   15.12    9.19
   3  19   1    9.75    8.63
  -3  19  -1   20.77    9.27
   3  19   2    9.82    8.53
  -3  19  -2   17.86    9.90
  -3  19  -3   13.19   11.62
   3  19   3   31.05   11.86
   3  20  -1   11.70   11.93
  -3  20   1   10.25    9.77
   3  20   0   19.81   10.83
  -3  20   0   31.79   11.31
  -3  20  -1   35.55   10.99
   3  20   1    3.59    8.69
   3  20   1   20.48    9.58
   4   0  -9  -13.74    9.64
   4   0  -8   13.66    9.81
   4   0  -7   -1.51    8.09
   4   0  -6    8.67    8.22
   4   0  -5    1.09    6.58
   4   0  -4   68.56    9.67
   4   0  -3   -0.22    5.49
   4   0  -2 4026.90  288.72
   4   0  -1   -2.98    3.89
   4   0  -1    2.92    4.06
   4   0   0  366.03   28.21
   4   0   0  397.79   27.60
   4   0   1   -4.13    3.71
   4   0   1   -5.42    3.72
   4   0   2   74.44    7.64
  -4   0  -2   71.06    6.59
   4   0   2   84.07    8.68
  -4   0  -3   -2.71    3.63
   4   0   3    3.95    4.30
   4   0   3   -4.90    3.32
  -4   0  -4  271.59   18.86
   4   0   4  237.03   20.93
   4   0   4  253.57   20.06
   4   0   5   -4.99    4.48
   4   0   5   -1.20    4.45
  -4   0  -5    1.44    6.10
   4   0   6    6.65    5.46
   4   0   6    9.92    6.57
   4   0   7   -2.44    6.40
   4   0   8   58.59   11.49
   4   0   9    8.03    9.61
   4   1  -9  -10.04    9.71
   4  -1  -9   -9.05    9.86
   4   1  -8   12.65    9.79
   4  -1  -8   14.03    8.96
   4  -1  -7   -3.15    8.51
   4   1  -7   -1.83    7.79
   4  -1  -6   42.47    9.90
   4   1  -6   24.78    9.02
   4  -1  -5    0.21    6.52
   4   1  -5    5.38    6.59
   4  -1  -4  342.36   27.05
   4   1  -4  322.18   26.71
   4  -1  -3  289.23   23.08
   4   1  -3  276.13   22.59
   4   1  -2   94.92    9.34
   4  -1  -2   80.89    9.44
   4  -1  -1 1172.99   85.33
   4   1  -1 1199.61   83.44
   4   1  -1 1164.40   84.95
   4  -1   0   80.96    8.08
   4  -1   0   88.98    7.30
   4   1   0   92.10    8.44
   4   1   0   85.29    7.77
   4  -1   1   29.29    4.30
   4   1   1   32.97    5.25
  -4   1  -1   24.55    4.12
   4   1   1   20.35    5.09
   4  -1   1   28.06    5.15
   4   1   2   63.75    7.54
   4   1   2   71.36    7.83
  -4   1  -2   61.65    6.56
   4  -1   2   69.71    7.91
   4  -1   2   58.02    6.43
   4   1   3    2.46    4.34
   4  -1   3    3.08    4.31
   4   1   3   -2.55    3.88
  -4   1  -3    7.40    4.84
   4  -1   3   -0.42    3.58
  -4   1  -4    1.35    5.10
   4   1   4   -1.11    4.26
   4   1   4   -2.30    4.08
   4  -1   4    1.26    3.72
   4  -1   4   -0.52    4.19
   4  -1   5   85.48    9.91
   4   1   5   73.31   10.46
   4  -1   5   89.16   10.91
  -4   1  -5  100.45   10.36
   4   1   5   74.09    9.46
   4   1   6    8.47    5.72
   4   1   6   11.82    7.07
   4  -1   6    9.42    6.16
   4  -1   7   10.28    6.89
   4   1   7   -6.15    5.99
   4  -1   8    6.74    7.87
   4   1   8   15.49    8.03
   4  -1   9   -3.10    7.57
  -4  -1  -9   -3.59   20.98
   4  -2  -9    2.29    9.36
   4   2  -9    2.72   10.54
   4   2  -8   -5.77    7.86
   4  -2  -8    1.83    8.81
   4   2  -7   -5.50    7.45
   4  -2  -7   -7.59    7.99
   4   2  -6    2.22    8.02
   4  -2  -6   -5.40    7.65
   4   2  -5    3.95    6.89
   4  -2  -5   -0.64    6.87
   4   2  -4  159.35   14.89
   4  -2  -4  159.04   15.98
   4   2  -3  208.26   17.60
   4  -2  -3  212.01   18.42
   4   2  -2   11.42    4.36
   4  -2  -2    8.50    5.71
   4   2  -2   10.06    4.79
   4   2  -1 2459.84  165.87
   4  -2  -1 2181.35  169.42
   4   2  -1 2431.07  168.93
   4  -2   0  914.44   66.28
   4   2   0  927.19   64.96
   4   2   0  903.15   65.91
   4  -2   0  903.56   64.25
   4  -2   1   -4.56    3.75
   4   2   1    6.13    4.74
  -4   2  -1   -8.38    4.16
   4   2   1   -0.15    3.99
   4  -2   1   -1.22    2.21
   4   2   2   51.63    6.94
   4  -2   2   33.60    6.24
   4   2   2   45.77    6.49
   4  -2   2   43.71    4.79
  -4   2  -2   43.23    6.15
   4   2   3 1805.38  133.00
   4  -2   3 1754.18  132.89
   4   2   3 1937.48  130.33
   4  -2   3 1737.55  129.35
  -4   2  -3 1927.48  124.89
   4  -2   4   54.98    7.21
   4  -2   4   57.06    8.34
   4   2   4   58.90    7.89
   4   2   4   62.37    8.66
  -4   2  -4   71.65    8.50
   4  -2   5   -0.86    4.85
   4   2   5   -0.92    4.97
  -4   2  -5   -0.72    6.69
   4   2   5    0.58    5.52
   4  -2   6   29.87    7.79
  -4   2  -6   49.00   10.08
   4   2   6   36.65    8.61
   4   2   6   39.05    7.60
   4   2   7   -6.12    6.49
   4   2   7   -0.37    5.85
   4  -2   7    7.28    6.95
   4   2   8   -1.54    6.81
   4  -2   8  -12.43    7.04
   4  -2   9   26.30   10.85
  -4  -2  -9    7.76   22.04
   4   3  -9   -8.24   10.13
   4  -3  -9   -6.07    8.13
   4   3  -8   13.23    9.50
   4  -3  -8    8.24    8.88
   4  -3  -7   -6.27    7.98
   4   3  -7    1.49    8.30
   4   3  -6   14.39    8.46
   4  -3  -6   -3.13    8.12
   4   3  -5   99.39   11.94
   4  -3  -5   87.06   12.64
   4  -3  -4    5.77    7.32
   4   3  -4   -4.12    5.50
   4  -3  -3  544.18   42.09
   4   3  -3  558.64   41.21
   4   3  -3  554.29   40.54
   4  -3  -2    8.79    5.61
   4   3  -2    2.46    3.64
   4   3  -2    1.83    4.25
   4   3  -1  262.84   19.81
   4   3  -1  259.33   19.18
   4  -3  -1  261.17   20.69
   4   3   0   23.25    5.56
   4  -3   0   19.48    3.02
  -4   3   0   18.99    4.70
   4  -3   0   14.20    4.77
   4   3   0   22.73    3.94
   4   3   1  367.42   28.06
   4  -3   1  353.14   28.21
   4   3   1  398.03   28.07
   4   3   2   -0.88    4.11
   4  -3   2   -1.10    4.11
  -4   3  -2    6.74    5.30
   4   3   2    9.35    4.99
   4   3   3  151.20   14.87
  -4   3  -3  157.22   13.86
   4   3   3  169.18   14.76
   4  -3   3  185.12   14.95
   4  -3   4  209.24   18.32
   4   3   4  197.60   18.24
   4   3   4  225.86   19.05
  -4   3  -4  229.91   17.69
   4   3   5   48.33    8.36
   4   3   5   50.78    9.00
  -4   3  -5   66.98    9.65
   4  -3   5   43.50    8.02
  -4   3  -6  119.72   13.05
   4   3   6   95.98   12.97
   4   3   6   69.24   10.96
   4  -3   6   94.00   11.88
   4   3   7   26.90    8.57
   4   3   7   17.61    7.17
   4  -3   7   31.16    7.99
   4  -3   8   -2.07    6.62
  -4  -3  -8   14.89   16.53
  -4  -3  -9    6.57   18.43
   4  -3   9    4.53   11.32
   4   4  -9   28.41   12.07
   4   4  -8   90.59   14.04
   4  -4  -8   79.40   14.20
   4   4  -7   -6.19    7.84
   4  -4  -7   -0.99    8.37
   4   4  -6   23.27    8.77
   4  -4  -6   16.72    9.56
   4  -4  -5    1.10    7.89
   4   4  -5    0.62    7.12
   4   4  -4  142.78   13.42
   4   4  -4  130.73   12.77
   4  -4  -4  123.79   14.70
   4   4  -3  284.31   22.24
   4   4  -3  283.30   22.19
   4  -4  -3  285.22   23.66
   4   4  -2   45.05    5.34
   4   4  -2   57.50    6.76
   4  -4  -2   45.09    7.77
   4  -4  -1   32.91    5.98
  -4   4   1   25.56    5.12
   4   4  -1   25.48    5.18
   4  -4   0  267.89   22.30
  -4   4   0  342.98   21.42
   4   4   0  264.20   21.46
   4   4   0  278.37   22.17
   4  -4   1   21.54    4.97
  -4   4  -1   12.99    5.72
   4   4   1   18.17    4.41
   4   4   1   20.29    5.65
   4   4   2   17.95    4.65
   4  -4   2   11.51    5.29
  -4   4  -2   16.75    6.04
   4   4   2   15.81    5.95
   4  -4   3   18.24    6.35
   4   4   3   25.66    6.12
   4   4   3   23.16    6.51
  -4   4  -3   17.46    6.65
   4   4   4   21.23    6.71
   4  -4   4   23.40    6.13
  -4   4  -4   33.25    7.90
   4   4   4   27.69    6.87
   4   4   5  101.81   12.46
  -4   4  -5   91.36   11.76
   4  -4   5   86.53   10.94
   4   4   5   85.54   11.38
   4   4   6   32.78    8.91
  -4   4  -6   24.93    9.62
   4  -4   6   27.04    7.79
   4   4   6   15.57    7.11
   4  -4   7    1.59    6.52
   4   4   7    0.73    6.45
   4   4   7    0.71    7.50
   4   4   8   -6.32    6.94
   4  -4   8   -9.13    6.70
  -4  -4  -8   -1.78   15.31
  -4  -4  -9    1.19   16.61
   4  -4   9    5.77    8.54
   4  -5  -9   17.07   10.55
   4   5  -9   19.85   11.96
   4  -5  -8  164.55   20.14
   4   5  -8  178.26   19.52
   4   5  -7   -3.98    7.78
   4  -5  -7   -2.94    9.11
   4  -5  -6   11.21   10.85
   4   5  -6   10.17    7.16
   4   5  -6   13.94    8.34
   4  -5  -5   44.10   10.74
   4   5  -5   42.78    9.21
   4   5  -5   44.04    8.44
   4  -5  -4  202.14   20.06
   4   5  -4  227.95   18.58
   4   5  -4  222.03   17.90
   4  -5  -3   60.07    9.92
   4   5  -3   71.02    8.26
   4   5  -3   64.12    7.73
   4  -5  -2  113.53   11.19
   4   5  -2   89.55    9.52
  -4   5   2   86.67    9.09
  -4   5   1   -2.75    3.63
   4  -5  -1    7.17    4.84
   4   5  -1    0.65    4.21
  -4   5   1    6.81    4.41
  -4   5   0   23.38    5.97
   4   5   0   26.00    5.91
   4   5   0   25.33    3.89
   4  -5   0   16.85    4.86
   4   5   1   19.47    4.81
   4  -5   1   12.60    5.04
  -4   5  -1   19.87    6.48
   4   5   1   31.07    6.26
   4   5   2  200.11   16.87
  -4   5  -2  218.22   16.57
   4  -5   2  190.92   16.66
  -4   5  -2  184.07   14.47
   4   5   2  197.92   17.25
   4   5   3   31.01    6.59
   4  -5   3   12.58    5.46
  -4   5  -3   24.94    7.25
   4   5   3   20.53    6.70
   4   5   4  127.94   14.63
   4   5   4  150.03   15.29
   4  -5   4  145.31   14.57
  -4   5  -4  141.48   14.34
   4   5   5  416.38   31.54
   4   5   5  394.79   31.97
  -4   5  -5  375.09   29.48
   4  -5   5  351.82   30.67
   4   5   6  173.14   17.67
   4   5   6  142.47   15.97
   4  -5   6  129.72   15.81
  -4   5  -6  136.77   15.55
  -4  -5  -7    5.77   10.90
   4   5   7    4.24    6.61
   4  -5   7   -2.52    6.73
   4  -5   8   -1.40    7.30
   4   5   8    3.65    7.20
  -4  -5  -8    4.95   13.30
  -4  -5  -9  -23.87   15.35
   4  -5   9  -11.96    8.57
   4   6  -9    8.04    6.24
   4  -6  -9   21.89   10.58
   4  -6  -8   10.78   10.37
   4   6  -8    9.75    7.46
   4  -6  -7   42.41   11.32
   4   6  -7   35.52    9.01
   4   6  -7   36.85   10.07
   4   6  -6   38.56    9.91
   4  -6  -6   55.34   12.14
   4   6  -6   41.85    9.17
   4  -6  -5   -3.91   10.27
   4   6  -5   10.50    6.49
   4   6  -5    4.57    7.32
   4   6  -4   60.15    8.18
   4   6  -4   60.12    8.67
   4  -6  -4   60.98   11.19
   4   6  -3  155.79   14.04
   4  -6  -3  172.74   15.97
  -4   6   3  155.72   14.15
   4   6  -3  148.13   13.31
   4   6  -2   -2.37    4.52
  -4   6   2    0.51    3.89
   4  -6  -2    2.55    5.83
  -4   6   1   89.76    8.81
   4   6  -1   97.43    9.63
  -4   6   1   97.39   10.04
   4  -6  -1  110.71   10.61
  -4   6   0   54.97    8.46
  -4   6   0   41.54    5.10
   4  -6   0   51.10    6.82
  -4  -6   0   50.36    6.60
   4   6   0   53.68    7.60
  -4   6  -1  138.62   12.61
   4   6   1  133.62   11.36
   4   6   1  100.92   12.10
   4  -6   1  121.28   11.94
   4   6   2   21.14    5.49
  -4   6  -2   19.98    7.30
   4   6   2   16.75    5.29
   4  -6   2   15.30    5.20
   4   6   2   13.92    6.68
   4   6   3   91.82   11.39
   4  -6   3   82.51   10.09
  -4   6  -3   68.77    7.32
   4   6   3   94.42   10.99
  -4   6  -3   78.99   10.44
   4   6   4   -9.15    6.16
   4  -6   4   -3.31    5.15
  -4   6  -4   -6.95    7.42
   4   6   4    2.27    5.83
   4   6   5  114.66   13.89
   4  -6   5   86.30   12.17
  -4  -6  -5  104.61   14.97
  -4   6  -5  104.88   13.24
  -4   6  -6   17.12    8.87
   4  -6   6   -6.13    5.66
   4   6   6    3.32    6.93
  -4  -6  -6   21.99   10.66
  -4   6  -7   14.54    9.59
   4  -6   7   12.34    7.53
   4   6   7   -9.30    7.04
  -4  -6  -7    6.30   10.83
  -4  -6  -8    2.42   12.41
   4   6   8   -0.16    7.59
   4  -6   8   11.04    9.07
   4   7  -9   14.48    7.63
   4  -7  -9    6.79   10.36
   4  -7  -8   -1.22    8.78
   4   7  -8    1.48    6.98
   4  -7  -7  135.86   17.16
   4   7  -7  117.47   14.11
   4   7  -6  111.12   12.16
   4   7  -6   98.22   13.02
   4  -7  -6   75.69   14.87
   4  -7  -5   15.41   10.39
   4   7  -5    3.10    7.49
   4   7  -5   11.91    6.12
   4   7  -4   17.12    6.25
   4   7  -4   10.28    6.28
  -4   7   4    2.91    5.74
   4  -7  -4    3.73    8.97
   4  -7  -3  184.06   17.68
  -4   7   3  183.51   15.67
   4   7  -3  172.33   14.63
   4   7  -3  188.01   15.74
   4   7  -2  264.74   20.45
  -4   7   2  249.47   20.37
  -4   7   2  264.01   20.01
   4  -7  -2  260.71   21.79
   4   7  -1   24.25    6.11
  -4   7   1    3.82    5.75
   4  -7  -1    6.50    5.70
  -4   7   1    9.26    3.81
  -4  -7   0   26.63    5.36
   4  -7   0   21.49    5.84
  -4   7   0   24.89    3.81
   4   7   0   25.61    6.58
  -4   7   0   20.84    7.86
   4  -7   1   65.77    9.06
  -4  -7  -1   76.60   10.11
  -4   7  -1   87.43   10.34
   4   7   1   75.68    9.36
   4   7   1   90.39   10.33
   4   7   2    6.34    6.28
  -4   7  -2   13.42    7.15
   4  -7   2    8.46    5.30
   4   7   2   26.40    5.99
  -4  -7  -2    5.12    7.29
  -4   7  -3    9.93    3.65
  -4   7  -3   18.64    7.89
   4  -7   3   15.01    5.76
   4   7   3    4.48    6.69
  -4  -7  -3   13.69    7.90
   4  -7   4   22.06    7.64
  -4   7  -4   29.16    5.45
  -4   7  -4   26.39    9.02
   4   7   4   40.01    9.49
  -4  -7  -4   34.95    9.74
  -4   7  -5   59.11   11.31
   4  -7   5   64.55    9.96
  -4  -7  -5   61.93   12.69
   4   7   5   71.93   11.88
  -4   7  -6    2.43    8.36
   4  -7   6    3.05    7.24
  -4  -7  -6    0.10    8.45
   4   7   6   -8.81    6.48
  -4   7  -7    4.58    8.84
   4   7   7  -14.79    6.76
   4  -7   7   11.70    7.13
  -4  -7  -7   -5.09    9.84
  -4  -7  -8    8.38   13.43
   4   7   8   27.72    9.86
   4  -7   8   13.76    9.79
   4   8  -9    5.26    6.61
   4  -8  -9    8.48   11.30
   4   8  -8   -8.21    6.30
   4  -8  -8    5.80    9.65
   4  -8  -7   21.09   11.18
   4   8  -7    7.96    6.77
   4   8  -6  114.10   11.97
   4  -8  -6   93.80   15.73
   4  -8  -5   14.76   10.74
   4   8  -5    6.01    6.59
   4   8  -5    7.40    6.68
  -4   8   5    2.87    6.09
  -4   8   4   88.30   11.18
   4  -8  -4  100.32   14.63
   4   8  -4   95.29   11.02
   4   8  -4   85.51   10.24
   4  -8  -3  667.73   50.99
   4   8  -3  672.22   48.48
  -4   8   3  637.07   48.69
   4  -8  -2 1217.57   92.29
   4   8  -2 1268.43   89.76
  -4   8   2 1239.34   89.89
  -4   8   2 1298.37   87.01
  -4   8   1   72.93    7.95
  -4   8   1   72.55    9.92
   4  -8  -1   78.75    9.48
   4   8  -1   78.31    9.24
   4  -8   0   92.69    9.78
  -4   8   0   74.50    7.89
  -4   8   0  106.80   11.87
   4   8   0   97.25   10.50
  -4  -8   0   85.72    8.68
   4   8   1   18.44    6.86
   4  -8   1   29.93    6.43
   4   8   1   41.36    7.69
  -4   8  -1   26.63    3.77
  -4   8  -1   29.83    7.76
  -4  -8  -1   37.90    7.67
   4   8   2    9.70    6.87
  -4  -8  -2   19.07    7.91
  -4   8  -2    9.66    3.31
   4  -8   2   14.21    5.74
   4   8   2   18.68    6.63
  -4   8  -2   16.42    7.78
  -4   8  -3   -6.08    7.66
   4  -8   3   -0.03    5.04
   4   8   3    2.52    3.70
   4   8   3    1.28    6.99
  -4  -8  -3   -7.57    7.03
  -4   8  -3    0.45    3.55
  -4   8  -4   -9.95    8.04
  -4  -8  -4   13.98    9.11
  -4   8  -4   -0.05    4.41
   4  -8   4   -1.27    6.02
   4   8   4    6.66    8.43
  -4   8  -5   59.84   11.48
  -4  -8  -5   61.87   14.16
   4   8   5   71.00   12.29
   4  -8   5   61.15   10.49
  -4   8  -6   81.83   12.62
   4   8   6  101.96   14.19
  -4  -8  -6   85.16   15.71
   4  -8   6   80.59   12.08
  -4  -8  -7    1.50   11.46
   4  -8   7    0.90    7.40
   4   8   7   -1.07    7.71
  -4   8  -7    4.21    9.33
   4  -8   8   -1.64    8.63
  -4  -8  -8   17.56   11.96
   4   8   8   -3.97    7.99
   4   9  -8   32.66    8.89
   4  -9  -8   27.41   11.58
   4   9  -7   27.37    7.86
   4  -9  -7   33.21   12.47
   4   9  -6    1.70    5.40
   4  -9  -6   -5.62    9.42
  -4   9   5  239.79   20.60
   4  -9  -5  258.08   25.24
   4   9  -5  180.99   18.72
   4   9  -4   19.87    6.72
   4  -9  -4    2.19   10.99
  -4   9   4   10.66    6.25
  -4   9   3   10.79    5.63
   4   9  -3   16.68    6.38
   4  -9  -3   23.54    9.41
   4   9  -2  275.60   23.23
   4  -9  -2  293.16   24.42
  -4   9   2  300.01   23.05
  -4   9   2  302.81   23.17
  -4   9   1  858.92   56.04
   4  -9  -1  747.38   58.09
   4   9  -1  738.01   57.05
  -4   9   1  787.53   56.55
  -4  -9   0   10.14    3.94
   4   9   0    4.69    5.94
  -4   9   0   16.68    7.81
  -4   9   0    9.45    3.68
   4  -9   0    9.57    4.92
   4   9   0   28.75    8.45
   4  -9   1  146.54   13.85
   4   9   1  168.08   14.59
   4   9   1  143.17   14.75
  -4  -9  -1  180.12   14.95
  -4   9  -1  139.54   12.16
  -4   9  -1  167.34   15.17
  -4  -9  -2   27.13    8.64
  -4   9  -2   23.50    4.40
   4   9   2   41.45    7.99
   4  -9   2   25.95    6.56
  -4   9  -2   24.47    8.77
   4   9   2   36.63    8.61
   4   9   3  138.74   12.51
   4   9   3  162.92   17.51
  -4   9  -3  121.63   12.62
  -4   9  -3  171.64   16.69
   4  -9   3  149.98   15.92
  -4  -9  -3  194.74   18.57
  -4   9  -4   -0.71    8.58
   4   9   4    4.52    8.59
   4  -9   4    3.00    6.75
  -4  -9  -4   -4.21    9.23
  -4   9  -5    5.05    8.58
   4  -9   5   -7.74    6.59
  -4  -9  -5   -8.04    9.03
   4   9   5    1.85    8.33
  -4  -9  -6   -6.69    9.62
  -4   9  -6   -1.67    8.07
   4   9   6   -1.03    7.92
   4  -9   6    3.31    6.67
  -4   9  -7   54.71   11.82
   4   9   7   43.99   12.04
   4  -9   7   59.46   11.66
  -4  -9  -7   75.06   14.50
  -4  -9  -8    1.81   11.04
   4  -9   8    4.98    9.08
   4   9   8   -7.56    9.91
   4 -10  -8    6.12   10.56
   4  10  -8    7.62    7.10
   4  10  -7   -2.96    6.64
   4 -10  -7    7.89   11.07
  -4  10   6   10.61    7.40
   4  10  -6   11.44    6.90
   4 -10  -6   12.56   12.60
   4 -10  -5   -0.20   11.19
   4  10  -5    0.81    5.97
  -4  10   5    4.01    6.73
   4  10  -4    4.28    7.12
  -4  10   4    1.38    5.72
   4 -10  -4   -6.82   10.42
  -4  10   3    7.12    5.64
   4 -10  -3   12.60    9.32
   4  10  -3   16.00    7.25
   4  10  -2   17.83    6.97
   4 -10  -2   35.49    7.97
  -4  10   2   19.72    6.23
  -4  10   2   34.74    8.16
  -4  10   1   17.50    4.89
  -4  10   1   15.40    8.60
   4  10  -1   20.08    6.64
   4 -10  -1   26.73    6.78
   4 -10   0  158.65   15.00
   4  10   0  159.80   16.02
  -4  10   0  199.04   18.15
   4  10   0  189.40   17.29
  -4 -10   0  171.74   14.02
  -4  10   0  166.66   14.06
  -4  10  -1  527.50   38.15
  -4 -10  -1  557.31   39.23
   4  10   1  478.49   39.01
   4 -10   1  554.88   39.11
  -4  10  -1  467.05   36.85
   4  10   1  482.63   37.26
   4  10   2   -4.04    7.05
   4 -10   2   -6.72    5.04
  -4  10  -2   -0.78    3.38
  -4  10  -2    0.94    8.26
  -4 -10  -2   -4.30    7.89
   4  10   2    2.13    7.13
  -4  10  -3    0.67    8.89
   4  10   3    9.08    5.34
   4  10   3   -7.92    7.13
  -4 -10  -3    6.36    9.55
   4 -10   3   13.89    6.59
   4  10   4   34.59   10.60
  -4  10  -4   31.52   10.39
  -4 -10  -4   21.31   10.51
   4 -10   4   31.34    8.73
   4 -10   5   18.91    8.55
  -4 -10  -5   27.88   12.28
  -4  10  -5   48.57   10.01
   4  10   5   32.94   10.54
  -4 -10  -6    7.07   10.72
   4  10   6   -5.52    7.82
  -4  10  -6   -5.03    8.15
   4 -10   6   -1.95    7.85
   4  10   7   13.15    9.54
  -4 -10  -7    3.34   10.97
   4 -10   7   12.29    8.93
  -4  10  -7   25.55   10.02
  -4 -10  -8   -7.19   12.41
   4  10   8   12.92   10.96
   4 -10   8    9.30   10.75
   4 -11  -8  -12.15   10.06
   4  11  -8    1.67    7.39
   4 -11  -7  -10.78   10.46
   4  11  -7   -2.38    6.63
  -4  11   6   12.63    7.98
   4  11  -6   11.34    6.74
   4 -11  -6    5.11   11.77
   4  11  -5   -1.70    6.35
   4 -11  -5    5.29   11.14
  -4  11   5   12.24    7.29
   4  11  -4  143.15   14.84
   4 -11  -4  157.44   19.90
  -4  11   4  129.77   14.94
   4 -11  -3   23.04   10.86
   4  11  -3    8.49    7.00
  -4  11   3   17.81    6.60
  -4  11   2   11.80    7.55
  -4  11   2   14.21    6.03
   4 -11  -2   10.46    6.87
   4  11  -2   14.97    7.14
  -4  11   1   15.77    9.35
   4  11  -1   33.71    8.29
   4  11  -1   28.55   11.56
   4 -11  -1   20.92    6.93
  -4  11   1   20.40    5.59
   4 -11   0   53.69    8.07
  -4 -11   0   53.11    6.39
  -4  11   0   44.77   10.74
   4  11   0   56.83    9.42
   4  11   0   47.35   11.30
  -4  11   0   54.81    6.64
   4  11   1    4.42    8.31
  -4 -11  -1   -1.49    5.86
   4 -11   1    0.15    5.01
  -4  11  -1   -1.58    3.57
  -4  11  -1    3.12    8.61
   4  11   1    3.56    6.74
  -4 -11  -2   40.92    9.58
   4 -11   2   34.06    7.61
   4  11   2   21.20    9.54
   4  11   2   59.21    9.47
  -4  11  -2   14.94    9.34
  -4  11  -3   -4.64    9.23
   4  11   3    5.74    5.94
  -4 -11  -3   -0.85    9.51
   4  11   3   -4.00    8.72
   4 -11   3    0.08    6.69
  -4 -11  -4   -7.81    9.36
   4  11   4   -9.81    7.83
   4 -11   4   -3.51    6.41
  -4  11  -4    0.07    9.35
   4 -11   5  187.10   19.53
  -4 -11  -5  176.94   21.65
   4  11   5  177.75   20.94
  -4  11  -5  171.95   18.14
  -4  11  -6   -7.82    8.21
  -4 -11  -6  -14.52   10.16
   4 -11   6    2.06    7.07
   4  11   6   -5.93    9.80
  -4 -11  -7   -1.33   12.45
   4 -11   7    0.11    8.76
  -4  11  -7   -6.82    8.79
   4  11   7    1.28   10.56
   4  12  -7  -11.02    6.60
   4 -12  -7    8.28   12.08
   4  12  -6   -4.34    6.51
   4 -12  -6   11.17   12.01
  -4  12   6   11.08    8.44
   4 -12  -5   14.66   13.30
  -4  12   5    9.90    7.31
   4  12  -5    2.63    6.68
   4 -12  -4   -2.98   11.27
  -4  12   4    1.17    6.35
   4  12  -4    6.14    7.36
  -4  12   3    1.82    6.85
   4 -12  -3   13.34    9.64
  -4  12   3   10.42    6.32
   4  12  -3    5.74    8.15
  -4  12   2   10.40    5.81
   4  12  -2   19.96    8.51
   4  12  -2   15.67   13.22
   4 -12  -2    6.70    7.99
  -4  12   2   17.15    8.72
  -4  12   1   50.77   11.80
   4  12  -1   53.57    9.90
   4 -12  -1   55.73    9.10
   4  12  -1   90.16   14.23
  -4  12   1   53.99    8.02
  -4  12   0   -3.91    9.57
   4  12   0    1.36   10.18
  -4 -12   0    7.56    4.55
   4  12   0    9.29    7.06
  -4  12   0    2.94    4.61
   4 -12   0    0.93    5.59
   4  12   1  -15.09    8.23
   4  12   1   -6.18    6.46
   4 -12   1    4.77    5.66
  -4 -12  -1    4.73    6.27
  -4  12  -1    0.74    8.96
  -4 -12  -2   29.38    9.58
   4 -12   2   36.00    7.92
   4  12   2   41.86    9.93
   4  12   2   46.11   10.25
  -4  12  -2   51.91   10.97
   4  12   3   13.26    8.97
   4 -12   3    7.62    7.36
  -4 -12  -3    5.10    9.91
  -4  12  -3   25.17    9.83
   4  12   3    7.21    6.74
  -4 -12  -4   59.18   12.75
  -4  12  -4   65.31   12.01
   4  12   4   55.91   12.46
   4 -12   4   58.77   10.62
   4 -12   5   36.15    9.93
   4  12   5   33.05   11.32
  -4 -12  -5   35.80   12.39
  -4  12  -5   45.94   11.10
   4  12   6    1.19   10.08
   4 -12   6   -2.62    7.15
  -4 -12  -6   -3.75   11.74
  -4  12  -6    5.05    8.94
  -4  12  -7    5.37    9.41
   4  12   7    8.71   10.04
  -4 -12  -7   -5.34   12.65
   4  13  -7   -0.94    6.92
   4  13  -7  -18.32   16.69
   4 -13  -7   -8.83   11.87
  -4  13   6   84.72   13.90
   4  13  -6   60.56   11.61
   4 -13  -6  142.68   20.02
   4  13  -5    5.09    7.48
   4 -13  -5   25.38   13.41
  -4  13   5   15.02    7.41
   4  13  -4  136.02   20.24
  -4  13   4   77.35   12.21
   4 -13  -4  108.17   17.84
   4  13  -4   85.80   12.76
   4 -13  -3   34.79   11.21
   4  13  -3   32.50    9.58
  -4  13   3   45.80    9.59
  -4  13   3   29.82    7.87
   4  13  -3   68.67   16.32
  -4  13   2  103.04   13.83
   4  13  -2   88.74   12.39
   4 -13  -2  102.96   13.26
   4  13  -2   85.47   17.06
  -4  13   2   72.28   10.58
   4  13  -1   65.71   14.58
   4 -13  -1   68.86    9.94
  -4  13   1   59.57    8.82
  -4  13   1   59.85   12.40
   4  13  -1   70.10   10.40
   4 -13   0  106.43   12.26
   4  13   0  116.19   15.51
   4  13   0  111.58   13.53
  -4  13   0  105.67   10.70
  -4  13   0  124.78   15.86
   4  13   1   89.42   12.94
  -4 -13  -1   76.96   10.46
  -4  13  -1   95.34   13.77
   4 -13   1   91.14   11.07
   4  13   1   76.80   11.94
   4  13   2    6.89    8.31
  -4 -13  -2    9.00    7.49
  -4  13  -2    0.74    8.96
   4  13   2   13.24    8.41
   4 -13   2   -1.78    5.87
  -4 -13  -3    0.08    8.95
   4  13   3    4.23    9.46
   4 -13   3    8.17    7.25
  -4  13  -3    3.00    9.08
   4  13   4    4.54    9.17
  -4  13  -4    6.12    8.94
   4 -13   4   14.44    7.91
  -4 -13  -4   14.44   10.39
   4 -13   5   37.71    9.80
   4  13   5   24.38   11.00
  -4 -13  -5   27.17   12.83
  -4  13  -5   39.41   11.00
  -4 -13  -6    4.24   12.56
  -4  13  -6    2.41    9.31
   4  13   6   -2.76    9.83
  -4 -13  -7  -10.88   12.21
   4  13   7   16.71   12.10
  -4  13  -7   -4.59    9.66
   4  14  -7   -4.98   18.60
   4 -14  -7    1.42   15.29
   4  14  -6   18.68   18.12
  -4  14   6    8.65    8.50
   4  14  -6   -1.57    7.54
   4 -14  -6    3.83   14.23
   4  14  -5    0.83   15.74
   4 -14  -5   -6.96   11.60
   4  14  -5    2.27    8.17
  -4  14   5    4.13    7.50
  -4  14   4   20.27    7.96
   4  14  -4   18.18   15.56
   4 -14  -4   36.45   13.00
   4  14  -4   24.61   10.08
   4  14  -3    6.14    8.05
   4 -14  -3   32.83   10.60
  -4  14   3    8.98    8.14
  -4  14   3   16.12    7.39
   4  14  -3    9.28   13.45
   4  14  -2  349.08   29.46
  -4  14   2  261.54   23.68
   4  14  -2  250.28   24.17
  -4  14   2  319.05   25.52
   4 -14  -2  265.30   24.90
  -4  14   1    4.33    5.57
   4  14  -1    5.82   11.66
   4 -14  -1    2.83    6.05
   4  14  -1    2.32    7.35
  -4  14   1    9.98    9.16
   4 -14   0    1.83    5.67
   4  14   0   -8.36    9.76
   4  14   0   -3.61    6.40
  -4  14   0   -5.86    9.45
  -4  14  -1    6.61    9.44
   4  14   1   -9.49    6.54
   4  14   1    2.48    8.66
   4 -14   1   -8.36    4.85
  -4  14  -2   45.33   10.55
   4  14   2   51.87   10.69
  -4 -14  -2   31.07    8.44
   4  14   2   65.02   10.37
   4 -14   2   39.11    8.33
  -4 -14  -3    5.36    7.82
   4  14   3   -0.47    7.95
  -4  14  -3    3.47    9.18
   4 -14   3   10.38    6.75
  -4 -14  -4    0.56    8.88
   4  14   4    5.88    9.16
   4 -14   4    2.71    7.07
  -4  14  -4    5.44    9.06
   4  14   5   13.17   10.29
  -4 -14  -5    0.70   10.75
  -4  14  -5   16.54    9.98
  -4  14  -6   17.33   10.31
  -4 -14  -6    0.50   12.74
   4  14   6   24.88   11.85
   4 -15  -6   -1.98   12.96
   4  15  -6   20.91   17.88
  -4  15   6    9.59    9.71
   4  15  -5   -4.58    8.35
   4 -15  -5    4.44   13.39
  -4  15   5    4.91    7.77
   4  15  -5   -6.04   15.16
   4 -15  -4   24.86   12.46
  -4  15   4   11.09    7.82
   4  15  -4   28.56   10.07
   4  15  -4   47.57   17.63
   4  15  -3    2.31    7.80
   4 -15  -3   -0.80    8.51
  -4  15   3    6.78    6.60
  -4  15   3   13.63    8.56
   4  15  -3    8.97   13.63
  -4  15   2   26.36    7.54
  -4  15   2   48.13   11.12
   4  15  -2   21.14   13.70
   4 -15  -2   25.79    8.52
   4  15  -2   19.74    8.25
   4  15  -1   30.78    8.74
   4 -15  -1   18.43    7.18
   4  15  -1   26.33   11.89
  -4  15   1   37.31   10.49
   4  15   0   38.88   12.33
   4 -15   0   64.18    9.42
   4  15   0   78.67   10.85
  -4  15   0   72.19   12.75
   4  15   1   38.07    9.79
  -4  15  -1   37.53   10.87
   4  15   1   48.76   10.48
   4 -15   1   34.27    8.10
   4 -15   2    4.48    6.22
   4  15   2    1.29    7.27
  -4  15  -2   -0.72    8.45
   4  15   2    7.81    7.58
   4  15   3   52.11   12.05
  -4  15  -3   73.50   12.71
  -4 -15  -4   15.54    9.45
  -4  15  -4   15.82    9.68
   4  15   4    9.60   10.47
  -4 -15  -5    8.16   10.79
   4  15   5   23.59   12.55
  -4  15  -5   24.10    9.82
   4  15   6   11.84   11.80
  -4  15  -6    5.98    9.82
  -4 -15  -6    4.24   12.69
   4 -16  -6   26.25   15.81
   4  16  -6  -12.50   17.83
  -4  16   6    8.22    9.58
   4 -16  -5    6.20   12.92
  -4  16   5    7.48    8.65
   4  16  -5    2.58   16.51
   4  16  -4    7.84    8.71
  -4  16   4    2.52    7.35
   4  16  -4  -20.96   14.01
   4 -16  -4   31.92   12.59
   4  16  -3   15.22   14.86
   4  16  -3   13.86    9.00
   4 -16  -3   66.86   12.81
  -4  16   2   20.69    9.52
   4  16  -2   -0.61    7.88
   4  16  -2    7.18   12.92
   4 -16  -2   29.51    8.41
   4  16  -1  176.90   17.72
   4 -16  -1  198.50   18.00
  -4  16   1  213.49   21.00
   4  16  -1  173.21   21.46
   4  16   0   -1.27    6.17
   4  16   0   -3.99    9.78
   4 -16   0   -1.64    5.72
  -4  16   0   -1.24    8.82
   4 -16   1   29.95    7.92
   4  16   1   18.50    9.33
  -4  16  -1   25.47    9.45
   4  16   1   22.60    9.25
  -4  16  -2   15.67    9.61
   4  16   2   27.68    9.15
   4  16   2   16.36    9.18
   4  16   3   27.98   10.11
  -4  16  -3    4.05    9.40
   4  16   4    6.95   10.81
  -4  16  -4   14.63   10.09
  -4  16  -5   12.02    9.82
   4  16   5    2.17   11.54
   4 -17  -5    9.46   13.04
   4  17  -5   22.65   17.83
  -4  17   5    3.01    8.49
  -4  17   4   28.90    9.10
   4 -17  -4   21.86   11.70
   4  17  -4   16.84   16.38
   4 -17  -3   14.65    9.26
  -4  17   3   23.28   10.19
   4  17  -3    8.34   14.37
   4  17  -3    1.17    7.89
   4  17  -2   -0.67    7.82
  -4  17   2   15.05    9.87
   4  17  -2    6.69   12.55
   4 -17  -2   15.46    8.28
   4  17  -1   99.05   13.06
   4  17  -1   93.84   16.38
  -4  17   0   37.17   11.27
   4  17   0   40.01    9.39
   4  17   0   37.26   11.84
  -4  17  -1   45.49   10.79
   4  17   1   41.63   10.72
   4  17   1   54.53   10.94
  -4  17  -2   24.65    9.61
   4  17   2   10.66    8.39
  -4  17  -3   17.59   10.28
   4  17   3    4.36   10.24
  -4  17  -4    3.67   10.13
   4  17   4   24.67   11.76
   4 -18  -4   -2.11   10.68
   4  18  -4    9.67   16.20
   4 -18  -3   26.56   10.30
  -4  18   3   49.39   11.98
   4  18  -3    6.86   14.44
   4  18  -2   92.40   17.60
   4 -18  -2  100.93   13.48
   4  18  -2   75.05   12.84
   4  18  -1   -3.41    7.39
  -4  18   1   18.17    9.67
   4  18  -1   10.48   11.41
   4  18   0    2.58    7.22
  -4  18   0  -12.07    9.13
   4  18   0   10.36    9.86
   4  18   1   14.72    8.84
   4  18   1   16.29    9.42
  -4  18  -1   25.92   10.38
  -4  18  -2  -10.70    8.64
   4  18   2    6.82    8.19
  -4  18  -3   16.62   10.06
   4  18   3   16.43   10.20
   4  19  -3  -18.63   13.65
  -4  19   3   10.77   11.00
   4  19  -2   -7.04   12.59
  -4  19   2   12.77   10.16
   4  19  -1   16.20    8.85
  -4  19   1   13.71   10.00
   4  19  -1   11.35   12.17
  -4  19   0   44.90   11.86
   4  19   0   35.32   10.00
   4  19   0   52.99   12.55
  -4  19  -1    5.93    9.92
   4  19   1   19.75   10.08
   4  19   1   10.10    8.45
  -4  19  -2    8.76    9.28
   4  19   2    0.93    9.41
   5   0  -9  -29.35    8.07
   5   0  -8  168.30   19.65
   5   0  -7  -14.34    7.55
   5   0  -6   59.57   11.89
   5   0  -5    0.80    7.26
   5   0  -4   83.00   10.60
   5   0  -3   -1.83    4.97
   5   0  -2  276.30   21.76
   5   0  -1   -7.48    4.00
   5   0  -1    2.88    3.97
   5   0   0  122.53   10.97
   5   0   0  134.97   10.72
   5   0   1   -3.33    3.62
   5   0   1   -6.31    3.94
  -5   0  -2  505.84   36.45
   5   0   2  559.63   38.69
   5   0   2  525.01   39.85
   5   0   3    1.04    3.55
   5   0   3    1.52    4.45
  -5   0  -3    3.18    3.30
   5   0   4  169.63   14.15
  -5   0  -4  155.39   12.97
   5   0   4  168.60   15.03
   5   0   5   -2.76    4.97
   5   0   5    1.56    4.70
  -5   0  -5    6.36    5.58
   5   0   6   -0.73    5.44
   5   0   6    0.93    5.71
   5   0   7   -2.42    6.53
   5   0   8   -3.55    6.66
   5   0   9   -5.93    8.45
   5  -1  -9    4.35   10.58
   5   1  -9   20.72   10.52
   5   1  -8    0.48    9.12
   5  -1  -8    2.56    8.90
   5   1  -7   -4.18    8.97
   5  -1  -7   -4.50    8.07
   5   1  -6   -4.50    8.52
   5  -1  -6   -3.90    8.95
   5   1  -5  273.79   23.74
   5  -1  -5  270.56   24.12
   5   1  -4  102.08   11.44
   5  -1  -4   82.48   11.17
   5   1  -3  281.71   22.87
   5  -1  -3  292.85   23.21
   5   1  -2  826.76   59.29
   5  -1  -2  823.40   59.66
   5   1  -2  780.65   58.19
   5  -1  -1   44.08    6.28
   5   1  -1   38.07    6.17
   5   1  -1   45.15    5.51
   5  -1  -1   50.27    5.78
   5   1   0   76.74    7.96
   5   1   0   93.74    8.67
   5  -1   0   82.44    8.17
   5  -1   0   89.39    7.55
   5  -1   1  417.12   30.10
   5  -1   1  410.04   31.26
   5   1   1  413.92   31.26
   5   1   1  421.18   30.57
   5  -1   2   15.78    5.14
   5   1   2   23.52    5.38
  -5   1  -2   21.16    4.17
   5   1   2   24.01    5.63
   5  -1   2   25.34    4.25
   5   1   3   23.45    5.60
   5  -1   3   28.47    5.05
   5   1   3   21.42    5.50
   5  -1   3   31.54    6.67
  -5   1  -3   33.66    5.26
   5   1   4   87.48   10.54
   5  -1   4   88.76    9.22
  -5   1  -4   92.89    9.22
   5  -1   4   82.26   10.17
   5   1   4   89.57    9.79
   5   1   5   21.37    6.71
   5   1   5   18.94    5.81
  -5   1  -5   36.21    7.49
   5  -1   5   26.27    6.23
   5  -1   5   34.25    7.85
   5   1   6   16.04    7.03
   5  -1   6   27.20    7.65
   5   1   6   14.30    6.36
   5  -1   7   -0.41    6.46
   5   1   7   -5.45    5.45
   5   1   7    1.10    6.30
   5   1   8   15.08    8.86
   5  -1   8    4.98    7.77
   5  -1   9  -11.45    7.64
   5   1   9   -7.82    8.21
   5  -2  -9  -10.91    9.31
   5   2  -9    0.46   10.19
   5  -2  -8   -3.28    9.38
   5   2  -8   11.97    9.86
   5  -2  -7   10.66    9.11
   5   2  -7    7.09    9.03
   5   2  -6  104.79   14.36
   5  -2  -6  106.68   14.55
   5  -2  -5   19.28    8.93
   5   2  -5   11.83    7.93
   5  -2  -4   30.91    8.18
   5   2  -4   45.60    8.15
   5  -2  -3   79.01   10.40
   5   2  -3   92.38    9.66
   5   2  -3   82.57    9.57
   5  -2  -2  853.76   66.80
   5   2  -2  971.95   65.33
   5   2  -2  906.67   66.18
   5   2  -1  287.15   21.78
   5   2  -1  286.65   21.65
   5  -2  -1  296.41   22.61
   5  -2   0   92.68    7.90
   5   2   0  107.21    9.73
   5   2   0   92.46    8.61
   5  -2   0   92.75    9.16
   5   2   1  485.09   36.83
   5   2   1  527.92   37.63
   5  -2   1  492.62   35.92
   5  -2   1  468.28   37.49
  -5   2  -1  542.18   35.11
   5  -2   2  908.87   67.39
   5  -2   2  971.84   69.90
   5   2   2  893.10   69.71
   5   2   2 1024.46   68.56
  -5   2  -2  956.67   65.34
   5  -2   3  708.74   52.78
   5   2   3  789.36   53.94
   5   2   3  696.41   54.84
  -5   2  -3  759.82   51.08
   5  -2   3  719.50   54.91
   5   2   4  241.56   19.99
  -5   2  -4  268.86   18.95
   5  -2   4  208.91   20.00
   5  -2   4  254.92   19.23
   5   2   4  230.12   20.41
   5  -2   5    0.42    4.87
   5   2   5    4.34    5.54
  -5   2  -5    3.35    7.17
   5   2   5    4.13    5.70
   5   2   6   69.06   10.10
   5   2   6   66.82   11.12
   5  -2   6   79.77   10.74
   5   2   7   -2.33    5.50
   5   2   7   -8.98    6.44
   5  -2   7   -2.74    6.05
   5  -2   8   -4.76    7.18
   5   2   8   -1.57    7.43
   5  -2   9    4.67    8.02
  -5  -2  -9  -15.11   21.37
   5  -3  -9   25.58   10.70
   5   3  -9   33.16   11.92
   5  -3  -8   96.13   15.57
   5   3  -8   96.34   15.32
   5   3  -7   16.40    9.68
   5  -3  -7   -4.24    8.55
   5  -3  -6    0.54    8.89
   5   3  -6   -1.92    9.21
   5  -3  -5   87.78   12.94
   5   3  -5   95.26   12.68
   5   3  -4  167.91   16.09
   5   3  -4  201.34   17.13
   5  -3  -4  195.09   17.77
   5   3  -3  154.77   14.08
   5   3  -3  160.79   14.18
   5  -3  -3  174.52   15.36
   5   3  -2  525.80   37.89
   5   3  -2  520.97   37.96
   5  -3  -2  504.12   39.05
   5   3  -1  108.61    9.23
   5   3  -1  129.29   10.43
   5  -3  -1  111.07   11.00
   5  -3   0    6.00    4.39
   5   3   0    9.56    3.44
  -5   3   0    6.64    4.14
   5  -3   0    5.74    2.51
   5   3   0   -3.84    4.83
   5  -3   1    5.59    4.33
   5   3   1    4.43    5.30
   5  -3   1    4.81    1.85
  -5   3  -1   -4.70    4.15
   5   3   1    7.14    4.15
   5  -3   2    4.55    2.44
   5   3   2    0.71    4.69
   5  -3   2    3.55    4.62
  -5   3  -2    7.01    4.79
   5   3   2   10.58    4.62
   5  -3   3    6.92    3.17
   5  -3   3    8.59    4.94
   5   3   3    4.79    4.80
  -5   3  -3    9.82    5.74
   5   3   3    8.95    5.93
  -5   3  -4  236.75   19.37
   5   3   4  235.38   20.77
   5   3   4  257.07   20.52
   5  -3   4  241.74   20.81
   5   3   5   33.26    7.88
   5   3   5   32.93    8.29
  -5   3  -5   31.76    8.24
   5  -3   5   29.99    7.19
  -5   3  -6   -8.10    8.41
   5   3   6   -1.44    6.07
   5  -3   6    3.74    5.79
   5   3   6   -2.45    5.69
   5  -3   7  189.42   19.84
   5   3   7  211.45   20.97
   5   3   7  182.38   18.47
   5  -3   8    4.03    7.79
   5   3   8    2.03    7.23
   5   3   8    1.05    7.92
   5  -3   9   -1.66    8.50
  -5  -3  -9   31.57   22.32
   5  -4  -9    0.04    8.94
   5   4  -9    5.21   10.22
   5  -4  -8  155.16   18.08
   5   4  -8  117.19   16.92
   5  -4  -7    7.41   10.28
   5   4  -7   23.94    9.90
   5  -4  -6    7.07    9.24
   5   4  -6    4.02    9.12
   5  -4  -5  146.16   17.09
   5   4  -5  147.97   14.94
   5   4  -5  150.89   15.93
   5   4  -4  147.40   14.27
   5  -4  -4  181.56   17.13
   5   4  -4  154.27   14.91
   5  -4  -3   34.72    7.95
   5   4  -3   32.77    6.18
   5   4  -3   40.76    6.75
   5  -4  -2  375.84   28.25
   5   4  -2  353.33   27.01
   5   4  -2  349.01   26.46
   5  -4  -1  146.52   12.64
   5   4  -1  136.39   10.71
   5   4  -1  132.87   11.84
   5   4   0  126.98   10.34
   5  -4   0  110.07    9.38
  -5   4   0  136.08   10.83
   5  -4   0  125.78   11.33
   5   4   0  120.44   11.37
   5  -4   1   19.51    5.51
   5   4   1   30.79    5.00
   5   4   1   22.84    5.76
  -5   4  -1   22.62    5.92
   5   4   2   -3.76    4.04
   5  -4   2   -3.34    4.18
   5   4   2   -4.70    4.83
  -5   4  -2    2.33    5.66
  -5   4  -3  636.54   47.16
   5   4   3  666.06   50.47
   5   4   3  730.77   50.14
   5  -4   3  645.12   50.41
   5   4   4    9.80    5.99
   5  -4   4   12.22    6.49
   5   4   4   15.07    6.30
  -5   4  -4    8.69    7.26
   5  -4   5    1.62    5.66
   5   4   5   -1.45    5.85
   5   4   5   -2.11    6.01
  -5   4  -5    4.46    7.80
   5   4   6    9.63    6.90
   5  -4   6   24.59    7.75
   5   4   6   14.28    8.00
  -5   4  -6   22.14    9.08
   5   4   7   -7.63    6.59
   5   4   7    5.01    6.64
   5  -4   7    4.66    6.90
   5   4   8   12.42    7.84
  -5  -4  -8   -8.59   16.74
   5  -4   8   -8.71    7.23
  -5  -4  -9   -0.29   21.06
   5  -4   9   -1.76    8.18
   5  -5  -9    1.11    9.52
   5   5  -9    0.72    5.35
   5   5  -8    3.34    9.95
   5  -5  -8   37.51   11.69
   5   5  -8   21.00    7.87
   5  -5  -7   -0.32    8.68
   5   5  -7   10.19    7.05
   5   5  -7    2.95    8.84
   5  -5  -6   72.03   12.92
   5   5  -6   56.39   10.02
   5   5  -6   50.01   11.26
   5   5  -5   27.65    7.09
   5   5  -5   15.65    8.08
   5  -5  -5   12.25    9.98
   5   5  -4  221.05   19.46
   5  -5  -4  236.83   21.67
   5   5  -4  261.04   20.31
   5   5  -3  108.51   10.53
   5  -5  -3  109.45   12.49
   5   5  -3   95.84    9.74
   5  -5  -2  208.30   18.15
   5   5  -2  196.48   15.65
   5   5  -2  227.72   17.21
   5   5  -1  155.76   13.34
   5  -5  -1  176.38   14.18
  -5   5   1  145.15   12.82
  -5   5   0  285.46   20.15
   5  -5   0  267.35   21.03
   5   5   0  238.08   19.90
   5   5   0  266.44   20.80
   5   5   1   34.84    5.16
   5  -5   1   22.34    5.55
  -5   5  -1   20.45    6.63
   5   5   1   31.34    6.66
   5  -5   2   76.75    9.78
   5   5   2   88.13   10.51
  -5   5  -2   83.33    9.95
   5   5   2   94.89    9.82
   5   5   3   36.12    7.83
   5   5   3   39.22    7.30
   5  -5   3   28.12    7.46
  -5   5  -3   37.82    7.79
   5   5   4   27.84    7.96
  -5   5  -4   46.54    8.96
   5  -5   4   43.03    7.97
   5   5   4   39.32    8.17
   5  -5   5   25.38    7.50
  -5   5  -5   40.77    9.50
   5   5   5   24.73    8.27
   5   5   5   23.60    8.22
  -5   5  -6   11.95    8.67
   5   5   6   10.68    7.38
   5   5   6   21.10    8.60
   5  -5   6   12.73    7.35
   5  -5   7   13.72    7.43
   5   5   7   18.53    8.65
   5   5   7   25.49    9.18
  -5  -5  -8  -10.87   15.14
   5  -5   8   10.10    8.56
   5   5   8   16.29    8.63
   5  -6  -9    3.23   11.08
   5   6  -9   24.05    7.36
   5  -6  -8   71.95   13.79
   5   6  -8   83.22   11.50
   5   6  -7  153.00   16.07
   5  -6  -7  166.92   19.21
   5   6  -7  149.83   17.54
   5  -6  -6    6.16    9.34
   5   6  -6   -4.77    8.03
   5   6  -6    7.13    6.69
   5  -6  -5   26.26   10.38
   5   6  -5   27.29    7.20
   5   6  -5   31.55    8.86
   5   6  -4   92.74   10.22
   5  -6  -4   83.60   13.01
   5   6  -4   80.61   10.33
   5   6  -3    6.31    3.89
   5   6  -3    4.79    5.21
   5  -6  -3   -4.38    7.21
   5   6  -2   67.30    8.63
   5  -6  -2   75.66    9.74
   5  -6  -1  540.88   39.21
  -5   6   1  499.17   36.93
   5   6  -1  513.21   38.11
   5   6   0  279.03   23.86
   5  -6   0  292.94   24.14
  -5   6   0  338.07   23.60
   5   6   0  322.55   23.17
   5  -6   1   15.98    5.69
   5   6   1   21.96    6.47
   5   6   1   20.26    5.11
  -5   6  -1   14.21    7.17
  -5   6  -2    8.97    6.44
   5  -6   2    7.87    4.77
   5   6   2   10.70    6.18
   5   6   2    2.57    4.54
   5   6   2   19.80    5.24
  -5   6  -3   34.17    4.29
   5  -6   3   32.69    7.22
   5   6   3   29.19    7.95
  -5   6  -3   33.04    8.27
   5   6   3   31.60    7.29
   5   6   4    9.27    7.26
   5   6   4   10.44    6.58
   5  -6   4   10.16    6.25
  -5   6  -4   16.52    8.31
   5  -6   5   85.21   12.86
   5   6   5  125.68   14.58
  -5   6  -5  104.08   13.54
   5   6   5  117.52   14.40
   5  -6   6   65.58   10.78
   5   6   6   64.70   11.08
  -5   6  -6   52.14   10.81
   5   6   6   69.75   11.96
  -5  -6  -7   20.95   12.89
   5  -6   7   24.07    8.73
   5   6   7   34.57    9.66
   5  -6   8   33.35   10.41
  -5  -6  -8   13.37   14.95
   5   6   8   34.35    9.77
   5   7  -9   32.53    8.48
   5  -7  -9   30.24   11.30
   5   7  -8   12.68    7.84
   5  -7  -8    3.42    9.44
   5  -7  -7    0.64   10.80
   5   7  -7    1.32    6.95
   5  -7  -6   15.09   10.24
   5   7  -6   12.96    6.52
   5   7  -5   89.30   11.28
   5   7  -5   92.97   11.82
   5  -7  -5   89.26   14.65
   5  -7  -4    2.17    8.44
   5   7  -4    4.59    6.38
   5   7  -4   -2.67    5.66
   5  -7  -3   71.67   10.93
   5   7  -3   60.45    8.78
   5   7  -2  113.68   11.74
   5  -7  -2  126.80   13.01
  -5   7   2  120.18   11.79
  -5   7   1    3.94    4.48
   5   7  -1   -4.16    4.98
   5  -7  -1    5.49    4.90
  -5   7   1    2.01    5.42
   5  -7   0  485.50   37.63
  -5   7   0  488.19   36.17
  -5  -7   0  533.42   37.00
   5   7   0  476.62   37.06
   5   7   1   -7.95    5.18
  -5   7  -1   -3.06    6.08
   5  -7   1   -6.75    4.35
   5   7   1    3.93    3.62
   5   7   2  165.79   13.69
   5   7   2  147.11   15.32
  -5   7  -2  185.04   15.31
   5   7   2  174.89   14.88
   5  -7   2  146.13   14.87
   5   7   3   25.22    6.79
   5  -7   3    6.18    6.71
   5   7   3   40.24    8.39
  -5   7  -3   17.52    7.93
  -5   7  -3   25.31    3.92
   5   7   4   -1.36    6.72
   5   7   4    5.18    6.30
   5  -7   4    1.78    5.99
  -5   7  -4    9.38    4.05
  -5   7  -4    1.49    8.43
  -5  -7  -5  612.55   49.97
   5   7   5  667.87   49.30
   5  -7   5  635.23   49.08
  -5   7  -5  599.77   45.97
  -5  -7  -6    7.93   10.27
   5  -7   6   -0.60    6.24
   5   7   6   -0.78    8.35
  -5   7  -6    3.16    8.02
  -5  -7  -7    3.99   12.77
   5   7   7    3.94    8.01
   5  -7   7   -6.08    7.48
  -5   7  -7    2.51    9.46
  -5  -7  -8    6.41   14.04
   5  -7   8   -3.83    7.98
   5   7   8   -3.33    8.94
   5   8  -9   -6.10    7.44
   5  -8  -9  -11.74    9.46
   5  -8  -8   16.47   10.62
   5   8  -8   13.24    7.97
   5  -8  -7   -5.23    8.67
   5   8  -7   -1.61    6.26
   5  -8  -6  102.10   15.66
   5   8  -6   88.37   11.23
   5  -8  -5   15.57   11.19
   5   8  -5   15.80    7.44
   5  -8  -4  215.68   22.02
   5   8  -4  206.28   18.01
   5   8  -3   83.04    9.72
  -5   8   3   56.77    9.03
   5  -8  -3   78.78   12.33
  -5   8   2   61.36    8.85
   5   8  -2   69.94    9.19
   5  -8  -2   96.69   10.71
  -5   8   2   67.85    8.79
   5   8  -1   12.12    5.70
   5  -8  -1    7.77    5.10
  -5   8   1    4.83    4.10
  -5   8   1   -2.06    5.65
  -5   8   0  263.24   21.52
   5   8   0  232.82   21.15
   5  -8   0  264.13   21.48
  -5   8   0  293.50   20.05
  -5  -8   0  266.88   20.62
   5  -8   1   -0.63    4.78
  -5   8  -1   -7.17    6.47
   5   8   1    1.77    5.64
  -5  -8  -1    9.42    6.32
   5   8   1    0.32    6.77
   5   8   2  187.26   17.71
  -5  -8  -2  156.59   16.57
   5   8   2  175.49   14.76
  -5   8  -2  193.22   16.12
   5  -8   2  149.88   15.59
  -5  -8  -3   -4.70    8.11
   5  -8   3   -9.76    5.00
  -5   8  -3    0.14    7.68
   5   8   3   -2.81    6.89
   5  -8   4   73.15   12.22
  -5   8  -4   94.44   13.04
   5   8   4  107.29   14.57
  -5  -8  -4   88.95   14.59
   5   8   5   -5.23    7.67
  -5   8  -5   10.63    9.17
  -5  -8  -5    6.13    9.98
   5  -8   5    4.59    6.40
  -5   8  -6   10.68    8.28
   5   8   6   -5.62    7.63
   5  -8   6  -10.31    6.71
  -5  -8  -6    4.43    9.86
   5  -8   7   14.41    7.79
   5   8   7   -5.46    8.24
  -5  -8  -7   14.81   12.08
  -5   8  -7   16.20    9.59
   5   8   8    9.99   10.14
   5  -8   8    8.48    9.36
  -5  -8  -8    9.10   13.95
   5   9  -8    4.41    7.54
   5  -9  -8  -12.15    9.59
   5  -9  -7   -6.17    9.00
   5   9  -7   -2.22    6.55
   5   9  -6   19.97    6.78
   5  -9  -6   16.56   11.21
   5  -9  -5   18.37   11.20
   5   9  -5   22.00    7.20
   5   9  -4   19.98    7.81
   5  -9  -4    6.08   10.18
  -5   9   4   29.32    7.19
   5  -9  -3  191.05   18.27
   5   9  -3  153.99   15.11
  -5   9   3  133.55   14.83
  -5   9   2  135.85   13.11
   5   9  -2  140.74   14.10
   5  -9  -2  156.69   15.32
  -5   9   2  156.13   14.58
   5   9  -1    9.98    6.15
   5  -9  -1   11.14    6.00
  -5   9   1    9.74    7.21
  -5   9   1    9.13    4.28
  -5  -9   0   36.61    5.92
   5  -9   0   39.76    6.88
  -5   9   0   41.16    5.39
  -5   9   0   61.14   10.19
   5   9   0   42.77    7.93
   5   9   1   -4.08    5.45
   5  -9   1   -2.44    5.12
   5   9   1   -1.62    7.03
  -5   9  -1   -7.47    6.88
  -5  -9  -1   -0.09    6.19
  -5  -9  -2   34.83    9.39
   5   9   2   28.20    9.09
  -5   9  -2   27.53    8.79
   5   9   2   38.32    7.92
   5  -9   2   35.61    7.09
  -5   9  -3   18.33    8.88
   5   9   3    4.30    7.94
  -5  -9  -3   11.70    9.49
   5   9   3   13.28    4.72
   5  -9   3   -1.35    6.41
  -5   9  -4  140.25   15.84
   5  -9   4  133.89   15.79
  -5  -9  -4  127.26   17.59
   5   9   4  144.57   17.11
   5  -9   5  191.61   20.71
  -5  -9  -5  213.50   22.26
   5   9   5  220.46   22.04
  -5   9  -5  175.35   19.17
   5   9   6   37.54   11.56
  -5  -9  -6   24.52   11.53
  -5   9  -6   40.12   10.23
   5  -9   6   37.81    9.02
  -5  -9  -7   -2.24   11.87
   5   9   7    2.23    8.25
  -5   9  -7    0.32    9.36
   5  -9   7  -12.06    7.45
   5  -9   8    7.91    9.89
   5   9   8    6.12    9.60
  -5  -9  -8    2.93   13.10
   5 -10  -8   11.56   12.71
   5  10  -8   20.03    8.32
   5  10  -7    3.17    6.19
   5 -10  -7   -8.89   10.06
   5  10  -6    0.37    6.43
   5 -10  -6   -9.32   11.18
   5  10  -5   14.13    7.76
  -5  10   5   24.79    7.73
   5 -10  -5   36.99   12.68
   5  10  -4  100.89   11.94
   5 -10  -4  118.54   16.41
  -5  10   4   67.88   11.02
  -5  10   3   55.62    8.53
   5  10  -3   59.26    9.73
   5 -10  -3   40.78   11.26
  -5  10   2   23.00    7.63
   5 -10  -2   20.19    7.55
  -5  10   2    8.75    5.33
   5  10  -2   19.46    7.74
  -5  10   1   32.48    9.49
   5 -10  -1   37.06    7.85
  -5  10   1   35.92    6.00
   5  10  -1   49.00    8.30
   5  10   0  138.96   14.33
  -5  10   0   93.66   13.81
  -5  10   0   97.19    9.79
   5 -10   0  135.48   12.39
   5  10   0  109.91   12.55
  -5 -10   0   97.25    9.86
  -5 -10  -1   -6.39    6.20
  -5  10  -1   -3.31    2.71
   5  10   1    1.79    7.80
   5 -10   1    5.32    5.30
   5  10   1    5.03    6.62
  -5  10  -1   -1.81    8.28
  -5 -10  -2    0.56    8.08
   5  10   2    0.13    7.37
  -5  10  -2  -11.55    7.95
   5  10   2    4.98    7.13
   5 -10   2    1.80    5.79
   5 -10   3   15.53    7.11
  -5 -10  -3   20.71   10.51
   5  10   3   31.26    6.04
   5  10   3   25.03    9.27
  -5  10  -3   17.74    9.42
   5 -10   4   -2.60    6.71
   5  10   4   -2.09    8.90
  -5 -10  -4    4.79   10.34
  -5  10  -4  -13.37    8.24
  -5 -10  -5  281.06   26.97
  -5  10  -5  238.55   22.06
   5  10   5  271.96   24.80
   5 -10   5  224.05   23.33
   5  10   6   29.66   10.43
  -5  10  -6   17.02    9.57
  -5 -10  -6    5.74   12.63
   5 -10   6   14.49    8.48
  -5  10  -7   17.39   10.05
   5 -10   7   -8.26    9.04
   5  10   7    6.54    9.22
  -5 -10  -7    8.09   12.86
   5 -11  -8   23.70   12.54
   5  11  -8   13.60    8.29
   5  11  -7   -8.23    6.41
   5 -11  -7  -20.99    9.43
   5  11  -6   -6.26    6.32
   5 -11  -6   16.12   13.28
   5 -11  -5    6.89   11.34
  -5  11   5   17.64    7.29
   5  11  -5    1.81    6.85
   5  11  -4  467.15   38.29
   5 -11  -4  565.97   42.99
  -5  11   4  470.98   38.80
   5 -11  -3   35.09   10.73
  -5  11   3   41.37    7.94
   5  11  -3   52.76    9.38
   5 -11  -2  188.62   17.77
  -5  11   2  166.65   17.05
   5  11  -2  178.16   16.60
  -5  11   2  127.64   14.31
  -5  11   1   17.15    5.34
   5 -11  -1   18.48    6.94
  -5  11   1   17.86    9.37
   5  11  -1   28.09    7.90
   5 -11   0   38.83    7.23
   5  11   0   17.63    7.89
  -5  11   0   32.70    5.30
  -5  11   0   38.90   10.56
  -5 -11   0   25.05    5.07
   5  11   0   47.98   11.46
   5  11   1  164.90   14.95
  -5 -11  -1  130.68   13.39
   5 -11   1  130.97   13.82
   5  11   1  112.43   14.47
  -5  11  -1  120.74   15.03
   5 -11   2   -1.92    5.88
  -5  11  -2  -15.90    7.92
  -5 -11  -2  -11.89    6.70
   5  11   2   -1.34    7.44
   5  11   2   -2.05    7.51
   5  11   3    4.40    8.17
  -5 -11  -3   -1.38    9.75
   5 -11   3    3.16    6.41
  -5  11  -3    1.69    8.65
  -5 -11  -4    4.21    9.49
   5 -11   4    9.42    7.27
   5  11   4    2.25    8.28
  -5  11  -4   -2.55    8.61
  -5 -11  -5   -8.49   10.23
   5 -11   5   -3.78    7.57
  -5  11  -5    3.93    8.62
   5  11   5    2.07    8.97
  -5 -11  -6   -1.43   12.28
   5  11   6   -4.09    9.66
  -5  11  -6   -8.08    8.93
   5 -11   6   -3.47    7.67
   5 -11   7   -3.86    9.02
   5  11   7    1.05    9.98
  -5 -11  -7   -9.90   12.71
  -5  11  -7   10.61   10.12
   5  12  -7   -0.51    6.84
   5 -12  -7   11.99   13.75
   5  12  -6   -3.71    6.79
   5 -12  -6  -17.81   11.58
   5  12  -5   35.98    9.13
   5 -12  -5   76.29   15.80
  -5  12   5   52.23   10.45
   5  12  -4   14.93    8.24
  -5  12   4    5.47    6.65
   5 -12  -4   22.41   11.94
   5 -12  -3  808.96   56.14
   5  12  -3  705.61   53.37
  -5  12   3  619.30   52.68
  -5  12   2   15.67    8.80
  -5  12   2    4.60    5.42
   5  12  -2   -8.95    7.03
   5 -12  -2    3.02    7.24
  -5  12   1   63.50   12.54
   5  12  -1   74.03   10.66
   5  12  -1   70.65   14.83
   5 -12  -1   67.96    9.87
  -5  12   1   76.03    8.78
   5  12   0    3.41   10.52
  -5  12   0    7.04    9.51
   5 -12   0    1.01    5.84
   5  12   0   -0.37    6.81
   5  12   1    5.10    8.76
   5  12   1   11.23    8.29
   5 -12   1    5.93    6.30
  -5 -12  -1   10.37    6.21
  -5  12  -1  -11.93    8.69
   5 -12   2   -1.33    6.14
  -5  12  -2   -7.97    8.48
   5  12   2   -2.30    7.80
   5  12   2    1.38    7.86
  -5 -12  -2   -1.44    7.34
  -5 -12  -3    3.13    8.56
  -5  12  -3    1.39    8.54
   5  12   3    8.66    8.85
   5 -12   3   13.28    7.40
  -5  12  -4   16.38    9.22
   5  12   4   18.97   10.98
  -5 -12  -4   20.95   10.98
   5 -12   4   20.99    7.76
   5  12   5   22.93   10.69
  -5  12  -5   31.09    9.84
  -5 -12  -5   25.49   13.13
   5 -12   5   13.66    8.81
  -5  12  -6    3.62    8.69
   5 -12   6   11.33    8.83
  -5 -12  -6   -4.63   11.66
   5  12   6    1.68    9.54
   5  12   7   -5.61    9.84
   5 -12   7   -7.87    9.71
  -5  12  -7   -6.18    9.20
  -5 -12  -7   -1.07   13.65
   5  13  -7   -9.98    7.03
   5 -13  -7    8.34   14.30
   5  13  -6    3.27    7.26
   5 -13  -6   33.05   14.93
   5  13  -5   10.90    7.42
  -5  13   5    6.19    7.55
   5 -13  -5   16.25   12.37
   5 -13  -4   58.12   12.98
   5  13  -4   22.02    9.00
   5 -13  -3    8.66    8.78
  -5  13   3   20.80    8.44
  -5  13   3    3.20    5.71
   5  13  -3   16.59    8.16
   5  13  -2 1013.93   71.53
   5  13  -2  917.84   71.44
   5 -13  -2  990.68   73.40
  -5  13   2  894.37   70.87
  -5  13   2 1057.44   70.38
   5  13  -1  164.34   16.68
  -5  13   1  159.45   15.00
   5 -13  -1  160.49   15.97
   5  13  -1  188.83   20.80
  -5  13   1  187.43   19.23
   5  13   0   16.89    8.27
  -5  13   0   17.27   10.64
   5  13   0    4.53   11.05
   5 -13   0   14.30    6.63
  -5  13  -1   40.34   10.72
   5 -13   1   31.33    7.88
   5  13   1   47.20    9.68
   5  13   1   48.02   10.87
   5  13   2   54.47    9.93
   5  13   2   43.20   10.34
   5 -13   2   28.41    8.40
  -5 -13  -2   38.33    9.15
  -5  13  -2   46.40   10.98
   5 -13   3    0.02    6.44
  -5  13  -3    8.00    8.42
  -5 -13  -3    6.47    8.56
   5  13   3    8.89    8.43
  -5  13  -4   29.66    9.93
  -5 -13  -4   26.69   10.54
   5  13   4   21.46   10.34
   5 -13   4   33.30    9.00
   5  13   5    2.29    9.69
  -5  13  -5   29.02    9.55
   5 -13   5    2.41    7.57
  -5 -13  -5    0.01   11.06
  -5 -13  -6   11.07   12.92
   5  13   6   27.54   12.19
  -5  13  -6   12.01    9.14
   5 -14  -7   13.88   16.11
   5  14  -7   17.83   19.64
   5 -14  -6    4.67   12.66
   5  14  -6   -2.62    7.67
  -5  14   6   -4.45    8.13
  -5  14   5   10.12    8.18
   5 -14  -5   17.34   14.71
   5  14  -5   16.97    8.66
   5  14  -4   -9.56   14.10
   5  14  -4   -3.33    7.99
   5 -14  -4   -3.81   11.08
  -5  14   4    3.89    6.34
   5  14  -3   45.16   16.12
  -5  14   3   39.63    9.88
   5  14  -3   37.47   10.23
  -5  14   3   39.82    8.44
   5 -14  -3   58.04   12.02
  -5  14   2  139.85   16.09
   5 -14  -2  202.96   18.46
  -5  14   2  186.96   19.47
   5  14  -2  175.04   18.50
   5  14  -2  210.30   23.04
   5 -14  -1   14.90    6.83
  -5  14   1   19.59    9.83
   5  14  -1   10.35    8.13
   5  14  -1   35.94   12.62
   5  14   0  204.82   19.39
   5  14   0  204.84   20.34
   5 -14   0  170.17   17.14
  -5  14   0  185.98   19.77
  -5  14  -1    4.30    8.34
   5 -14   1    2.45    6.35
   5  14   1   13.17    9.22
   5  14   1    2.40    7.04
  -5  14  -2   36.73   10.27
   5  14   2   21.92    9.13
   5  14   2   38.36    8.93
   5 -14   2   12.54    7.41
  -5  14  -3   23.40    9.67
   5 -14   3    5.48    7.10
   5  14   3    6.94    8.53
  -5 -14  -3    6.18    7.99
   5  14   4    3.94    8.99
  -5 -14  -4  -15.79    9.10
  -5  14  -4    1.60    8.24
   5 -14   4    1.29    7.16
  -5  14  -5   22.49    9.80
   5  14   5   33.29   12.17
  -5 -14  -5   14.56   12.17
   5  14   6   -0.54   10.61
  -5  14  -6   -5.75    8.73
  -5 -14  -6   -1.76   12.42
  -5  15   6   -3.82    8.61
   5  15  -6    8.01   18.95
   5  15  -6    1.86    8.30
   5 -15  -6    3.38   13.14
   5  15  -5   -7.64   15.94
   5 -15  -5    8.23   12.20
  -5  15   5    7.38    7.90
   5  15  -5    5.41    8.77
  -5  15   4    1.47    6.67
   5 -15  -4   -3.84   11.05
   5  15  -4   19.07   15.21
   5  15  -4   -3.40    8.37
   5  15  -3   42.94   16.62
   5  15  -3   72.84   11.37
  -5  15   3   47.10    9.41
   5 -15  -3   50.66   12.37
  -5  15   3   49.90   11.06
   5  15  -2    9.79   13.36
   5 -15  -2   20.07    8.65
   5  15  -2   11.91    8.26
  -5  15   2   15.23    9.53
   5  15  -1   32.30   12.59
   5 -15  -1    9.23    6.82
   5  15  -1    6.52    7.77
  -5  15   1   11.83    9.30
   5  15   0   61.27   12.28
   5  15   0   50.56   10.03
  -5  15   0   40.05   11.39
   5 -15   0   58.64    9.05
   5 -15   1   11.94    6.48
   5  15   1    4.12    8.97
  -5  15  -1    9.41    9.11
   5  15   1    5.19    7.74
   5 -15   2   19.31    7.38
   5  15   2   34.53    9.10
   5  15   2   37.58   10.08
  -5  15  -2    8.26    8.76
  -5  15  -3  123.86   15.38
   5 -15   3  120.83   14.89
   5  15   3  124.83   17.08
   5  15   4   31.59   11.02
  -5  15  -4   23.38   10.24
  -5  15  -5    7.48    9.39
  -5 -15  -5  -19.15    9.79
   5  15   5    3.24   10.13
   5 -16  -5   29.15   14.95
   5  16  -5    5.51   17.13
  -5  16   5   13.43    9.00
   5  16  -5   14.57    9.85
  -5  16   4   -3.73    6.85
   5 -16  -4    5.64   10.94
   5  16  -4   21.20   10.19
   5  16  -4  -11.08   14.38
   5 -16  -3   52.43   11.78
   5  16  -3   44.33   11.02
   5  16  -3   46.83   16.94
  -5  16   3   69.66   12.21
   5 -16  -2   35.22    9.20
  -5  16   2   30.95   10.68
   5  16  -2   19.16   14.58
   5  16  -2   38.69    9.62
   5  16  -1    9.06    7.45
  -5  16   1   16.84    9.69
   5 -16  -1   11.59    6.87
   5  16  -1   -8.40   10.97
   5  16   0   -0.79    9.65
  -5  16   0    4.72    8.98
   5 -16   0    1.34    6.19
   5  16   0    5.70    7.42
   5 -16   1    3.55    6.86
   5  16   1   15.50    8.40
   5  16   1    5.48    8.93
  -5  16  -1   10.70    9.47
   5  16   2   -1.12    7.95
  -5  16  -2    0.25    7.80
   5 -16   2   10.40    7.60
   5  16   3    9.31    9.94
  -5  16  -3   19.74    9.57
  -5  16  -4    4.75    9.50
   5  16   4   -3.88    9.33
  -5  16  -5   48.86   12.15
   5  16   5   60.43   14.68
   5 -17  -5   10.26   13.75
  -5  17   5   -0.23    8.63
   5  17  -5  -11.82   16.26
   5 -17  -4   -0.30    9.68
   5  17  -4    3.30   15.46
   5  17  -4   -1.83    8.81
   5  17  -3  -13.91   14.85
   5  17  -3    8.13    8.70
   5 -17  -3    1.17    8.74
  -5  17   3    2.69    9.16
   5  17  -2   66.50   11.78
   5 -17  -2   61.93   11.48
   5  17  -2   58.90   16.54
  -5  17   2   79.50   13.40
   5 -17  -1  182.57   18.36
  -5  17   1  201.72   20.65
   5  17  -1  186.84   22.25
   5  17  -1  185.58   19.41
   5  17   0   26.85   11.38
  -5  17   0   14.33   10.17
   5  17   0   19.51    8.60
   5 -17   0   24.45    7.65
   5  17   1   22.84    9.45
  -5  17  -1    4.96    9.20
   5  17   1   -5.82    7.46
   5  17   2   13.82    8.31
  -5  17  -2   -0.22    8.80
  -5  17  -3   25.60    9.71
   5  17   3   -1.87    9.79
  -5  17  -4   -3.08    9.04
   5  17   4    9.79   11.41
   5  18  -4    9.66   17.12
   5 -18  -4   11.98   11.34
   5 -18  -3   24.06   10.51
   5  18  -3   11.77   15.66
  -5  18   3   33.98   10.68
   5  18  -3   28.39   10.06
   5  18  -2   17.56    9.65
   5 -18  -2   26.25    9.39
  -5  18   2   30.94   10.74
   5  18  -2   18.87   13.87
   5  18  -1    3.44    7.61
   5  18  -1    5.63   12.06
   5 -18  -1   19.76    8.83
  -5  18   1   13.49    9.82
   5  18   0    9.71    8.25
   5  18   0   20.08   10.85
  -5  18   0   14.30    9.56
   5  18   1   21.91   10.08
  -5  18  -1   19.88   10.06
   5  18   1   16.73    9.06
   5  18   2    1.44    8.56
  -5  18  -2   14.89    8.58
   5  18   3   16.60   10.65
  -5  18  -3   12.79    9.34
   5  19  -2    3.57    8.63
  -5  19   2   29.52   11.15
   5  19  -2  -10.62   13.56
   5  19  -1    0.27   12.47
  -5  19   1   34.72   11.16
   5  19  -1   28.70    9.84
   5  19   0   45.79   11.36
   5  19   0   35.79   12.15
  -5  19   0   51.33   11.64
  -5  19  -1   14.00   10.56
   5  19   1   18.72    9.19
   5  19   2   20.81   10.72
  -5  19  -2   27.90   10.32
   6   0  -9   -2.60   10.13
   6   0  -8   13.26   10.75
   6   0  -7   -1.20    8.36
   6   0  -6  195.92   20.40
   6   0  -5   -2.66    7.95
   6   0  -4    4.75    6.67
   6   0  -3    4.26    5.42
   6   0  -2    2.70    4.14
   6   0  -2   -2.31    4.27
   6   0  -1   -5.26    3.83
   6   0  -1    5.56    3.79
   6   0   0  433.03   33.19
   6   0   0  459.59   32.43
   6   0   1   -1.89    3.58
   6   0   1   -0.42    3.77
   6   0   2  904.05   63.00
   6   0   2  849.78   64.66
  -6   0  -3   -2.24    2.90
   6   0   3   -1.84    3.86
   6   0   3   -7.23    3.77
  -6   0  -4   82.30    8.16
   6   0   4  101.62   10.34
   6   0   4   94.28   10.93
   6   0   5   -2.74    4.59
   6   0   5    3.87    6.20
   6   0   6    7.12    6.29
   6   0   6   -9.95    4.86
   6   0   7    2.74    6.87
   6   0   8   -8.60    7.23
   6   0   9    7.01    8.81
   6   1  -9  -12.68    9.10
   6  -1  -9   -9.43    9.07
   6  -1  -8    6.55    8.96
   6   1  -8    0.97   10.12
   6  -1  -7   45.63   12.07
   6   1  -7   33.12   11.56
   6  -1  -6   -0.16    8.66
   6   1  -6    0.26    9.44
   6   1  -5  194.35   19.13
   6  -1  -5  179.17   19.17
   6   1  -4   61.18    9.59
   6  -1  -4   55.16    9.26
   6  -1  -3   21.93    6.49
   6   1  -3   15.93    6.05
   6   1  -3   22.94    6.29
   6   1  -2   57.54    7.27
   6   1  -2   75.23    7.90
   6  -1  -2   57.85    7.82
   6   1  -1    5.38    3.96
   6   1  -1    4.36    3.51
   6  -1  -1    4.24    3.87
   6  -1  -1    7.26    4.19
   6  -1   0  301.09   24.78
   6   1   0  362.35   24.50
   6  -1   0  337.23   23.94
   6   1   0  304.92   24.57
   6   1   1   21.69    4.65
   6  -1   1   12.69    4.41
   6  -1   1   12.92    3.81
   6   1   1   16.66    4.77
   6  -1   2  933.35   63.82
  -6   1  -2  885.40   61.13
   6  -1   2  876.19   65.79
   6   1   2  846.29   65.73
   6   1   2  919.81   64.25
   6  -1   3   15.42    5.41
   6   1   3    8.23    4.82
   6   1   3   20.39    5.43
  -6   1  -3   10.47    4.17
   6  -1   3   12.94    4.22
   6  -1   4   58.60    7.64
   6   1   4   68.01    9.09
  -6   1  -4   77.20    7.83
   6  -1   4   55.47    8.82
   6   1   4   55.02    8.37
   6   1   5   16.52    6.60
  -6   1  -5   17.35    6.29
   6   1   5   23.64    6.42
   6  -1   5   13.80    5.29
   6  -1   5   16.37    6.65
   6   1   6   -1.76    5.22
   6  -1   6    1.18    5.75
   6  -1   6   -3.64    5.38
   6   1   6    6.91    6.71
   6   1   7   -3.06    7.11
   6   1   7   -3.43    6.48
   6  -1   7    0.09    7.33
   6   1   8    8.74    7.93
   6  -1   8   17.90    8.82
   6   1   9   22.89   10.06
   6  -1   9   32.91   10.51
   6   2  -9   13.81   11.12
   6  -2  -9   30.55   11.15
   6   2  -8   38.50   12.02
   6  -2  -8   43.48   12.24
   6   2  -7  137.59   17.92
   6  -2  -7  171.00   19.11
   6  -2  -6    6.26    9.35
   6   2  -6   16.83   10.14
   6   2  -5  132.52   14.80
   6  -2  -5  115.23   14.59
   6   2  -4   10.09    6.96
   6  -2  -4   20.20    7.02
   6  -2  -3  107.43   12.55
   6   2  -3  130.74   12.11
   6   2  -3  119.12   11.69
   6   2  -2  283.42   21.73
   6   2  -2  273.87   21.66
   6  -2  -2  289.82   22.58
   6  -2  -1  106.65   10.03
   6   2  -1   91.67    9.29
   6  -2  -1  108.14    9.23
   6   2  -1  104.67    8.76
   6   2   0   31.35    4.95
   6  -2   0   35.14    4.55
   6  -2   0   43.45    5.85
   6   2   0   36.89    5.98
   6  -2   1  195.31   14.73
  -6   2  -1  194.80   14.68
   6   2   1  186.02   15.61
   6  -2   1  194.97   16.11
   6   2   1  203.96   16.00
  -6   2  -2 1173.78   82.59
   6  -2   2 1183.79   85.48
   6  -2   2 1194.28   88.31
   6   2   2 1271.77   88.51
   6   2   2 1214.74   86.47
   6  -2   3   23.51    6.01
   6  -2   3   15.35    4.18
   6   2   3   21.76    6.23
   6   2   3   21.10    5.52
  -6   2  -3   17.66    5.68
  -6   2  -4   94.92    9.99
   6   2   4   85.42   10.80
   6  -2   4   83.71   10.91
   6   2   4  107.21   11.64
   6  -2   4   98.00    9.87
   6  -2   5   15.75    6.46
  -6   2  -5   37.25    7.55
   6   2   5    9.46    6.37
   6  -2   5   16.61    5.75
   6   2   5   20.43    6.83
   6   2   6   -4.55    6.19
   6   2   6   -0.62    6.20
   6  -2   6   -4.57    5.50
   6   2   7   10.92    7.36
   6  -2   7   27.87    8.44
   6   2   7    9.56    7.52
   6  -2   8    1.98    8.05
   6   2   8   -1.44    8.02
   6  -2   9   -1.71    9.38
   6   2   9    4.83    9.32
   6  -3  -9  -10.35    8.57
   6   3  -9    4.86   10.64
   6  -3  -8   30.53   10.43
   6   3  -8   19.75   10.71
   6  -3  -7   11.02   10.87
   6   3  -7   34.41   10.59
   6   3  -6   26.38   10.31
   6  -3  -6   30.58   10.88
   6   3  -5   -5.94    6.26
   6  -3  -5    3.91    8.70
   6   3  -5  -11.12    7.92
   6   3  -4  140.49   13.79
   6   3  -4  148.60   14.38
   6  -3  -4  155.27   15.11
   6  -3  -3  323.21   27.66
   6   3  -3  360.58   26.70
   6   3  -3  353.80   26.74
   6  -3  -2  152.50   14.66
   6   3  -2  176.51   14.05
   6   3  -2  167.64   13.28
   6   3  -1  407.52   31.37
   6  -3  -1  443.77   32.50
   6   3  -1  429.95   31.38
   6   3   0  222.98   18.23
   6  -3   0  232.34   17.22
   6   3   0  228.74   18.56
   6  -3   0  257.24   18.98
   6   3   1   37.31    6.40
   6   3   1   44.84    6.11
  -6   3  -1   26.14    5.24
   6  -3   1   33.26    5.99
   6  -3   1   29.17    3.94
   6   3   2   -1.45    4.68
   6  -3   2    1.15    2.53
  -6   3  -2   -1.20    4.91
   6   3   2   -0.68    4.38
   6  -3   2   -1.22    4.50
   6  -3   3    2.51    4.72
  -6   3  -3    2.75    4.92
   6  -3   3    3.06    3.24
   6   3   3    7.00    5.04
   6   3   3   11.64    6.13
  -6   3  -4   30.78    7.26
   6  -3   4   41.10    6.36
   6  -3   4   22.50    7.19
   6   3   4   38.56    7.61
   6   3   4   49.27    8.44
  -6   3  -5   31.74    8.26
   6   3   5   22.21    7.51
   6  -3   5   22.56    6.94
   6   3   5   21.23    7.18
   6   3   6  107.61   13.30
   6   3   6  126.95   14.88
   6  -3   6   95.07   13.13
   6   3   7    6.05    7.26
   6   3   7    3.36    6.98
   6  -3   7  -13.55    5.60
   6   3   8   27.15    9.42
   6  -3   8   12.02    8.49
   6   3   8   19.84    8.99
   6  -4  -9   33.68   12.24
   6   4  -9   27.98    7.27
   6   4  -8  -11.18    8.43
   6  -4  -8   18.03   10.06
   6   4  -7   -2.45    9.05
   6  -4  -7   11.96    9.46
   6   4  -7   -2.80    7.17
   6  -4  -6   19.55    9.83
   6   4  -6   12.26    8.02
   6   4  -6   18.07   10.38
   6  -4  -5   64.13   11.45
   6   4  -5   60.46   10.83
   6   4  -5   44.69    9.46
   6  -4  -4   12.46    7.49
   6   4  -4   24.88    6.92
   6   4  -4    5.51    5.79
   6   4  -3   50.73    7.78
   6   4  -3   50.49    6.98
   6  -4  -3   56.73    9.08
   6   4  -2  284.02   22.72
   6   4  -2  311.32   22.05
   6  -4  -2  289.05   23.76
   6   4  -1    0.32    4.43
   6  -4  -1    2.51    4.37
   6   4  -1    4.20    2.67
  -6   4   0   87.91    9.36
   6  -4   0  114.29   10.46
   6   4   0  100.07    9.08
   6   4   0  110.67   10.41
   6  -4   0   84.64    7.80
   6   4   1  333.30   25.29
   6   4   1  308.89   25.10
  -6   4  -1  344.27   24.11
   6  -4   1  320.73   25.59
   6  -4   2   19.24    5.73
   6   4   2   15.21    4.90
   6   4   2    9.61    5.55
  -6   4  -2   19.53    6.48
   6  -4   3    3.89    5.29
   6   4   3    4.94    5.35
  -6   4  -3    5.89    6.02
   6   4   3   10.23    5.83
   6   4   4   10.78    7.21
   6   4   4    7.77    6.36
  -6   4  -4    7.60    6.93
   6  -4   4    7.48    5.87
   6   4   5   33.05    9.05
   6   4   5   36.44    8.87
  -6   4  -5   35.99    8.84
   6  -4   5   31.84    7.83
   6   4   6   21.09    8.65
   6  -4   6    3.78    7.40
   6   4   6   19.93    8.11
   6   4   7    7.84    8.86
   6   4   7    1.85    6.89
   6  -4   7   -3.17    7.48
   6   4   8   -3.14    7.57
   6  -4   8  -10.47    7.11
   6   4   8  -11.30    7.23
   6   5  -9    7.68    6.69
   6  -5  -9    1.58   10.12
   6   5  -8    2.27    6.45
   6  -5  -8    0.55    9.97
   6  -5  -7    7.60    9.24
   6   5  -7   -6.74    7.69
   6   5  -7   -5.75    6.71
   6   5  -6   15.52    9.92
   6  -5  -6   22.41   10.57
   6   5  -6   26.95    8.29
   6  -5  -5    2.35    9.45
   6   5  -5    4.03    6.57
   6   5  -5   14.73    8.29
   6   5  -4   12.09    6.61
   6   5  -4   13.13    6.20
   6  -5  -4    7.21    7.99
   6   5  -3   21.57    4.96
   6  -5  -3   30.62    7.75
   6   5  -3   27.37    6.53
   6   5  -2   15.62    3.01
   6   5  -2   18.02    5.63
   6  -5  -2   16.87    6.29
   6  -5  -1    8.78    5.25
   6   5  -1   -0.07    2.59
   6   5  -1    0.77    4.60
   6  -5   0 1080.64   75.16
   6   5   0 1076.30   76.66
   6  -5   0 1104.76   78.23
   6   5   0 1077.71   77.37
  -6   5   0  998.11   73.62
   6   5   1  216.33   18.22
  -6   5  -1  232.76   17.71
   6  -5   1  196.94   18.15
   6   5   1  231.86   17.86
   6   5   2   15.26    6.34
   6   5   2   35.10    6.33
  -6   5  -2   27.02    7.14
   6  -5   2   22.20    6.02
   6   5   3   26.20    7.10
   6  -5   3   33.05    7.65
  -6   5  -3   35.28    7.70
   6   5   3   44.08    8.21
   6   5   4   -5.90    5.56
  -6   5  -4    7.48    7.29
   6   5   4    9.08    6.91
   6  -5   4    2.07    5.93
   6   5   5   16.46    7.94
   6  -5   5   13.90    6.82
  -6   5  -5   37.21    9.36
   6   5   5   35.43    8.92
   6   5   6   36.61   10.32
   6  -5   6   19.38    8.10
  -6   5  -6   33.64    9.68
   6   5   6   20.45    9.34
   6   5   7   -9.98    7.83
   6   5   7    3.51    7.54
   6  -5   7    0.27    6.32
   6  -5   8    7.31    8.06
   6   5   8    2.04    7.57
  -6  -5  -8   28.30   17.12
   6  -6  -9   15.22   10.73
   6   6  -9   22.50    7.81
   6   6  -8   15.15    8.55
   6  -6  -8   -0.67    9.35
   6  -6  -7   11.21    9.46
   6   6  -7   -7.03    6.36
   6   6  -6   -0.13    6.55
   6  -6  -6    2.47    9.70
   6   6  -6  -14.10    8.39
   6  -6  -5   27.81   10.53
   6   6  -5    2.60    6.32
   6   6  -5   14.42    8.46
   6   6  -4    9.43    6.83
   6   6  -4   21.37    6.26
   6  -6  -4   24.19    8.80
   6   6  -3   37.83    5.76
   6  -6  -3   61.03    9.51
   6   6  -3   62.30    8.41
   6   6  -2  583.80   42.05
   6  -6  -2  556.64   43.40
   6  -6  -1  701.17   48.83
   6   6  -1  623.31   47.43
  -6   6   1  625.01   45.80
  -6   6   0 1360.58   91.93
   6   6   0 1269.07   95.23
   6  -6   0 1403.79   97.31
   6   6   0 1297.34   96.13
   6  -6   1  105.15   11.66
   6   6   1   99.49   10.28
  -6   6  -1  118.40   12.04
   6   6   1  130.56   12.42
   6   6   2   99.88   10.46
   6   6   2   95.06    9.01
   6  -6   2   84.52   10.93
   6   6   2  101.10   11.43
  -6   6  -2   92.31   10.83
   6   6   3   -0.57    6.38
  -6   6  -3    6.47    7.19
   6   6   3    8.19    6.07
   6  -6   3    0.09    5.32
   6   6   4  174.17   17.64
  -6   6  -4  170.14   16.63
   6   6   4  179.82   18.14
   6  -6   4  165.08   17.65
   6   6   5  404.38   33.14
   6  -6   5  399.07   32.56
   6   6   5  408.89   32.65
  -6   6  -5  358.79   30.30
   6   6   6   77.01   13.53
   6  -6   6   69.93   11.81
   6   6   6   79.16   13.19
  -6   6  -6  108.27   12.86
   6  -6   7   31.81    9.21
   6   6   7   19.44    9.59
  -6  -6  -7   14.07   14.24
  -6  -6  -8    9.81   16.93
   6  -6   8    0.45    8.61
   6   6   8  -15.58    7.68
   6   7  -9   -5.24    7.78
   6  -7  -9    2.82    9.72
   6   7  -8   -7.91    7.19
   6  -7  -8    9.05   10.40
   6  -7  -7  -12.00    8.83
   6   7  -7   -3.83    6.19
   6   7  -6    8.65    7.17
   6  -7  -6   10.67    9.72
   6   7  -5   -4.30    6.07
   6  -7  -5   -2.26    8.91
   6   7  -4    3.24    6.57
   6  -7  -4   -1.81    8.26
   6   7  -4   12.69    5.35
   6   7  -3   48.42    7.96
   6  -7  -3   36.29    9.15
   6   7  -2  511.64   37.28
   6  -7  -2  485.66   38.52
   6   7  -1   -0.71    5.28
  -6   7   1   -3.50    5.13
   6  -7  -1   -6.48    4.38
   6   7   0   22.79    3.97
   6   7   0   22.02    6.61
   6  -7   0   19.77    6.14
  -6   7   0   26.65    6.86
   6   7   1   58.33    9.53
   6  -7   1   81.85    9.63
  -6   7  -1   89.88   10.85
   6   7   1   76.46    8.30
   6  -7   2   11.38    6.08
   6   7   2    2.81    5.05
   6   7   2   12.53    5.68
   6   7   2    8.01    6.32
  -6   7  -2   10.46    7.03
   6  -7   3  225.31   20.69
   6   7   3  240.56   21.32
  -6   7  -3  231.07   19.79
   6   7   3  232.49   20.19
  -6   7  -4   -0.97    7.90
   6   7   4   -3.73    6.04
   6   7   4   -1.41    7.29
   6  -7   4    3.49    6.53
   6   7   5    1.35    6.99
   6   7   5   -1.12    7.41
  -6   7  -5   12.61    8.77
   6  -7   5   -0.33    6.96
   6   7   6   12.21    8.03
   6  -7   6    5.76    6.56
  -6  -7  -6   12.22   10.77
  -6   7  -6   10.23    8.75
   6  -7   7   25.80    9.72
   6   7   7   40.56   11.37
  -6  -7  -7   34.76   15.71
   6  -7   8    3.73    8.92
   6   7   8   13.31    9.66
  -6  -7  -8   -4.82   13.87
   6  -8  -8   -9.38    8.67
   6   8  -8  -11.13    6.13
   6   8  -7   -3.55    5.97
   6  -8  -7    9.85   10.11
   6  -8  -6    1.14   10.44
   6   8  -6   -3.60    5.67
   6   8  -5    6.31    7.42
   6  -8  -5   14.57   10.98
   6   8  -4   43.21    8.80
   6  -8  -4   30.90   11.00
   6   8  -3  102.22   11.61
   6  -8  -3   93.59   12.84
   6  -8  -2  162.09   15.56
   6   8  -2  159.46   14.99
  -6   8   1   41.69    8.23
   6   8  -1   51.77    8.37
   6  -8  -1   67.15    8.56
   6   8   0  122.96   13.19
   6  -8   0  145.91   12.68
  -6   8   0  137.76   13.67
  -6  -8   0  119.69   11.82
   6  -8   1   58.01    8.55
   6   8   1   66.38    9.52
  -6   8  -1   60.14   10.35
  -6   8  -2   24.33    8.47
   6   8   2   24.77    6.31
   6   8   2   17.29    7.41
   6   8   2   15.18    7.26
   6  -8   2   23.59    7.36
   6   8   3    6.99    7.66
   6  -8   3   -5.17    6.18
  -6   8  -3   -0.70    7.93
   6   8   3    3.60    5.86
  -6   8  -4  252.96   22.73
   6  -8   4  275.90   24.21
   6   8   4  277.99   24.71
   6   8   4  274.32   24.12
  -6   8  -5   50.55   10.39
   6  -8   5   45.95   10.48
   6   8   5   64.35   11.82
  -6  -8  -5   39.69   13.14
  -6   8  -6    0.07    8.46
   6   8   6   25.67    9.83
   6  -8   6   -1.61    7.32
  -6  -8  -6    6.33   12.17
  -6  -8  -7   -5.07   11.64
   6   8   7    2.63    9.08
   6  -8   7    6.11    9.21
   6   8   8   -0.28    9.52
  -6  -8  -8   -4.56   13.22
   6  -8   8   -3.26    9.76
   6   9  -8   -7.77    7.01
   6  -9  -8   23.16   11.59
   6  -9  -7   38.09   12.63
   6   9  -7   33.34    8.06
   6   9  -6   16.51    7.45
   6  -9  -6   22.79   10.88
   6   9  -5   20.66    7.00
   6  -9  -5    9.44   10.49
   6  -9  -4   61.59   13.23
   6   9  -4   46.01    9.77
   6   9  -3   -0.13    6.97
   6  -9  -3    5.87    8.11
  -6   9   2   -9.19    5.28
   6  -9  -2    4.33    6.82
   6   9  -2    6.67    6.38
   6  -9  -1   49.47    8.25
  -6   9   1   52.42    9.17
   6   9  -1   59.22    9.05
  -6  -9   0    3.13    4.50
   6   9   0    5.24    5.98
   6  -9   0    7.12    5.52
  -6   9   0   -5.76    6.89
   6  -9   1   11.62    5.88
  -6   9  -1    4.88    8.69
  -6  -9  -1   18.46    7.12
   6   9   1   16.98    7.99
   6   9   1   14.49    7.07
  -6  -9  -2   12.80    8.29
   6   9   2   25.47    7.74
   6   9   2   10.88    7.43
  -6   9  -2   17.97    8.63
   6  -9   2   21.61    7.32
   6   9   3   -4.90    7.25
   6  -9   3    7.32    6.10
  -6  -9  -3    5.51    9.94
  -6   9  -3  -10.27    7.80
   6  -9   4  599.50   47.96
   6   9   4  668.21   48.73
  -6   9  -4  566.07   44.94
  -6  -9  -4  617.95   49.19
  -6  -9  -5   60.13   14.33
  -6   9  -5   45.40   10.53
   6  -9   5   54.74   10.66
   6   9   5   60.78   12.23
   6   9   6   56.57   12.40
  -6  -9  -6   46.17   13.13
   6  -9   6   44.43   10.84
  -6   9  -6   57.76   11.42
   6   9   7   -2.12    8.76
   6  -9   7    5.33    9.14
  -6  -9  -7   -4.13   12.36
  -6   9  -7    2.87    9.75
   6  -9   8    5.49    9.51
  -6  -9  -8   -3.54   13.50
   6   9   8    1.32    9.63
   6  10  -8   -4.36    7.36
   6 -10  -8   -7.40   10.15
   6  10  -7   17.76    7.40
   6 -10  -7   20.83   11.98
   6 -10  -6  -11.78   10.19
   6  10  -6    2.42    6.15
   6 -10  -5  217.85   22.79
   6  10  -5  154.84   16.63
   6  10  -4   10.18    7.52
   6 -10  -4   24.39   11.35
   6  10  -3   22.83    8.05
   6 -10  -3   40.42   10.27
  -6  10   3   18.66    6.79
   6 -10  -2  295.05   25.41
  -6  10   2  287.02   24.01
   6  10  -2  309.92   24.80
  -6  10   2  303.39   23.94
   6  10  -1   95.80   12.49
   6 -10  -1  110.70   12.61
  -6  10   1  127.60   14.12
  -6  10   1  122.80   11.62
  -6  10   0   29.80    8.23
   6  10   0   10.01    6.85
  -6 -10   0   11.86    4.60
   6 -10   0    6.07    6.01
  -6  10   0    2.31    7.99
   6 -10   1   -1.99    5.54
  -6 -10  -1   -5.27    5.94
   6  10   1   -1.26    6.51
  -6  10  -1    4.03    8.59
   6  10   1   -9.79    7.92
   6  10   2   -0.33    7.23
   6 -10   2    1.52    6.26
  -6  10  -2   -0.78    8.33
   6  10   2   -1.19    7.42
  -6 -10  -2   -2.50    8.14
   6 -10   3   -2.43    5.94
  -6 -10  -3    1.66    9.44
  -6  10  -3    2.41    8.43
   6  10   3   -9.08    7.83
   6  10   4   13.76    9.19
  -6  10  -4   14.57    9.19
   6 -10   4   -0.21    7.42
  -6 -10  -4    4.54   10.57
   6  10   5   90.32   14.60
  -6 -10  -5   95.61   16.33
  -6  10  -5   96.47   13.05
   6 -10   5   80.86   13.12
  -6  10  -6   50.21   10.85
  -6 -10  -6   66.66   14.86
   6 -10   6   24.17   10.12
   6  10   6   63.62   13.46
  -6 -10  -7   11.76   13.25
   6  10   7   10.98    9.92
   6 -10   7   19.69    8.98
  -6  10  -7   21.94   10.00
   6 -11  -8   -3.72   12.01
   6  11  -8    2.86    6.98
   6  11  -7   16.06    7.03
   6 -11  -7   11.10   12.16
   6 -11  -6    8.57   12.09
   6  11  -6    0.21    6.80
   6 -11  -5   33.25   12.54
   6  11  -5   13.27    7.60
   6  11  -4  213.38   19.55
   6 -11  -3  117.82   14.70
   6  11  -3   94.25   13.52
  -6  11   3   88.27   11.47
  -6  11   2    7.16    5.47
  -6  11   2    8.52    7.66
   6 -11  -2   -4.53    6.51
   6  11  -2    0.79    7.94
   6 -11  -1  232.15   20.15
  -6  11   1  248.79   18.94
   6  11  -1  204.57   20.32
  -6  11   1  243.23   20.97
   6  11   0    7.48   10.47
  -6  11   0   -7.44    8.67
   6  11   0    5.13    7.05
   6 -11   0   11.12    5.86
  -6  11  -1    1.02    8.95
   6 -11   1    0.16    6.00
   6  11   1   10.86    9.07
  -6 -11  -1    8.23    6.34
   6  11   1   -8.61    6.73
  -6 -11  -2   -0.51    8.02
   6  11   2   29.87    8.61
   6  11   2    6.48    8.39
  -6  11  -2   24.82    9.78
   6 -11   2   13.28    7.05
   6 -11   3  -15.87    5.94
  -6 -11  -3   -7.73    9.67
  -6  11  -3   -1.84    8.47
   6  11   3    3.67    8.21
   6  11   4    0.34    8.53
   6 -11   4   -1.04    7.24
  -6  11  -4   15.90    8.92
  -6 -11  -4   -5.22    9.64
   6 -11   5   11.77    8.57
  -6  11  -5   19.75    9.08
   6  11   5   16.94    9.93
  -6 -11  -5   12.20   11.68
  -6  11  -6    4.85    8.71
   6 -11   6   -0.99    8.37
  -6 -11  -6   -3.07   12.79
   6  11   6   -2.05    9.23
  -6 -11  -7   -8.07   12.38
   6  11   7    1.57   10.38
   6 -11   7   -1.22    9.74
  -6  11  -7    0.28    9.01
   6 -12  -7   -3.07   11.53
   6  12  -7  -10.85    6.70
   6  12  -6   11.41    7.70
   6 -12  -6   36.64   15.09
   6 -12  -5    4.05   12.33
   6  12  -5   20.75    7.57
  -6  12   4   86.85   12.17
   6  12  -4   84.69   12.85
   6 -12  -4  126.22   16.90
   6 -12  -3  467.98   34.35
  -6  12   3  395.13   31.54
   6  12  -3  338.41   31.94
   6  12  -2   -3.35    7.57
  -6  12   2    0.52    5.28
  -6  12   2   -2.55    7.92
   6 -12  -2    3.35    7.42
   6  12  -1   60.65   10.39
   6 -12  -1   58.65    9.67
  -6  12   1   59.27    8.12
  -6  12   1   72.54   12.67
   6  12   0   30.72    9.38
  -6  12   0   47.54   11.10
   6 -12   0   26.60    7.29
   6  12   0   40.68   12.15
   6  12   1   17.55    8.12
  -6  12  -1   14.75    9.86
   6 -12   1    5.93    6.72
  -6 -12  -1   24.92    6.76
   6  12   1   18.66    9.78
   6  12   2   18.16    8.61
  -6 -12  -2   26.40    8.34
   6 -12   2   31.20    8.14
   6  12   2   14.94    8.74
  -6  12  -2   19.44    9.71
   6 -12   3   -0.53    6.38
   6  12   3    6.53    8.34
  -6 -12  -3   -7.51    8.38
  -6  12  -3   -3.12    8.06
  -6 -12  -4    4.52   10.52
   6  12   4    1.19    8.65
  -6  12  -4   -4.67    7.99
   6 -12   4    2.77    7.39
   6  12   5   -6.90    8.45
  -6 -12  -5    5.13   12.13
  -6  12  -5    5.97    8.51
   6 -12   5   10.38    8.88
  -6  12  -6    6.84    8.74
   6  12   6  -15.39    8.18
   6 -12   6    2.73    8.31
  -6 -12  -6    5.09   12.98
  -6  12  -7   24.45   10.68
   6 -12   7    2.32   10.00
  -6 -12  -7   13.37   14.74
   6  12   7   15.77   11.98
   6 -13  -7    6.22   13.11
   6  13  -7   26.46    8.93
   6 -13  -6   10.29   14.27
   6  13  -6    1.95    7.29
   6  13  -5   -5.22    6.80
   6 -13  -5   16.57   13.69
  -6  13   4   34.65    8.46
   6  13  -4   13.46    8.68
   6 -13  -4   27.24   11.23
   6  13  -3   25.57    9.44
  -6  13   3   -4.67    5.05
   6 -13  -3    2.88    9.03
  -6  13   2  277.39   26.35
   6 -13  -2  392.15   28.74
   6  13  -2  340.80   28.03
   6  13  -1   95.91   12.89
  -6  13   1  109.15   14.88
   6  13  -1  135.61   17.93
   6 -13  -1   90.87   12.50
   6  13   0   90.09   12.25
   6 -13   0   70.66   10.28
   6  13   0   79.93   14.01
  -6  13   0   69.39   12.80
   6 -13   1   -0.42    5.93
   6  13   1   -8.75    8.15
   6  13   1   -7.32    6.96
  -6  13  -1    4.24    8.83
  -6 -13  -2    1.05    6.57
  -6  13  -2    4.77    7.98
   6  13   2    7.00    7.67
   6 -13   2    0.97    6.41
   6  13   2    1.20    7.36
   6 -13   3    3.55    7.00
  -6 -13  -3    3.96    7.39
   6  13   3   14.13    9.46
  -6  13  -3   19.83    9.03
   6  13   4   41.82   11.55
  -6 -13  -4   28.91   11.27
  -6  13  -4   36.56    9.90
   6 -13   4   30.98   10.05
   6 -13   5   10.98    8.71
  -6 -13  -5    1.52   11.21
  -6  13  -5   13.71    9.05
   6  13   5    8.66   10.08
   6  13   6   -9.46    9.17
   6 -13   6    2.34    9.13
  -6  13  -6    3.62    8.78
  -6 -13  -6    4.68   11.59
   6 -14  -6    9.31   13.85
   6  14  -6   11.15    8.03
   6  14  -5   -2.27    7.91
   6 -14  -5    0.38   13.25
   6 -14  -4   59.80   13.44
   6  14  -4   48.72   11.07
  -6  14   4   32.72    8.77
   6  14  -3  221.59   19.87
   6 -14  -3  221.22   21.72
  -6  14   3  154.77   17.51
   6 -14  -2   81.51   12.42
   6  14  -2  108.76   18.25
  -6  14   2   98.12   13.94
   6  14  -2   60.01   11.42
  -6  14   1  108.15   14.42
   6 -14  -1   83.58   11.77
   6  14  -1   79.66   15.60
   6  14  -1  103.71   13.19
   6 -14   0   -3.94    5.17
  -6  14   0    4.80    8.75
   6  14   0   12.83    7.66
   6  14   0   -0.67   10.20
   6 -14   1   27.82    7.87
  -6  14  -1   41.18   10.55
   6  14   1   24.12    9.70
   6  14   1   44.56    9.95
  -6  14  -2    2.19    8.31
   6  14   2   -6.42    7.25
   6 -14   2    0.98    6.18
   6  14   3    0.65    8.03
  -6  14  -3    0.52    8.40
   6 -14   3   -1.18    6.81
  -6 -14  -4   -0.07    9.37
  -6  14  -4    5.52    8.66
   6 -14   4   18.90    8.52
   6  14   4   16.17   10.01
   6  14   5   30.56   12.47
  -6  14  -5   32.77   10.66
   6 -14   5   36.48   10.68
  -6 -14  -5   25.98   11.71
   6  14   6   -6.62    9.39
  -6 -14  -6   -5.74   12.12
  -6  14  -6   13.01    9.41
   6  15  -6   21.56   16.83
   6 -15  -6  -15.27   14.30
   6  15  -6  -12.41    7.83
   6 -15  -5   17.40   14.47
   6  15  -5   16.49   16.95
   6  15  -5   13.71    9.30
  -6  15   5   26.33    9.25
   6  15  -4    7.70    9.39
   6  15  -4   18.11   15.73
   6 -15  -4   11.38   10.96
  -6  15   4    3.63    6.85
   6  15  -3   25.06    9.59
   6  15  -3   30.76   16.16
   6 -15  -3   33.98   10.09
   6  15  -2   33.07   14.99
   6 -15  -2   41.17    9.22
   6  15  -2   37.92    9.69
  -6  15   2   46.62   12.14
  -6  15   1   46.58   11.38
   6  15  -1   22.88   12.90
   6  15  -1   44.04    9.66
   6 -15  -1   15.44    7.65
  -6  15   0    3.74    8.87
   6  15   0    4.59   10.09
   6 -15   0   -0.43    6.44
   6  15   0    1.25    7.21
   6  15   1   21.00    9.55
   6  15   1   31.75    9.99
   6 -15   1   29.43    8.24
  -6  15  -1   45.61   11.06
   6  15   2    9.59    8.27
  -6  15  -2    5.51    8.01
   6 -15   2   -2.70    6.23
   6  15   3   -0.07    8.47
   6 -15   3   -1.28    6.74
  -6  15  -3   17.33    9.09
   6  15   4    4.80    9.83
   6 -15   4   -3.53    8.66
  -6  15  -4    4.93    8.87
   6  15   5   15.38   11.62
  -6  15  -5   19.93    9.36
  -6  16   5    4.43    8.95
   6  16  -5   -4.16   15.89
   6  16  -5    7.00    9.74
   6 -16  -5    4.53   13.06
   6  16  -4    2.75    9.02
   6 -16  -4   27.20   12.56
   6  16  -4   -5.71   15.70
   6  16  -3   30.24    9.90
   6 -16  -3   49.74   11.40
   6  16  -3   48.25   16.89
   6  16  -2   -6.65   13.64
   6 -16  -2    2.43    7.53
   6  16  -2    8.98    8.09
  -6  16   2   18.70    9.91
   6  16  -1   18.51    7.76
   6  16  -1   -9.77   12.43
  -6  16   1   10.46    9.32
   6 -16  -1   -1.90    6.73
   6  16   0   11.25   11.21
   6 -16   0   -9.42    5.80
   6  16   0    0.61    6.54
  -6  16   0    4.41    9.07
   6  16   1    0.78    7.92
   6  16   1    9.88    9.20
   6 -16   1   -8.67    6.37
  -6  16  -1   10.15    9.33
   6  16   2   -2.92    6.96
  -6  16  -2   -5.71    8.52
   6 -16   2   -2.45    6.89
  -6  16  -3    3.07    8.76
   6  16   3   -4.95    9.39
   6  16   4    9.18   11.08
  -6  16  -4   32.75   10.44
  -6  16  -5   44.36   11.40
   6  16   5   44.73   14.73
   6 -17  -5   13.11   12.11
   6  17  -5  -14.37   15.95
   6  17  -5   -0.58   10.10
   6  17  -4   -4.10    8.66
   6 -17  -4  -10.87   10.95
   6  17  -4   -9.18   16.36
   6  17  -3  399.79   36.49
   6 -17  -3  326.21   30.83
   6  17  -3  335.56   29.98
   6 -17  -2    4.75    7.45
  -6  17   2   18.43   10.35
   6  17  -2  -11.73   14.13
   6  17  -2    4.56    8.30
   6 -17  -1   12.12    7.50
  -6  17   1   13.88    9.56
   6  17  -1    8.02   12.61
   6  17  -1    3.19    6.98
   6  17   0   -4.54    9.92
   6 -17   0    4.79    7.38
  -6  17   0   12.76    9.70
   6  17   0    7.09    7.48
   6 -17   1    3.18    7.60
   6  17   1    1.24    8.58
   6  17   1   15.22    8.68
  -6  17  -1   14.65    9.34
   6  17   2   28.08   10.81
  -6  17  -2   -0.78    8.71
  -6  17  -3   26.00    9.19
   6  17   3   20.18   10.29
  -6  17  -4   17.70   10.09
   6  17   4   23.33   11.79
   6  18  -4   79.92   19.98
   6 -18  -4   37.38   12.66
   6  18  -4   59.73   13.16
   6 -18  -3    2.96    9.47
   6  18  -3   17.44    9.43
   6  18  -3   16.57   16.66
   6  18  -2   13.13   13.88
   6  18  -2    9.91    9.05
  -6  18   2   19.61   10.48
   6 -18  -2   16.49    8.77
   6  18  -1   -1.17   12.00
  -6  18   1   10.18    9.87
   6 -18  -1    8.62    8.79
   6  18  -1    5.32    8.04
  -6  18   0   14.34    9.83
   6  18   0   18.60    8.11
   6  18   0   14.54   11.11
   6  18   1    5.84    8.42
  -6  18  -1   12.49    9.53
  -6  18  -2    7.88    9.95
   6  18   2   -2.71    7.89
  -6  18  -3   10.36    8.96
   6  18   3   -9.78    8.44
   6  19  -2   37.49   11.36
   6  19  -2   55.54   17.02
   6 -19  -2   46.93   11.15
  -6  19   2   90.32   15.38
   6  19  -1   22.24   13.56
  -6  19   1   34.50   11.00
   6  19  -1   29.78    9.87
   6  19   0   -0.10    7.77
   6  19   0  -13.31    9.98
  -6  19   0   11.09    9.93
  -6  19  -1   -4.39    8.93
   6  19   1    8.06    9.37
   7   0  -9    8.05   11.09
   7   0  -8   65.99   13.99
   7   0  -7   -9.43    8.70
   7   0  -6   33.67   11.30
   7   0  -5   -0.79    8.20
   7   0  -4  571.46   43.89
   7   0  -3    6.28    5.34
   7   0  -3   -1.80    5.18
   7   0  -2  201.36   16.45
   7   0  -2  196.34   16.12
   7   0  -1   -2.37    3.82
   7   0  -1   -0.15    3.93
   7   0   0  239.90   20.09
   7   0   0  276.62   19.69
   7   0   1   -1.94    3.94
   7   0   1   -2.66    3.82
   7   0   2  556.45   43.05
   7   0   2  584.15   41.74
   7   0   3   -4.76    4.28
   7   0   3   -7.14    3.99
   7   0   4   25.36    6.50
  -7   0  -4   24.46    3.98
   7   0   4   15.57    5.53
   7   0   5   -5.76    4.50
   7   0   5   -4.32    5.29
   7   0   6  322.36   29.03
   7   0   6  370.75   28.23
   7   0   7   -3.35    6.47
   7   0   7    7.57    7.92
   7   0   8   22.95   10.16
   7   1  -9   75.46   14.60
   7  -1  -9   69.46   15.22
   7   1  -8   27.53   11.68
   7  -1  -8   41.25   12.58
   7  -1  -7   10.48    9.68
   7   1  -7    5.26   10.02
   7  -1  -6   -1.27    8.85
   7   1  -6   -2.16    8.30
   7   1  -5   47.33   10.18
   7  -1  -5   46.51   10.08
   7   1  -4   -4.13    6.22
   7  -1  -4    5.82    6.47
   7   1  -3   16.56    5.95
   7   1  -3   19.61    6.03
   7  -1  -3   13.66    6.75
   7  -1  -2    6.01    5.57
   7   1  -2   18.73    4.79
   7  -1  -2   10.24    5.29
   7   1  -2    9.36    4.93
   7  -1  -1  505.32   38.47
   7   1  -1  546.11   39.41
   7  -1  -1  580.52   39.95
   7   1  -1  498.52   38.61
   7   1   0  916.90   64.29
   7  -1   0  869.08   65.70
   7   1   0  866.50   65.53
   7  -1   0  940.91   63.94
   7   1   1   23.01    5.11
   7  -1   1   25.46    4.73
   7   1   1   28.90    5.41
   7  -1   1   32.28    5.50
   7  -1   2   99.72   11.11
   7   1   2  118.66   10.95
   7   1   2  106.21   11.22
   7  -1   2  108.87   10.38
  -7   1  -3   12.69    4.14
   7   1   3   13.57    5.42
   7  -1   3   13.34    5.55
   7   1   3   14.46    5.72
   7  -1   3   15.27    4.68
   7   1   4   -2.64    4.48
  -7   1  -4   -5.52    4.28
   7  -1   4    1.13    5.07
   7   1   4    0.80    5.13
   7  -1   4   -5.12    3.74
   7  -1   5   45.98    7.77
   7  -1   5   42.65    8.71
   7   1   5   43.75    8.25
   7   1   5   42.85    8.53
   7  -1   6    3.09    5.86
   7  -1   6    1.08    6.15
   7   1   6   -2.37    5.57
   7   1   6    0.07    6.53
   7  -1   7    1.29    6.93
   7   1   7    0.74    7.71
   7   1   7    4.49    7.04
   7  -1   8    2.77    8.56
   7   1   8   -6.34    6.95
   7   2  -9   66.77   14.19
   7  -2  -9   54.27   14.01
   7  -2  -8   -2.95   10.12
   7   2  -8    0.09   10.06
   7   2  -7    4.91    9.52
   7  -2  -7   13.28   10.11
   7   2  -6   55.34   12.08
   7  -2  -6   50.83   11.67
   7   2  -5   11.10    8.22
   7  -2  -5    5.06    8.74
   7   2  -4  160.05   15.46
   7  -2  -4  154.91   15.98
   7   2  -4  182.11   15.44
   7  -2  -3  237.69   21.39
   7   2  -3  264.02   20.82
   7   2  -3  267.80   20.77
   7   2  -2 1554.92  108.87
   7  -2  -2 1456.35  109.52
   7   2  -2 1507.76  107.07
   7   2  -1  760.82   58.90
   7  -2  -1  855.74   60.64
   7  -2  -1  818.52   58.66
   7   2  -1  855.76   59.92
   7  -2   0   77.12    7.38
   7   2   0   82.88    8.19
   7   2   0   87.87    8.76
   7  -2   0   74.99    8.59
   7  -2   1  143.93   10.95
   7   2   1  132.28   11.96
   7   2   1  134.89   11.83
   7  -2   1  127.23   12.19
   7   2   2   37.13    6.84
   7  -2   2   48.04    5.71
   7  -2   2   35.35    6.89
  -7   2  -2   41.01    5.80
   7   2   2   49.70    7.39
   7   2   3  152.12   13.00
  -7   2  -3  130.58   11.27
   7   2   3  125.64   13.08
   7  -2   3  146.02   13.33
   7  -2   3  114.10   11.26
  -7   2  -4   67.48    7.72
   7  -2   4   39.12    8.67
   7   2   4   40.14    8.07
   7   2   4   51.70    8.43
   7  -2   4   41.56    6.69
   7   2   5  155.07   15.79
  -7   2  -5  150.10   13.74
   7  -2   5  142.33   13.98
   7  -2   5  134.23   15.52
   7   2   5  165.26   16.37
   7  -2   6   18.87    7.19
   7   2   6   15.08    7.85
   7   2   6   15.79    6.71
   7  -2   7   32.41    8.72
   7   2   7   18.06    8.42
   7   2   7   30.02    8.24
   7   2   8   13.19    8.96
   7   2   8    2.26    7.59
   7  -2   8    6.80    8.92
   7   3  -9   20.58   11.11
   7  -3  -9   17.64   10.82
   7   3  -8   85.88   14.58
   7  -3  -8   65.11   13.38
   7   3  -7   27.44   11.26
   7  -3  -7   28.80   10.29
   7   3  -6   66.91   10.83
   7  -3  -6   45.34   11.87
   7   3  -6   55.24   11.92
   7  -3  -5   -3.05    7.91
   7   3  -5    6.63    6.81
   7   3  -5    5.85    7.64
   7  -3  -4    3.52    7.23
   7   3  -4    6.68    6.37
   7   3  -4    7.09    6.13
   7   3  -3  232.30   19.48
   7   3  -3  243.03   19.78
   7  -3  -3  252.33   20.86
   7   3  -2  281.37   21.41
   7  -3  -2  288.10   22.85
   7   3  -2  270.18   21.79
   7  -3  -1  122.20   11.11
   7  -3  -1  119.23    9.77
   7   3  -1  112.88    9.65
   7   3  -1   96.66   10.31
   7  -3   0  123.06   11.43
   7   3   0  133.77   11.58
   7  -3   0  111.50    9.83
   7   3   0  127.04   10.89
   7   3   1    4.30    4.28
  -7   3  -1    5.27    4.20
   7  -3   1    3.02    3.01
   7  -3   1   -3.20    4.09
   7   3   1   -1.65    4.79
   7   3   2  271.44   20.70
   7   3   2  254.68   20.08
   7  -3   2  222.19   20.33
  -7   3  -2  245.06   18.69
   7  -3   2  245.67   18.48
   7   3   3   92.20   10.79
   7  -3   3   85.95   10.77
   7   3   3   90.38   10.48
   7  -3   3   83.01    8.09
  -7   3  -3   87.64    9.69
  -7   3  -4  156.84   14.17
   7   3   4  148.51   15.20
   7   3   4  156.66   16.18
   7  -3   4  174.79   16.87
   7   3   5    5.34    7.04
  -7   3  -5    7.39    6.73
   7   3   5   -4.50    5.90
   7  -3   5   -1.04    5.61
   7  -3   6   -5.83    5.49
   7   3   6   -7.61    6.05
   7   3   6   -2.06    6.68
   7  -3   7   12.45    7.97
   7   3   7   15.99    8.23
   7   3   7   15.16    8.27
   7  -3   8   20.92    9.27
   7   3   8   31.51   10.42
   7   3   8   29.82   10.15
   7  -4  -9   35.79   12.41
   7   4  -9   30.14    8.25
   7   4  -8    2.19   10.48
   7   4  -8    4.55    7.44
   7  -4  -8   11.36    9.98
   7  -4  -7   37.94   11.38
   7   4  -7   50.21   11.37
   7   4  -7   38.68    9.36
   7  -4  -6   20.81   10.50
   7   4  -6   22.54    9.99
   7   4  -6   34.70    9.35
   7  -4  -5  131.53   15.92
   7   4  -5  121.44   14.67
   7   4  -5  129.70   14.23
   7  -4  -4  349.63   30.71
   7   4  -4  397.31   29.68
   7   4  -4  382.63   29.36
   7  -4  -3  447.76   36.34
   7   4  -3  480.92   35.13
   7   4  -3  467.84   34.77
   7  -4  -2   -5.07    5.52
   7   4  -2   -1.69    3.07
   7   4  -2    2.70    5.08
   7  -4  -1  669.62   47.84
   7   4  -1  652.55   46.60
   7   4  -1  591.28   46.36
   7   4   0   13.30    5.74
   7  -4   0   19.03    3.43
   7   4   0   17.21    4.33
   7  -4   0   20.02    5.38
   7   4   1   -8.37    5.47
   7  -4   1    0.83    4.55
  -7   4  -1   -5.25    4.36
   7   4   1   -0.99    4.64
  -7   4  -2  166.49   14.10
   7  -4   2  166.16   12.83
   7   4   2  179.95   15.28
   7  -4   2  166.34   15.34
   7   4   2  171.16   14.98
   7   4   3   11.81    5.32
   7  -4   3   13.51    6.00
   7   4   3    6.81    6.61
  -7   4  -3   10.37    6.45
   7  -4   3    6.46    3.50
   7   4   4   31.56    7.76
   7   4   4   32.64    8.53
  -7   4  -4   40.38    7.85
   7  -4   4   26.80    7.60
   7   4   5   20.00    7.86
  -7   4  -5   19.48    8.54
   7   4   5   18.38    8.77
   7  -4   5   18.59    7.34
   7  -4   6   -3.62    5.62
   7   4   6   -0.27    6.73
   7   4   6    3.45    7.24
   7  -4   7   10.00    7.49
   7   4   7    4.77    8.15
   7   4   7   17.09    8.51
   7  -4   8    1.24    8.08
   7   4   8    1.91    8.49
   7   4   8   -6.00    7.82
   7  -5  -9    7.30    9.85
   7   5  -9    3.74    7.18
   7   5  -8   13.27    7.81
   7  -5  -8   15.53   10.02
   7  -5  -7   64.51   12.85
   7   5  -7   71.17   12.84
   7   5  -7   70.34   11.09
   7  -5  -6  -15.43    8.85
   7   5  -6    1.22    9.05
   7   5  -6   -0.66    7.25
   7   5  -5   47.97   10.02
   7  -5  -5   42.38   11.27
   7   5  -5   54.49    9.36
   7   5  -4   31.49    7.19
   7   5  -4   35.31    7.45
   7  -5  -4   34.81    9.33
   7   5  -3   15.30    4.36
   7   5  -3   23.21    6.33
   7  -5  -3   18.07    7.36
   7   5  -2  301.46   22.50
   7   5  -2  282.36   21.20
   7  -5  -2  269.24   23.33
   7  -5  -1  387.30   28.22
   7   5  -1  338.31   27.21
   7   5  -1  346.96   26.58
   7  -5   0  112.01    9.24
  -7   5   0  119.31   11.00
   7   5   0  132.50   12.42
   7   5   0  123.68   10.61
   7  -5   0  109.14   11.54
   7   5   1  360.00   27.38
   7  -5   1  367.96   28.03
   7   5   1  328.93   27.44
  -7   5  -1  358.14   26.33
   7   5   2   10.50    5.82
   7  -5   2   11.77    5.67
  -7   5  -2   14.39    6.42
   7   5   2   17.23    5.63
   7   5   3  429.50   33.71
   7  -5   3  393.34   33.94
   7   5   3  444.21   34.05
  -7   5  -3  453.49   31.88
  -7   5  -4   16.07    7.83
   7   5   4   18.42    8.42
   7   5   4   27.07    7.26
   7  -5   4   20.72    7.03
   7  -5   5    7.75    7.63
   7   5   5    6.61    7.82
   7   5   5   18.34    8.17
  -7   5  -5   12.18    8.43
   7  -5   6   -9.41    5.81
   7   5   6    0.25    7.16
   7   5   6    2.29    7.75
   7   5   7    0.41    7.57
   7  -5   7    3.33    7.09
   7   5   7  -11.96    7.46
   7   5   8   -5.26    8.60
   7  -5   8    5.82    8.44
   7   5   8    1.65    9.15
   7  -6  -9   13.51   10.88
   7   6  -9    9.12    7.46
   7  -6  -8  -15.03    8.73
   7   6  -8    9.66    7.93
   7   6  -7   11.91    7.48
   7  -6  -7    5.41   10.53
   7   6  -6   16.08    7.56
   7  -6  -6   14.65    9.52
   7   6  -5   22.40    8.13
   7  -6  -5   18.49    9.94
   7   6  -5   23.74    7.40
   7  -6  -4  122.85   15.03
   7   6  -4  121.60   12.00
   7   6  -4  122.55   13.17
   7  -6  -3    3.29    6.66
   7   6  -3   16.80    6.27
   7   6  -3    6.85    3.36
   7   6  -2  108.62    9.61
   7   6  -2  133.01   12.45
   7  -6  -2  125.73   13.28
   7  -6  -1   -3.25    4.89
   7   6  -1   -2.39    2.69
   7   6  -1   -1.31    5.10
   7  -6   0   20.21    5.76
   7   6   0   12.38    6.02
  -7   6   0    6.49    5.49
   7   6   0   11.56    3.57
   7   6   1   39.65    7.65
   7  -6   1   25.68    6.71
  -7   6  -1   37.95    7.52
   7   6   1   36.74    5.89
  -7   6  -2   87.90   11.03
   7   6   2   97.57   11.31
   7   6   2  101.88   10.41
   7  -6   2   72.19   10.53
   7   6   3  439.44   32.71
  -7   6  -3  395.09   30.47
   7   6   3  384.09   32.41
   7  -6   3  408.32   32.70
  -7   6  -4    9.96    7.64
   7   6   4    6.88    6.54
   7  -6   4   -2.30    6.10
   7   6   4   -6.39    7.65
   7   6   5   10.56    7.19
  -7   6  -5    1.51    8.08
   7   6   5   -3.48    6.68
   7  -6   5   -1.88    6.49
   7   6   6   31.83    9.63
  -7   6  -6   55.44   10.71
   7   6   6   40.02   10.72
   7  -6   6   37.04    9.20
   7   6   7    0.22    7.61
   7   6   7    6.63    8.51
   7  -6   7    9.31    8.16
   7  -6   8   -3.53    8.45
  -7  -6  -8   20.21   17.69
   7   6   8   -7.63    9.29
   7   7  -9   -6.96    7.86
   7  -7  -9   -1.16   10.88
   7  -7  -8  -17.52    8.45
   7   7  -8    1.63    6.92
   7   7  -7   25.56    7.99
   7  -7  -7   17.39   10.40
   7  -7  -6    9.39    9.87
   7   7  -6    3.93    6.63
   7   7  -5  431.08   33.61
   7  -7  -5  434.71   36.48
   7  -7  -4  102.64   13.84
   7   7  -4   76.49   11.50
   7   7  -3   50.63    8.58
   7  -7  -3   36.49   10.38
   7  -7  -2  133.77   13.90
   7   7  -2  122.02   12.82
   7  -7  -1  414.39   33.04
   7   7  -1  435.65   32.46
  -7   7   1  426.61   31.24
   7   7   0  168.89   14.59
   7   7   0  180.41   16.37
  -7   7   0  191.17   16.03
   7  -7   0  203.75   16.57
  -7   7  -1   13.06    6.88
   7   7   1   19.15    6.89
   7  -7   1   18.27    6.47
   7   7   1   14.53    4.55
   7   7   2   38.69    7.15
  -7   7  -2   36.47    8.62
   7   7   2   29.91    8.06
   7  -7   2   37.07    8.14
  -7   7  -3  103.19   12.55
   7   7   3  126.65   13.83
   7  -7   3  101.35   13.46
   7   7   3  101.14   12.56
   7   7   4  147.70   17.03
  -7   7  -4  135.97   15.13
   7   7   4  156.21   16.02
   7  -7   4  114.90   15.83
  -7   7  -5  170.72   17.04
   7   7   5  178.11   19.27
   7   7   5  167.93   18.70
   7  -7   5  154.10   18.48
   7  -7   6   -6.28    5.91
   7   7   6   -2.52    7.50
  -7   7  -6   -7.69    8.16
   7   7   6   -0.90    8.36
   7   7   7    6.46    8.99
   7  -7   7   12.43    9.24
  -7  -7  -7   22.73   13.95
  -7  -7  -8   -2.61   16.52
   7  -7   8    0.39    8.89
   7   7   8   -8.97    8.91
   7   8  -8   -6.50    6.39
   7  -8  -8   -4.90    9.02
   7   8  -7    9.06    7.42
   7  -8  -7    3.91    9.99
   7   8  -6    1.46    6.28
   7  -8  -6    5.78   10.00
   7  -8  -5   58.93   13.49
   7   8  -5   66.23   10.05
   7  -8  -4   47.49   11.04
   7   8  -4   29.50    8.41
   7   8  -3   96.08   11.24
   7  -8  -3   79.40   12.14
   7   8  -2  224.46   18.83
   7  -8  -2  215.25   19.60
  -7   8   1   34.02    7.63
   7   8  -1   43.46    8.03
   7  -8  -1   37.41    7.36
   7  -8   0   35.55    6.83
   7   8   0   30.11    7.48
   7   8   0   21.87    3.77
  -7   8   0   21.39    7.66
   7   8   1   20.74    7.10
   7   8   1   26.04    5.08
   7  -8   1   19.56    6.51
  -7   8  -1   23.87    8.12
   7   8   2   26.10    7.96
   7  -8   2   23.94    7.17
   7   8   2   28.28    6.22
   7   8   2   32.52    7.24
  -7   8  -2   26.84    9.02
   7   8   3   34.85    9.54
  -7   8  -3   43.61    9.45
   7  -8   3   35.37    8.95
   7   8   3   49.23    8.65
  -7   8  -4   -2.88    8.25
   7   8   4   -1.16    5.99
   7   8   4   -6.53    7.42
   7  -8   4    1.26    8.24
   7   8   5   -7.99    7.17
  -7   8  -5   24.77    9.09
   7  -8   5    4.15    7.98
   7   8   5   12.82    8.28
   7  -8   6   25.25    9.45
  -7   8  -6   27.87    9.87
   7   8   6   11.78    9.13
  -7  -8  -6   29.21   13.26
  -7  -8  -7   18.90   14.41
   7  -8   7    5.82    8.80
   7   8   7    6.87    8.43
   7  -8   8   60.07   13.15
   7   8   8   28.91   12.40
  -7  -8  -8   57.99   19.23
   7  -9  -8   -4.05    9.61
   7   9  -8    0.99    6.81
   7   9  -7   -3.89    7.17
   7  -9  -7    8.53   11.17
   7   9  -6   -4.60    6.05
   7  -9  -6   -3.09   10.16
   7   9  -5    7.24    7.72
   7  -9  -5   20.70   10.76
   7  -9  -4  549.29   43.19
   7   9  -4  508.40   40.44
   7   9  -3  160.76   15.08
   7  -9  -3  116.94   15.78
   7  -9  -2   81.91   11.72
   7   9  -2   96.13   11.48
   7  -9  -1    5.82    6.18
   7   9  -1   -4.46    6.29
  -7   9   1    3.41    6.70
   7  -9   0   33.00    6.94
  -7  -9   0   19.54    5.56
   7   9   0   23.92    7.60
  -7   9   0   37.83    8.60
   7   9   1    4.12    7.32
   7  -9   1   10.04    6.62
  -7  -9  -1   18.00    7.69
  -7   9  -1   17.59    8.43
   7  -9   2  161.64   16.00
   7   9   2  160.28   14.82
   7   9   2  177.67   17.51
  -7   9  -2  168.31   16.87
   7  -9   3   -3.71    6.13
  -7   9  -3   -1.98    8.07
   7   9   3    3.10    8.07
   7   9   4    6.08    8.76
   7  -9   4    0.03    6.70
  -7   9  -4   -4.26    8.36
  -7  -9  -4   -0.12   10.29
  -7   9  -5   13.20    8.65
  -7  -9  -5    3.72   11.23
   7   9   5    8.33    9.20
   7  -9   5    5.52    7.76
   7  -9   6    9.13    8.73
  -7  -9  -6   26.15   12.67
   7   9   6   26.07   10.30
  -7   9  -6   29.24    9.75
  -7  -9  -7  -10.86   11.65
   7   9   7    5.66    9.70
   7  -9   7  -12.68    8.67
   7  10  -8   -3.72    7.73
   7 -10  -8  -12.46   10.27
   7 -10  -7    0.88   11.30
   7  10  -7    5.43    6.66
   7  10  -6   -3.32    6.17
   7 -10  -6   11.72   11.56
   7 -10  -5   42.15   12.39
   7  10  -5   39.00    8.40
   7  10  -4   75.02   12.06
   7 -10  -4   87.62   15.36
   7 -10  -3  560.30   41.89
   7  10  -3  469.42   39.32
   7  10  -2  270.65   23.57
   7 -10  -2  293.72   24.55
   7  10  -1   13.06    7.86
  -7  10   1    8.98    8.03
   7 -10  -1    6.90    6.41
   7  10   0   20.95    7.63
  -7  10   0   20.50    8.71
   7 -10   0   18.26    6.83
  -7 -10   0   11.84    4.75
   7 -10   1   -1.27    5.32
   7  10   1   -1.35    8.38
  -7 -10  -1    1.11    6.45
  -7  10  -1    5.13    8.32
   7  10   1   -1.33    6.73
   7 -10   2    0.75    6.42
  -7 -10  -2   -2.83    7.62
   7  10   2   12.37    7.62
   7  10   2   -9.66    6.96
  -7  10  -2   -9.35    8.12
   7  10   3   47.67   10.84
  -7  10  -3   67.44   11.43
   7 -10   3   45.03   10.23
  -7 -10  -3   63.74   12.28
  -7 -10  -4  148.73   18.83
  -7  10  -4  147.87   16.24
   7  10   4  163.23   18.45
   7 -10   4  141.18   17.31
  -7 -10  -5   32.43   12.85
  -7  10  -5   53.93   10.53
   7  10   5   36.76   11.70
   7 -10   5   28.69   10.18
  -7  10  -6   24.86    9.43
   7 -10   6    6.28    8.53
  -7 -10  -6   22.25   13.34
   7  10   6    1.96    8.95
   7 -10   7    2.93    8.71
  -7 -10  -7   19.76   13.25
   7  10   7   16.68   10.27
   7  11  -8   -1.94    7.52
   7 -11  -8    1.33   11.88
   7 -11  -7  -11.80   10.35
   7  11  -7  -10.72    6.68
   7 -11  -6   66.28   14.96
   7  11  -6   70.09   10.41
   7  11  -5    3.04    7.29
   7 -11  -5    2.40   11.59
   7 -11  -4    7.91    9.51
   7  11  -4   -3.08    7.74
   7 -11  -3   16.25    9.58
   7  11  -3   25.32    8.78
   7 -11  -2   33.91    9.60
  -7  11   2   40.24    9.36
   7  11  -2   37.33    9.39
  -7  11   1   -0.67    7.90
   7 -11  -1   12.51    6.93
   7  11  -1   -6.53    6.69
  -7  11   0   70.21   12.08
   7 -11   0   70.63   10.34
   7  11   0   83.84   11.28
   7  11   1  160.71   16.47
   7  11   1  133.43   15.97
   7 -11   1  155.93   15.57
  -7 -11  -1  123.91   14.40
  -7  11  -1  180.69   17.61
   7  11   2   -4.95    7.28
   7 -11   2    4.73    6.33
   7  11   2   12.33    8.28
  -7  11  -2   12.85    9.54
  -7 -11  -2   14.87    8.52
   7  11   3    5.49    8.87
  -7 -11  -3  -14.11    7.69
   7 -11   3    3.59    7.33
  -7  11  -3   -0.26    8.14
  -7  11  -4  140.35   15.53
  -7 -11  -4  128.17   17.75
   7 -11   4  121.29   16.23
   7  11   4  144.42   17.89
  -7  11  -5   26.27    9.81
  -7 -11  -5   43.19   13.59
   7 -11   5   18.40    9.36
   7  11   5   26.98   10.55
   7 -11   6   24.62   10.01
  -7 -11  -6   57.08   15.85
  -7  11  -6   45.24   10.55
   7  11   6   17.97   10.84
  -7  11  -7   20.71   10.76
   7  11   7   -0.49   10.82
   7 -11   7   14.70    9.05
  -7 -11  -7    0.52   12.65
   7  12  -7   -5.37    6.96
   7 -12  -7   -0.80   12.21
   7 -12  -6   -3.56   10.75
   7  12  -6   -8.57    7.11
   7 -12  -5    9.96   11.34
   7  12  -5    1.35    7.62
   7 -12  -4   -0.54    9.40
   7  12  -4   -5.83    6.86
   7  12  -3   -3.19    7.32
   7 -12  -3    4.35    8.24
   7  12  -2   40.03    9.78
   7 -12  -2   34.52    8.92
  -7  12   2   24.14    9.46
  -7  12   1    1.82    8.27
   7  12  -1   -2.05    7.11
   7 -12  -1    7.11    6.60
   7 -12   0   -4.76    5.89
   7  12   0   -8.66    6.62
   7  12   0   18.20   11.85
  -7  12   0    1.30    8.57
   7 -12   1   -7.02    5.43
   7  12   1   -3.04    9.01
  -7  12  -1   -2.74    8.41
   7  12   1   -0.65    6.95
  -7  12  -2   60.62   11.29
   7  12   2   50.69   10.63
  -7 -12  -2   32.93    8.79
   7 -12   2   36.69    9.22
   7  12   2   62.15    9.71
  -7 -12  -3  147.71   17.23
   7  12   3  168.84   18.39
  -7  12  -3  141.85   16.20
   7 -12   3  144.30   16.84
  -7  12  -4   12.94    8.88
   7  12   4    7.00    9.02
  -7 -12  -4    4.92    9.82
   7 -12   4   -7.06    6.81
   7  12   5   61.87   13.61
  -7  12  -5   91.08   12.45
   7 -12   5   69.04   12.83
  -7 -12  -5   53.28   14.91
   7 -12   6    6.25    9.00
  -7  12  -6   23.88    9.59
   7  12   6   -2.03    9.40
  -7 -12  -6   -4.53   12.02
   7 -13  -7    2.41   12.76
   7  13  -7    0.93    7.53
   7  13  -6  -13.89    6.80
   7 -13  -6   -9.24   11.50
   7 -13  -5   -4.68   10.79
   7  13  -5  -10.10    6.85
   7  13  -4   45.69   11.08
   7 -13  -4   66.68   13.16
   7  13  -3   23.04    9.38
   7 -13  -3    5.37    9.38
   7  13  -2    4.27    7.36
   7 -13  -2   13.84    7.88
  -7  13   2    7.22    8.51
   7  13  -1   33.85    8.61
  -7  13   1   37.95   10.60
   7 -13  -1   34.30    8.00
   7  13   0   24.38   11.15
   7  13   0   10.61    8.15
   7 -13   0    6.17    6.29
  -7  13   0   14.61    9.14
   7  13   1    5.62    9.20
  -7  13  -1    7.55    8.79
   7 -13   1    6.22    6.54
   7  13   1    3.72    6.98
   7 -13   2    1.53    6.50
  -7  13  -2   -1.04    8.66
   7  13   2    3.78    7.44
   7 -13   3   57.40   10.56
   7  13   3   58.80   11.78
  -7 -13  -3   52.89   10.93
  -7  13  -3   43.96   10.45
  -7 -13  -4  242.76   24.13
   7 -13   4  229.37   23.13
  -7  13  -4  230.84   21.67
   7  13   4  265.31   24.46
   7 -13   5    7.00    8.47
  -7 -13  -5   19.44   12.95
   7  13   5   16.64   10.36
  -7  13  -5   10.15    8.91
   7  13   6   48.59   12.93
  -7  13  -6   47.33   10.96
  -7 -13  -6   26.56   15.20
   7 -13   6   12.82    9.98
   7 -14  -6    7.87   13.30
   7  14  -6    0.08    7.16
   7 -14  -5   21.45   13.32
   7  14  -5   18.38    9.28
   7  14  -4    5.97    9.01
   7 -14  -4    1.25    9.83
   7 -14  -3  127.97   16.89
   7  14  -3  130.05   16.16
   7  14  -2    8.77    7.96
  -7  14   2   23.23    9.34
   7 -14  -2   26.04    8.56
  -7  14   1   50.77   11.46
   7  14  -1   53.25   14.65
   7 -14  -1   42.15    8.98
   7  14  -1   58.22   10.50
   7 -14   0    3.77    5.92
   7  14   0   20.25   11.01
   7  14   0    6.29    6.94
  -7  14   0   10.34    8.96
   7  14   1   16.75    9.18
   7  14   1    5.65    7.50
  -7  14  -1   26.80    9.50
   7 -14   1    5.46    6.88
   7  14   2   15.18    9.12
  -7  14  -2   30.00   10.02
   7 -14   2   25.53    8.05
  -7  14  -3   16.77    8.57
   7  14   3    5.98    8.12
   7 -14   3   -1.39    7.11
   7 -14   4   58.19   12.12
  -7  14  -4   72.88   12.32
   7  14   4   92.98   15.02
   7  14   5   58.51   14.70
   7 -14   5   55.57   12.52
  -7 -14  -5   58.85   14.58
  -7  14  -5   62.22   11.41
   7  15  -6   -4.15    8.53
   7 -15  -6    5.76   15.15
   7 -15  -5   17.95   13.37
   7  15  -5    3.12    8.34
   7 -15  -4   21.91   12.97
   7  15  -4   18.16   10.52
   7  15  -3   -6.97   14.41
   7 -15  -3   -3.44    7.93
   7  15  -3   17.55    9.30
  -7  15   2   -0.29    8.90
   7 -15  -2   -2.13    7.20
   7  15  -2   10.92   14.56
   7  15  -2    9.39    8.23
   7  15  -1    9.54   12.83
   7 -15  -1    8.72    7.38
   7  15  -1   13.27    8.24
  -7  15   1   22.05    9.76
   7  15   0   -2.59   10.90
   7  15   0    0.48    6.54
  -7  15   0   -6.45    8.30
   7 -15   0    9.27    6.56
   7  15   1    8.32    8.91
   7  15   1    7.88    7.40
  -7  15  -1    6.29    8.50
   7 -15   1    4.85    6.91
   7 -15   2   13.40    7.36
  -7  15  -2    8.71    9.17
   7  15   2   12.82    8.60
   7 -15   3   -4.96    7.51
   7  15   3    4.20    8.33
  -7  15  -3   -1.40    7.43
   7  15   4   64.70   13.54
  -7  15  -4   29.30    9.80
   7 -15   4   29.03   10.22
   7  15   5   20.62   11.73
  -7  15  -5   23.01    9.97
   7  16  -5    8.73   10.13
   7 -16  -5   24.66   14.28
   7  16  -5   15.15   15.79
   7  16  -4   67.67   18.51
   7 -16  -4   70.69   15.42
   7  16  -4   64.82   13.23
   7 -16  -3   65.54   13.60
   7  16  -3   68.73   12.21
   7  16  -3   81.88   19.24
   7  16  -2   38.23    9.21
   7 -16  -2   30.50    9.39
   7  16  -2   26.52   15.33
  -7  16   2   35.35   11.17
   7 -16  -1   16.67    7.75
   7  16  -1   18.34   13.77
  -7  16   1   11.74    9.17
   7  16  -1   15.59    8.20
   7  16   0   -2.58    6.49
   7 -16   0   -2.75    6.47
   7  16   0   -4.60    9.89
  -7  16   0    5.13    8.65
   7  16   1   10.63    8.32
  -7  16  -1   16.59    9.27
   7 -16   1    1.10    7.75
   7  16   1    6.59    9.16
   7  16   2   23.74    9.95
  -7  16  -2   15.57    9.55
   7 -16   2    2.74    6.87
   7 -16   3    0.93    7.48
   7  16   3    4.85    9.49
  -7  16  -3   23.11    9.15
  -7  16  -4   11.89    8.15
   7  16   4   -5.04   10.05
   7  17  -4   42.45   10.91
   7 -17  -4   17.47   12.41
   7  17  -4   22.90   16.38
   7  17  -3   36.56   16.77
   7  17  -3   41.98   11.03
   7  17  -2   -6.53   14.41
   7  17  -2   -8.79    8.16
  -7  17   2   20.43   10.62
   7 -17  -2   -3.20    8.16
   7 -17  -1   33.77    9.27
   7  17  -1   49.79   14.73
   7  17  -1   29.39    9.05
  -7  17   1   30.53   10.75
   7 -17   0   25.06    8.05
   7  17   0   24.78    9.02
   7  17   0    6.13   10.96
  -7  17   0   28.77   10.25
  -7  17  -1    2.87    8.56
   7  17   1    5.03    8.26
   7 -17   1   -5.36    8.35
  -7  17  -2    3.76    8.56
   7  17   2    6.35    8.77
   7  17   3    0.68    8.16
  -7  17  -3   31.51   10.23
   7 -18  -3   -1.57    8.89
   7  18  -3   -9.93   15.05
   7  18  -3   12.68    9.23
   7  18  -2   11.88    8.56
   7 -18  -2    2.52    8.19
  -7  18   2   29.20   11.71
   7  18  -2   12.90   15.80
  -7  18   1    4.70    9.71
   7 -18  -1   -0.09    7.50
   7  18  -1   -0.27   12.69
   7  18  -1   -2.20    7.73
   7 -18   0   -4.59    7.54
   7  18   0  -10.63    7.34
  -7  18   0   -0.29    9.05
   7  18   0   -0.24   10.37
  -7  18  -1    7.34    9.13
   7  18   1    3.40    7.89
   7  18   2   65.19   12.89
  -7  18  -2   79.41   13.40
   7  19  -1    9.55    8.62
  -7  19   1   14.51   10.28
   7  19  -1    2.98   12.82
  -7  19   0   11.55    9.19
   7  19   0   -6.14   11.18
   7  19   0    4.37    8.80
   8   0  -9    2.09   10.81
   8   0  -8   -9.92    9.78
   8   0  -7   -4.70    9.77
   8   0  -6   -3.00    9.61
   8   0  -5   -1.61    8.46
   8   0  -4  298.13   25.00
   8   0  -3   -1.84    5.91
   8   0  -3   -0.34    5.64
   8   0  -2  158.07   14.09
   8   0  -2  168.72   13.93
   8   0  -1   -5.19    3.62
   8   0  -1   -2.04    3.83
   8   0   0  100.19    9.92
   8   0   0  103.80   10.28
   8   0   1   -0.11    3.97
   8   0   1   -3.69    3.91
   8   0   2  166.54   14.17
   8   0   2  161.40   14.70
   8   0   3    1.13    5.16
   8   0   3   -2.17    4.23
   8   0   4    1.50    5.23
   8   0   4    0.84    4.84
   8   0   5   -5.90    5.14
   8   0   5    2.06    5.89
   8   0   6  256.75   23.92
   8   0   6  283.03   23.14
   8   0   7    0.27    6.39
   8   0   7   -1.24    7.09
   8   0   8   10.45    8.64
   8  -1  -9   17.86   12.03
   8   1  -9   12.08   11.82
   8  -1  -8   12.54   10.38
   8   1  -8   25.26   11.68
   8   1  -7   -1.09    9.70
   8  -1  -7    0.15    9.05
   8   1  -6    4.61    9.83
   8  -1  -6    7.04   10.25
   8  -1  -5   36.63   10.53
   8   1  -5   52.23   10.62
   8   1  -4    5.93    6.85
   8  -1  -4   -8.97    6.74
   8   1  -4   -2.98    6.34
   8  -1  -3  137.93   13.79
   8   1  -3  140.54   13.06
   8  -1  -3  135.08   13.05
   8   1  -3  143.33   13.09
   8   1  -2   17.51    5.31
   8  -1  -2   26.85    6.09
   8  -1  -2   33.33    6.36
   8   1  -2   33.89    6.19
   8  -1  -1  231.52   17.11
   8   1  -1  214.31   17.27
   8  -1  -1  215.70   17.89
   8   1  -1  217.18   17.43
   8  -1   0   15.27    4.63
   8  -1   0   15.41    4.54
   8   1   0    5.35    4.22
   8   1   0    8.62    5.23
   8  -1   1  184.72   15.23
   8  -1   1  198.37   16.35
   8   1   1  198.21   15.66
   8   1   1  190.41   16.14
   8   1   2   69.83    8.57
   8  -1   2   76.41    9.04
   8  -1   2   74.04    8.27
   8   1   2   61.06    8.60
   8  -1   3   -7.09    4.04
   8   1   3    9.79    5.33
   8   1   3   -0.29    5.12
   8  -1   3   -7.07    4.48
   8   1   4   59.69    8.60
  -8   1  -4   50.12    6.11
   8   1   4   35.31    7.98
   8  -1   4   38.58    8.14
   8  -1   4   33.80    6.84
   8  -1   5   11.14    6.00
   8   1   5    7.39    7.08
   8  -1   5   20.30    6.70
   8   1   5   16.06    6.65
   8   1   6   40.14    8.74
   8  -1   6   47.17    8.66
   8  -1   6   49.06    9.93
   8   1   6   38.72    8.93
   8   1   7    5.94    8.04
   8   1   7   -6.53    8.18
   8  -1   7   -3.43    6.11
   8   1   8   14.84    8.93
   8  -1   8   -4.70    7.39
   8  -2  -9  -15.60    9.40
   8   2  -9   13.74   11.68
   8  -2  -8   -4.71    9.59
   8   2  -8   16.51   11.10
   8  -2  -7    8.93    9.31
   8   2  -7   -2.06    9.53
   8   2  -6  113.59   14.45
   8  -2  -6  104.37   16.15
   8   2  -6  135.59   16.40
   8  -2  -5   -4.42    7.93
   8   2  -5   10.07    7.95
   8   2  -5   -6.28    7.59
   8   2  -4   13.64    7.34
   8   2  -4   19.77    7.30
   8  -2  -4    7.58    7.15
   8   2  -3  208.96   17.06
   8  -2  -3  205.40   17.77
   8   2  -3  185.06   16.59
   8   2  -2  161.62   14.24
   8  -2  -2  180.05   15.54
   8  -2  -2  173.93   14.52
   8   2  -2  166.87   14.54
   8  -2  -1  834.59   59.39
   8   2  -1  781.61   58.62
   8  -2  -1  845.13   57.46
   8   2  -1  748.36   57.66
   8  -2   0  147.50   12.18
   8   2   0  144.39   12.71
   8  -2   0  144.47   13.19
   8   2   0  156.38   13.13
   8  -2   1   39.24    5.63
   8   2   1   41.03    6.43
   8   2   1   48.57    6.82
   8  -2   1   40.49    6.93
   8  -2   2   67.93    9.12
   8  -2   2   54.06    7.09
   8   2   2   73.52    9.05
   8   2   2   63.94    8.42
   8   2   3    0.79    5.77
   8   2   3    0.57    4.74
   8  -2   3    0.24    4.91
  -8   2  -3    0.28    4.24
   8  -2   3    2.82    3.78
   8   2   4   45.86    8.87
   8   2   4   63.72    8.96
   8  -2   4   26.95    8.17
  -8   2  -4   60.19    7.40
   8  -2   4   46.23    7.15
   8   2   5   -1.59    5.52
   8  -2   5    6.36    5.55
   8  -2   5    2.30    6.06
   8   2   5    7.39    7.14
   8  -2   6   -1.66    5.81
   8   2   6   -2.95    6.27
   8   2   6   -1.49    6.60
   8   2   7   64.89   11.96
   8  -2   7   58.32   11.09
   8   2   7   77.19   12.43
   8   2   8   28.50   10.33
   8   2   8   14.77    9.53
   8  -2   8   24.54    9.51
   8  -3  -9    6.72   10.32
   8   3  -9   -1.40    6.72
   8  -3  -8  -16.29    9.01
   8   3  -8   -0.75   10.78
   8   3  -8    0.50    7.31
   8   3  -7   -1.09    7.07
   8   3  -7    6.41   10.42
   8  -3  -7   -0.64    8.91
   8   3  -6   63.88   10.97
   8  -3  -6   52.36   12.04
   8   3  -6   43.92   11.61
   8  -3  -5  364.36   30.56
   8   3  -5  362.42   29.65
   8   3  -5  356.24   29.17
   8  -3  -4    5.39    7.06
   8   3  -4   10.20    6.31
   8   3  -4   -7.00    5.72
   8   3  -3   14.09    5.02
   8  -3  -3   18.23    6.84
   8   3  -3   12.63    5.78
   8   3  -2  213.18   17.03
   8   3  -2  229.19   17.76
   8  -3  -2  205.55   18.38
   8  -3  -1  150.06   13.17
   8   3  -1  139.64   12.52
   8   3  -1  127.00   11.71
   8  -3  -1  145.63   11.65
   8   3   0   92.96    9.78
   8  -3   0   92.76    8.84
   8  -3   0  107.13   10.84
   8   3   0  118.28   11.01
   8  -3   1  387.10   28.74
   8  -3   1  393.03   30.81
   8   3   1  421.02   30.67
   8   3   1  381.78   29.88
  -8   3  -2   35.92    6.04
   8   3   2   33.36    6.59
   8  -3   2   27.92    6.62
   8   3   2   32.69    6.38
   8  -3   2   30.00    4.80
   8   3   3    1.98    5.44
   8  -3   3   -2.18    5.42
   8   3   3   -4.42    4.51
  -8   3  -3   -4.13    4.87
   8  -3   3    5.91    3.80
   8  -3   4  158.71   16.81
  -8   3  -4  158.75   14.20
   8   3   4  175.28   16.45
   8  -3   4  164.65   14.31
   8   3   4  168.15   16.92
   8   3   5    5.22    7.38
   8  -3   5    8.93    6.52
  -8   3  -5   26.34    7.71
   8   3   5   10.28    7.59
   8  -3   5   16.16    7.01
   8   3   6   21.07    8.33
   8  -3   6   21.58    7.25
   8   3   6   18.35    8.47
   8   3   7    0.07    7.34
   8   3   7    6.05    8.24
   8  -3   7   -0.60    6.38
   8   3   8   14.82   10.03
   8   3   8   21.25    9.46
   8  -3   8   17.57   10.11
   8  -4  -9  -12.33    8.85
   8   4  -9   -3.03    6.21
   8  -4  -8   22.72   11.74
   8   4  -8   23.67    9.10
   8   4  -7   13.42   10.24
   8   4  -7   -5.00    6.83
   8  -4  -7   -0.41   10.08
   8   4  -6   52.56   10.18
   8   4  -6   44.70   11.00
   8  -4  -6   15.64   10.41
   8   4  -5   16.82    7.78
   8   4  -5   24.76    8.79
   8  -4  -5   28.30    9.72
   8   4  -4    8.32    6.55
   8  -4  -4    3.42    8.15
   8   4  -4    2.10    5.59
   8   4  -3   -6.28    4.05
   8  -4  -3   -0.63    6.31
   8   4  -3    5.12    5.79
   8   4  -2  314.79   23.45
   8  -4  -2  299.93   25.09
   8   4  -2  315.21   24.26
   8   4  -1  280.85   23.01
   8   4  -1  304.69   22.60
   8  -4  -1  292.57   23.96
   8  -4  -1  304.49   22.16
   8  -4   0  190.62   16.81
   8   4   0  200.00   16.11
   8  -4   0  190.21   14.77
   8   4   0  204.11   16.77
   8   4   1  299.70   23.32
   8   4   1  267.92   23.01
   8  -4   1  318.56   21.42
  -8   4  -1  275.49   21.77
   8  -4   1  299.75   23.78
   8  -4   2   29.03    6.89
   8  -4   2   27.18    3.97
   8   4   2   27.92    6.18
   8   4   2   31.32    7.13
  -8   4  -2   26.75    6.05
  -8   4  -3   -4.02    5.78
   8  -4   3   -2.33    5.34
   8  -4   3   -4.05    3.34
   8   4   3   -4.19    5.78
   8   4   3   -5.73    5.16
   8   4   4   35.98    8.04
   8   4   4   33.84    8.45
   8  -4   4   31.74    8.19
  -8   4  -4   41.68    8.30
   8   4   5   20.63    8.12
   8  -4   5   19.89    7.65
   8   4   5   40.78    9.48
  -8   4  -5   43.25    8.94
   8  -4   6    9.34    6.71
   8   4   6    7.60    7.68
   8   4   6    0.69    7.53
   8   4   7   28.39    9.48
   8   4   7   19.43    9.35
   8  -4   7   16.71    9.50
   8   4   8   18.44   10.45
   8  -4   8   22.35    9.81
   8   4   8   31.13   10.28
   8  -5  -9   -5.32    9.78
   8   5  -9    1.86    7.07
   8   5  -8   36.08    9.34
   8  -5  -8   34.22   11.95
   8   5  -7   58.64   11.25
   8  -5  -7   62.41   12.95
   8   5  -6   41.88    9.85
   8  -5  -6   24.94   10.92
   8   5  -6   32.49    9.84
   8   5  -5   -2.10    7.64
   8  -5  -5    8.90    9.12
   8   5  -5    6.12    6.91
   8  -5  -4   85.48   12.63
   8   5  -4   80.41   10.03
   8   5  -4  103.39   11.93
   8   5  -3  256.77   20.04
   8   5  -3  280.50   21.51
   8  -5  -3  243.34   22.32
   8   5  -2  106.54   11.21
   8  -5  -2  109.57   12.03
   8   5  -2   96.51    8.93
   8   5  -1  131.14   12.60
   8   5  -1  124.14   10.75
   8  -5  -1  118.40   10.67
   8  -5  -1  135.07   13.08
   8  -5   0    0.94    2.70
   8   5   0    3.50    5.76
   8   5   0    0.82    3.98
   8  -5   0    4.87    4.90
   8   5   1   47.71    8.22
  -8   5  -1   42.53    7.46
   8  -5   1   64.89    8.43
   8   5   1   49.94    7.03
  -8   5  -2   21.86    6.35
   8  -5   2   20.57    6.33
   8   5   2   14.02    6.22
   8   5   2    9.87    5.17
   8  -5   3   -0.75    5.91
  -8   5  -3   -1.99    6.50
   8   5   3    2.08    5.68
   8   5   3    0.68    6.67
  -8   5  -4   -6.14    7.38
   8   5   4    4.01    5.98
   8  -5   4  -11.19    6.18
   8   5   4    1.97    7.69
  -8   5  -5   62.43   10.07
   8   5   5   50.42   10.16
   8   5   5   47.45   10.75
   8  -5   5   31.88    8.94
   8   5   6   17.34    8.73
   8   5   6   30.20   10.09
   8  -5   6   16.98    8.11
   8   5   7   11.55    8.59
   8  -5   7   -2.16    6.92
   8   5   7    2.73    7.99
   8  -5   8    1.43    9.70
   8   5   8   17.25    9.95
   8   5   8   25.96   10.66
   8  -6  -9    9.27   11.38
   8   6  -9    3.56    7.63
   8  -6  -8   17.54   10.34
   8   6  -8    3.43    7.28
   8   6  -7   12.38    8.11
   8  -6  -7    2.02    9.43
   8   6  -6   23.28    8.02
   8  -6  -6   26.17   10.35
   8   6  -5   16.61    7.52
   8  -6  -5   18.49    9.86
   8   6  -4    7.03    4.96
   8   6  -4    5.30    6.86
   8  -6  -4   -2.08    8.04
   8   6  -3   34.86    5.03
   8   6  -3   41.29    8.17
   8  -6  -3   44.55    9.14
   8   6  -2  326.44   23.17
   8   6  -2  311.93   24.52
   8  -6  -2  291.67   25.38
   8   6  -1    4.72    5.81
   8  -6  -1    8.97    5.66
   8   6  -1    9.17    3.57
   8  -6   0   73.00    8.86
   8   6   0   64.72    8.96
   8  -6   0   45.79    5.41
   8   6   0   59.68    6.94
  -8   6   0   51.31    7.77
  -8   6  -1  142.11   13.25
   8   6   1  140.66   13.42
   8  -6   1  136.57   13.59
   8   6   1  130.33   12.33
  -8   6  -2  222.60   19.10
   8  -6   2  221.61   20.23
   8   6   2  273.73   20.01
   8   6   2  212.51   19.74
   8   6   3    2.04    5.10
   8  -6   3    4.79    6.31
   8   6   3    3.82    6.87
  -8   6  -3    7.45    7.56
   8   6   4   10.47    7.61
   8  -6   4    1.88    7.11
  -8   6  -4    3.97    7.90
   8   6   4   -1.30    7.03
   8   6   5  119.49   14.48
   8  -6   5   76.08   13.51
   8   6   5  111.77   14.44
  -8   6  -5  112.23   12.73
   8   6   6   17.38    9.30
   8  -6   6   20.51    8.44
   8   6   6   13.29    8.90
   8   6   7    3.11    8.29
   8   6   7   -6.16    8.08
   8  -6   7    0.81    8.19
   8   6   8  -12.96    8.18
   8  -6   8   15.26    9.22
   8   6   8    5.75    9.79
   8   7  -8    3.25    7.40
   8  -7  -8    4.73    9.56
   8  -7  -7    4.26    9.97
   8   7  -7    5.63    7.79
   8   7  -6   99.17   12.92
   8  -7  -6  106.26   15.76
   8   7  -5   12.67    8.14
   8  -7  -5   37.10   10.84
   8   7  -4   -2.68    6.54
   8  -7  -4   -5.41    8.27
   8   7  -3  125.27   13.34
   8  -7  -3  112.31   14.07
   8   7  -2   -3.86    6.57
   8  -7  -2    2.26    6.17
   8  -7  -1    7.02    5.71
   8   7  -1    1.25    2.44
   8   7  -1   -0.64    5.75
   8   7   0    0.18    6.04
   8   7   0   10.58    3.66
   8  -7   0   11.15    5.61
  -8   7   0    3.54    5.81
   8   7   1   63.70    9.96
   8  -7   1   78.89    9.95
  -8   7  -1   69.07    9.98
   8   7   1   54.88    7.70
   8   7   2   23.81    5.95
   8  -7   2   24.12    7.36
   8   7   2   16.76    7.61
  -8   7  -2   20.89    8.01
  -8   7  -3  189.90   17.17
   8   7   3  180.52   17.72
   8   7   3  179.00   17.28
   8  -7   3  186.95   18.61
  -8   7  -4   -6.36    8.37
   8   7   4   -2.13    6.99
   8   7   4   -8.31    6.98
   8  -7   4    2.49    6.61
   8   7   5   41.12    9.78
   8   7   5   27.69    9.25
  -8   7  -5   35.82    8.96
   8  -7   5   25.68    9.38
   8   7   6   27.12    9.79
   8  -7   6    3.66    7.57
   8   7   6   18.34   10.58
   8   7   7   -4.00    8.22
   8  -7   7    3.39    7.81
   8   7   7   -3.04    8.53
   8  -8  -8   -1.53    9.81
   8   8  -8   -8.38    7.13
   8  -8  -7    1.66    9.89
   8   8  -7  -10.00    6.27
   8  -8  -6    2.79   10.75
   8   8  -6   25.83    7.73
   8   8  -5   81.92   11.21
   8  -8  -5   73.27   13.55
   8  -8  -4  101.15   14.49
   8   8  -4   91.02   12.29
   8  -8  -3   -9.71    7.14
   8   8  -3   -7.46    6.62
   8  -8  -2    4.57    6.83
   8   8  -2    8.55    6.69
   8  -8  -1   11.11    6.01
  -8   8   1    9.34    5.85
   8   8  -1   11.05    7.11
   8  -8   0   33.66    7.25
  -8   8   0   32.18    8.03
   8   8   0   26.49    7.59
   8   8   0   33.32    4.69
   8  -8   1    0.32    6.28
   8   8   1   -4.47    6.43
   8   8   1    1.87    3.73
  -8   8  -1   -5.27    6.93
   8   8   2    3.21    5.20
   8   8   2    9.26    7.35
  -8   8  -2   -2.81    7.48
   8  -8   2    7.39    7.64
  -8   8  -3   25.77    9.19
   8   8   3   23.50    7.11
   8  -8   3    3.67    7.95
   8   8   3   24.15    8.72
   8   8   4  481.69   39.52
   8   8   4  487.13   39.64
  -8   8  -4  480.50   36.93
   8  -8   4  517.99   40.23
  -8   8  -5    0.35    7.57
   8   8   5   -5.28    7.30
   8  -8   5   -6.60    6.47
   8   8   5    8.19    8.27
   8   8   6   20.49    9.63
   8  -8   6   15.54    8.44
   8   8   6   17.12    9.41
  -8   8  -6   36.07    9.94
   8   8   7   20.14   10.28
   8  -8   7    7.80    8.67
  -8  -8  -7   12.70   14.56
   8  -9  -8   15.61   12.36
   8   9  -8   16.80    8.73
   8  -9  -7   -0.02   10.58
   8   9  -7   -0.12    6.63
   8  -9  -6   -1.95    9.79
   8   9  -6   -6.58    6.99
   8   9  -5   -4.65    6.54
   8  -9  -5   15.89    9.91
   8   9  -4   45.50   10.44
   8  -9  -4   51.68   11.60
   8   9  -3   32.73    9.00
   8  -9  -3   35.78    9.83
   8  -9  -2  100.71   12.39
   8   9  -2   87.89   12.03
  -8   9   1   77.45   10.73
   8   9  -1   92.14   11.29
   8  -9  -1   61.53   10.38
  -8   9   0  129.89   14.05
   8   9   0  131.44   13.97
   8  -9   0  119.73   13.46
   8   9   1   31.17    5.38
   8   9   1   28.12    8.34
  -8   9  -1   37.98    9.03
   8  -9   1   33.46    7.84
   8  -9   2   35.87    9.29
   8   9   2   44.46    8.65
  -8   9  -2   50.16   10.15
   8   9   2   43.56   10.01
   8   9   2   38.87    7.17
  -8   9  -3   -6.97    8.53
   8  -9   3   11.41    7.80
   8   9   3    7.83    6.25
   8   9   3   15.04    8.70
   8   9   4   19.88    9.54
  -8   9  -4   16.49    8.23
   8   9   4   31.66    7.85
   8  -9   4   25.46    8.85
   8  -9   5   32.46   10.27
  -8   9  -5   46.33   10.31
   8   9   6   10.90    9.19
   8  -9   6    7.53    8.28
  -8   9  -6   15.70    9.23
  -8  -9  -6   15.66   12.75
  -8  -9  -7   -2.56   13.50
   8   9   7   14.72   10.12
   8  -9   7   -6.29    7.84
   8  10  -8  -12.39    7.61
   8 -10  -8   -6.65   10.34
   8 -10  -7   -5.94   10.07
   8  10  -7   -3.31    6.21
   8  10  -6   -2.61    6.41
   8 -10  -6    0.77   10.36
   8  10  -5   -1.60    6.26
   8 -10  -5    5.53    9.98
   8 -10  -4   50.93   11.79
   8  10  -4   49.52    9.70
   8 -10  -3  191.39   19.78
   8  10  -3  173.39   17.62
   8 -10  -2   14.66    7.74
   8  10  -2   16.47    8.36
   8 -10  -1   39.50    8.06
   8  10  -1   33.96    8.91
  -8  10   1   39.06    9.49
   8 -10   0   20.94    6.75
   8  10   0   27.12    7.91
  -8  10   0   29.53    8.73
   8 -10   1  159.29   16.06
  -8 -10  -1  162.89   15.72
  -8  10  -1  182.65   17.54
   8  10   1  159.29   17.14
  -8 -10  -2   99.91   13.67
   8  10   2  103.55   12.31
  -8  10  -2   98.35   13.75
   8  10   2  117.33   13.92
   8 -10   2   83.25   12.98
  -8  10  -3   64.02   12.15
  -8 -10  -3   68.11   13.78
   8 -10   3   87.30   12.60
   8  10   3   86.62   12.78
  -8  10  -4   54.96   10.32
   8  10   4   65.18   11.91
   8 -10   4   39.29   10.93
  -8 -10  -4   56.56   13.30
   8 -10   5   49.10   11.29
  -8 -10  -5   54.50   14.86
   8  10   5   50.75   12.97
  -8  10  -5   51.91   10.65
  -8  10  -6   12.21    9.44
  -8 -10  -6    3.91   11.99
   8 -10   6   -1.29    8.69
   8  10   6   -0.45    8.83
  -8 -10  -7  -25.39   12.95
   8  10   7   -1.81    9.35
   8 -10   7   -5.90    9.43
   8  11  -7    3.89    7.67
   8 -11  -7   -0.85   10.80
   8  11  -6    3.17    7.50
   8 -11  -6    5.71   10.80
   8  11  -5   -4.18    6.43
   8 -11  -5    3.56   10.27
   8  11  -4   66.90   11.46
   8 -11  -4   53.93   13.04
   8 -11  -3  177.17   18.95
   8  11  -3  157.38   17.38
   8 -11  -2  133.30   15.32
   8  11  -2  137.66   15.58
   8 -11  -1   82.74   10.54
   8  11  -1   71.61   11.04
  -8  11   1   59.72   11.79
   8 -11   0   -1.77    5.70
  -8  11   0   -2.71    8.14
   8  11   0   -1.45    6.92
   8  11   1  209.42   18.54
  -8  11  -1  206.99   18.90
  -8 -11  -1  187.95   17.20
   8 -11   1  197.13   18.38
   8  11   1  186.79   18.51
  -8  11  -2    4.02    8.76
   8 -11   2   12.93    7.52
  -8 -11  -2   16.01    8.58
   8  11   2   11.27    7.61
  -8 -11  -3   26.89   10.06
   8  11   3   28.24    9.63
  -8  11  -3   39.23   10.26
   8 -11   3   39.08    9.47
   8 -11   4    1.07    7.01
  -8 -11  -4   10.01   10.90
  -8  11  -4   17.37    8.22
   8  11   4   12.00    8.89
  -8 -11  -5   27.66   12.98
   8  11   5   30.38   10.96
  -8  11  -5   42.06    9.87
   8 -11   5   13.61    9.27
   8 -11   6   -4.46    8.88
   8  11   6   11.85    9.37
  -8  11  -6   17.33    8.98
  -8 -11  -6   -4.85   12.25
   8  12  -7   -8.49    6.99
   8 -12  -7  -20.13   11.59
   8  12  -6   -9.64    6.26
   8 -12  -6   -5.71   10.95
   8  12  -5   11.53    8.36
   8 -12  -5   17.29   11.73
   8 -12  -4   -7.08    8.80
   8  12  -4   10.97    8.43
   8  12  -3   -6.19    7.44
   8 -12  -3   11.52    9.01
   8  12  -2   48.00   10.13
   8 -12  -2   45.86   10.12
  -8  12   1    4.86    8.92
   8  12  -1   -6.14    6.91
   8 -12  -1    8.12    6.02
  -8  12   0   47.67   11.09
   8  12   0   59.48   10.26
   8 -12   0   54.15    9.41
   8 -12   1   -1.43    6.59
   8  12   1   21.15    9.10
   8  12   1   -2.76    6.73
  -8  12  -1   -2.32    8.03
  -8  12  -2   13.70    9.19
   8  12   2   12.73    7.95
   8 -12   2   12.79    7.51
   8 -12   3   46.04   10.28
  -8  12  -3   34.41   10.12
  -8 -12  -3   27.87   10.03
   8  12   3   29.51   10.06
  -8  12  -4   86.76   12.58
   8 -12   4   66.53   13.04
   8  12   4   96.59   15.19
  -8 -12  -4  100.10   16.24
   8  12   5  100.20   15.96
   8 -12   5   63.31   13.90
  -8  12  -5  109.94   13.93
  -8 -12  -5   87.25   16.81
  -8 -12  -6   16.51   14.27
   8  12   6   -1.26   10.05
   8 -12   6    1.19    9.34
  -8  12  -6   38.69   10.05
   8 -13  -7    1.21   12.88
   8  13  -7    3.41    7.60
   8  13  -6   -6.06    6.97
   8 -13  -6   25.39   13.51
   8  13  -5   -1.46    8.24
   8 -13  -5   27.52   12.62
   8  13  -4   16.83    9.33
   8 -13  -4   15.11   11.01
   8  13  -3   32.62    9.37
   8 -13  -3   14.09    8.88
  -8  13   2   27.18    9.78
   8  13  -2   15.84    8.20
   8 -13  -2   33.18    8.44
   8 -13  -1  119.98   14.41
  -8  13   1  137.68   16.25
   8  13  -1  116.97   14.26
   8  13   0    5.68   10.65
  -8  13   0   -1.63    8.01
   8 -13   0    1.86    6.33
   8  13   0    0.18    6.78
   8  13   1   14.80    9.25
  -8  13  -1   10.69    8.60
   8  13   1   12.05    7.16
   8 -13   1    3.32    7.00
  -8  13  -2    4.30    9.10
   8 -13   2   -3.43    6.04
   8  13   2   -1.56    6.91
  -8  13  -3   12.31    9.36
   8  13   3   -1.03    8.05
   8 -13   3   -0.07    7.50
   8  13   4  277.34   25.98
  -8  13  -4  263.21   23.14
   8 -13   4  231.46   24.38
  -8 -13  -4  280.44   25.77
  -8 -13  -5    6.42   11.23
  -8  13  -5   27.71    9.39
   8  13   5    5.05   10.11
   8 -13   5    5.31    8.86
   8 -13   6   25.66   11.00
  -8  13  -6   34.85   10.08
   8  13   6   21.21   11.90
  -8 -13  -6    5.00   13.91
   8 -14  -6   14.65   13.36
   8  14  -6    0.55    8.21
   8 -14  -5   37.85   15.02
   8  14  -5   39.38   10.77
   8 -14  -4   59.81   14.54
   8  14  -4   71.34   12.33
   8 -14  -3   31.13    9.98
   8  14  -3   11.13    9.57
  -8  14   2   81.42   12.93
   8 -14  -2   80.18   11.56
   8  14  -2   35.20   10.94
  -8  14   1    8.08    8.71
   8  14  -1    4.58    7.36
   8  14  -1   -5.17   12.63
   8 -14  -1    7.39    6.63
   8  14   0   -5.50   10.61
   8  14   0   14.35    8.06
  -8  14   0    7.30    8.62
   8 -14   0    8.76    6.84
   8  14   1   -5.71    6.42
   8  14   1    3.68    8.84
  -8  14  -1    7.86    9.08
   8 -14   1   19.74    7.68
  -8  14  -2   25.66    9.75
   8  14   2   12.97    8.34
   8 -14   2    1.09    7.56
  -8  14  -3   22.96    9.52
   8 -14   3  -10.07    7.59
   8  14   3   -0.30    7.49
   8  14   4   19.91   10.37
   8 -14   4   23.83    9.92
  -8  14  -4   18.46    9.88
   8 -14   5   10.73    9.45
  -8  14  -5   12.04    8.61
   8  14   5   -0.38    9.89
   8 -15  -6   -0.35   14.86
   8  15  -6   -5.83    8.49
   8 -15  -5   -5.94   11.88
   8  15  -5    2.35    8.92
   8 -15  -4   13.10   12.28
   8  15  -4   15.68    9.90
   8 -15  -3  246.34   23.94
   8  15  -3  209.09   22.75
   8  15  -2    3.31    7.60
   8  15  -2  -18.11   13.46
  -8  15   2   -3.10    8.46
   8 -15  -2   -4.22    6.17
  -8  15   1   14.53    9.60
   8  15  -1   18.52    8.34
   8 -15  -1   26.65    8.04
   8  15  -1   21.82   14.10
   8  15   0   -0.14    6.80
   8  15   0  -13.95   11.04
  -8  15   0   -3.52    8.49
   8 -15   0    3.56    6.60
  -8  15  -1   14.75    8.96
   8 -15   1    9.69    7.59
   8  15   1   18.19    8.30
   8  15   2   44.70   10.22
  -8  15  -2   28.17    9.97
   8 -15   2   31.66    9.73
  -8  15  -3   20.34   10.07
   8 -15   3   -2.29    7.91
   8  15   3   31.79   10.04
   8 -15   4   13.28    8.94
  -8  15  -4   27.63    9.73
   8  15   4    3.46    9.29
   8 -15   5    5.38    9.56
   8  15   5   19.99   11.44
  -8  15  -5   41.41   10.04
   8  16  -5   -2.33    9.28
   8 -16  -5   22.82   14.71
   8 -16  -4   11.92   11.18
   8  16  -4   29.85   10.94
   8  16  -4    3.05   15.00
   8  16  -3   -5.67   14.62
   8  16  -3    7.84    9.94
   8 -16  -3   -5.30    7.51
   8 -16  -2   16.66    8.51
   8  16  -2   17.00    8.51
   8  16  -2    6.90   14.50
  -8  16   2   19.61   10.26
   8 -16  -1   -2.09    7.44
   8  16  -1    4.48    7.48
   8  16  -1   -6.89   13.17
  -8  16   1    7.95   10.22
   8 -16   0   14.57    7.48
   8  16   0   17.81    7.77
  -8  16   0   20.66    9.78
   8  16   0   25.73   12.03
  -8  16  -1    1.39    8.05
   8  16   1    1.07    7.81
   8 -16   1   -3.75    6.96
   8 -16   2   16.45    8.73
  -8  16  -2   19.71    9.41
   8  16   2   10.62    8.72
   8 -16   3   -3.12    7.68
  -8  16  -3   24.37    9.93
   8  16   3    3.67    9.21
   8  16   4   45.02   12.60
  -8  16  -4   50.46   11.84
   8 -17  -4   15.45   12.22
   8  17  -4   -1.76   15.33
   8  17  -4   25.56   10.89
   8  17  -3    2.28   15.80
   8 -17  -3    9.62    9.77
   8  17  -3   14.45    9.85
   8  17  -2    8.41    9.51
   8 -17  -2    2.70    8.04
   8  17  -2   14.37   14.92
  -8  17   2    8.83    9.72
   8 -17  -1   -1.41    7.26
   8  17  -1    9.88    8.19
   8  17  -1   15.47   14.11
  -8  17   1   15.77   10.00
  -8  17   0    2.38    8.84
   8 -17   0    3.24    7.35
   8  17   0   11.94   11.11
   8  17   0   -1.82    6.86
   8 -17   1    4.56    7.92
   8  17   1    4.35    8.15
  -8  17  -1    5.03    8.74
  -8  17  -2    7.13    8.74
   8 -17   2    0.28    8.33
   8  17   2    2.79    8.14
  -8  17  -3  110.75   15.56
   8  17   3  107.05   16.21
   8  18  -3  -16.89   15.63
   8 -18  -3    7.39   10.14
   8  18  -3    9.91    9.13
   8 -18  -2    7.50    8.29
   8  18  -2  -19.31   14.86
   8  18  -2  -10.27    8.50
  -8  18   2    8.19   10.28
   8  18  -1    4.96    7.85
   8 -18  -1   -4.87    7.06
   8  18  -1  -16.56   12.24
  -8  18   1   11.50   10.23
   8  18   0  -12.39   10.73
   8 -18   0   11.51    8.46
  -8  18   0   25.88    9.77
   8  18   0    0.54    8.16
  -8  18  -1   14.43    9.50
   8  18   1    7.27    8.61
   8 -18   1    3.15    8.93
   8  18   2    9.19    9.78
  -8  18  -2   18.72    9.32
   9   0  -9  -26.72    9.21
   9   0  -8    1.02   10.95
   9   0  -7   -7.03   10.04
   9   0  -6    5.70   10.27
   9   0  -5    6.68    8.39
   9   0  -4  289.88   24.39
   9   0  -4  283.81   23.72
   9   0  -3   -2.04    5.22
   9   0  -3   -5.52    5.18
   9   0  -2  148.20   13.04
   9   0  -2  134.41   12.44
   9   0  -1   -3.74    4.28
   9   0  -1   -0.01    3.94
   9   0   0  212.39   16.71
   9   0   0  200.49   17.03
   9   0   1   -2.04    4.11
   9   0   1   -7.05    3.91
   9   0   2   17.05    5.03
   9   0   2   13.59    5.32
   9   0   3   -8.29    4.92
   9   0   3   -6.91    4.70
   9   0   4   94.01   12.72
   9   0   4  134.96   13.31
   9   0   5   -2.05    5.90
   9   0   5    1.26    5.68
   9   0   6   10.93    6.89
   9   0   6   12.61    7.02
   9   0   7   -2.51    9.37
   9   0   7   -5.06    6.47
   9   0   8   11.43    9.50
   9  -1  -9    7.45   10.78
   9   1  -9  -15.39   10.69
   9   1  -8   -9.73   10.26
   9  -1  -8   -0.94   10.81
   9  -1  -7   11.16   10.64
   9   1  -7  -10.39    9.08
   9  -1  -6   74.96   13.94
   9   1  -6   78.80   13.65
   9   1  -5  192.36   19.53
   9   1  -5  192.03   18.37
   9  -1  -5  187.56   19.51
   9  -1  -4   -1.56    6.51
   9   1  -4   10.15    6.91
   9   1  -4   -3.48    7.24
   9   1  -3  264.53   21.18
   9  -1  -3  245.19   21.02
   9   1  -3  271.78   21.41
   9  -1  -3  258.57   21.98
   9  -1  -2    0.74    4.86
   9   1  -2   11.37    5.50
   9   1  -2    5.12    4.57
   9  -1  -2    5.45    5.03
   9  -1  -1   56.57    7.73
   9   1  -1   51.02    7.34
   9   1  -1   56.09    7.13
   9  -1  -1   60.48    6.99
   9   1   0   -3.74    3.72
   9  -1   0   -1.51    4.06
   9   1   0   -5.21    4.95
   9  -1   0   -5.88    4.00
   9  -1   1  133.02   11.84
   9   1   1  116.07   11.69
   9   1   1  125.86   11.18
   9  -1   1  112.89   10.52
   9  -1   2  106.61   10.17
   9  -1   2  100.24   11.18
   9   1   2   84.00   10.12
   9   1   2  104.71   11.19
   9  -1   3   -7.50    4.71
   9   1   3    5.66    5.55
   9   1   3    4.00    5.75
   9  -1   3    0.51    5.44
   9   1   4   23.26    7.34
   9   1   4   26.96    7.17
   9  -1   4    9.64    6.83
   9  -1   4   19.22    6.39
   9   1   5   -3.33    6.58
   9  -1   5   -3.22    5.46
   9   1   5   -2.33    5.54
   9  -1   5   -1.36    5.70
   9   1   6    9.94    7.63
   9  -1   6    8.62    6.95
   9   1   6    8.42    7.18
   9  -1   6    6.57    6.49
   9  -1   7    4.28    6.89
   9   1   7    2.97    7.15
   9   1   7    1.90    7.51
   9   1   8   28.87    9.95
   9  -1   8   26.51   10.72
   9   1   8   47.93   12.08
   9   2  -9    5.19    6.86
   9  -2  -9    7.11   11.67
   9   2  -9    3.59   11.64
   9   2  -8   13.77    7.49
   9  -2  -8  -17.31    7.98
   9   2  -8   -2.99   10.42
   9  -2  -7    4.36    9.32
   9   2  -7   12.18    9.79
   9   2  -7   -7.10    6.79
   9   2  -6   16.44    9.49
   9  -2  -6   24.94   11.08
   9   2  -6    4.68    9.16
   9   2  -5   95.03   13.04
   9  -2  -5   66.43   12.44
   9   2  -5   86.57   12.20
   9   2  -4   19.41    7.45
   9   2  -4    6.22    6.49
   9  -2  -4   23.23    7.96
   9  -2  -3  353.02   28.27
   9   2  -3  342.50   27.01
   9   2  -3  348.68   27.27
   9  -2  -3  341.17   27.17
   9   2  -2   -4.76    4.79
   9   2  -2    5.39    4.13
   9  -2  -2    7.73    5.87
   9  -2  -2    1.43    4.37
   9  -2  -1   40.15    6.63
   9   2  -1   24.15    6.35
   9  -2  -1   35.29    5.29
   9   2  -1   26.14    5.18
   9  -2   0   -0.50    4.14
   9  -2   0   -0.99    3.97
   9   2   0  -13.34    5.09
   9   2   0    2.95    3.97
   9   2   1   17.17    6.09
   9  -2   1   27.57    4.87
   9   2   1   24.46    5.95
   9  -2   1   28.00    6.08
   9   2   2    3.88    5.33
   9  -2   2    5.86    4.50
   9   2   2   10.64    5.48
   9  -2   2   15.86    5.65
   9  -2   3   57.59    7.48
   9  -2   3   46.04    8.58
   9   2   3   65.21    9.15
   9   2   3   51.21    8.78
  -9   2  -4   91.31    8.81
   9   2   4   67.14   10.67
   9  -2   4   72.02   10.94
   9  -2   4   70.74    9.21
   9   2   4   98.68   11.54
   9   2   5   -3.41    6.00
   9  -2   5   -7.43    5.24
   9   2   5  -10.36    6.70
   9  -2   5   -9.30    5.05
   9  -2   6   46.57    9.77
   9   2   6   23.41    8.28
   9  -2   6   38.26    8.57
   9   2   6   35.68    9.49
   9   2   7   -4.10    7.18
   9   2   7    6.82    8.33
   9  -2   7    7.15    6.76
   9   2   8    3.16    8.83
   9   2   8   14.37   10.02
   9  -2   8   -5.61    7.48
   9  -3  -9   11.33   10.30
   9   3  -9   -4.08    7.08
   9  -3  -8   -3.90    9.65
   9   3  -8    8.58    8.00
   9   3  -8   -4.39   10.36
   9   3  -7   38.51   10.11
   9   3  -7   31.53   11.81
   9  -3  -7   38.65   11.61
   9   3  -6   50.46   12.11
   9   3  -6   47.66   10.68
   9  -3  -6   76.48   12.70
   9   3  -5   61.98   10.34
   9   3  -5   61.79   11.05
   9  -3  -5   35.89   10.47
   9  -3  -4    7.45    8.61
   9   3  -4    8.62    6.67
   9   3  -4   20.65    7.50
   9   3  -3   82.55    9.55
   9   3  -3   95.71   10.87
   9  -3  -3   87.53   11.46
   9   3  -2  102.40   11.06
   9  -3  -2  119.25   10.89
   9  -3  -2  118.11   12.24
   9   3  -2   85.35    9.63
   9  -3  -1  281.49   21.95
   9   3  -1  291.04   22.63
   9   3  -1  273.86   22.81
   9  -3  -1  322.24   23.75
   9  -3   0    4.52    4.00
   9   3   0    7.46    5.55
   9   3   0    8.02    4.14
   9  -3   0   -1.70    4.74
   9  -3   1   96.51   10.98
   9   3   1  103.36   10.85
   9  -3   1   87.42    8.79
   9   3   1   97.49   10.59
   9  -3   2   63.49    9.15
   9   3   2   64.05    8.89
   9  -3   2   61.41    7.22
   9   3   2   60.20    9.06
  -9   3  -3   11.96    5.50
   9   3   3   13.63    6.76
   9  -3   3    9.00    6.16
   9  -3   3    9.12    4.32
   9   3   3   -4.15    4.82
   9   3   4   -3.10    5.53
   9  -3   4    0.90    4.73
  -9   3  -4    8.39    5.69
   9   3   4    1.15    7.09
   9  -3   4   -3.49    5.58
   9  -3   5   24.69    7.68
   9   3   5   24.91    7.77
   9  -3   5   22.46    7.63
   9   3   5   29.10    8.45
   9  -3   6   23.52    7.67
   9   3   6   21.76    8.23
   9   3   6   25.13    9.97
   9   3   7    8.86    9.40
   9  -3   7   28.48    8.82
   9   3   7   37.69   10.70
   9  -3   8   -2.30    8.56
   9   3   8   10.41   10.42
   9   3   8    4.00    8.48
   9  -4  -9    8.96   10.72
   9   4  -9    4.28    7.19
   9   4  -8  139.24   15.72
   9  -4  -8  106.44   16.93
   9   4  -7   -6.53    7.30
   9   4  -7    6.14    9.75
   9  -4  -7   -3.08    8.90
   9  -4  -6   -1.79    8.94
   9   4  -6   12.57    8.15
   9   4  -6    9.76    8.99
   9   4  -5    3.88    7.81
   9  -4  -5    5.51    8.81
   9   4  -5    7.83    7.66
   9  -4  -4    1.33    7.40
   9   4  -4   -1.64    5.87
   9   4  -4   19.49    7.74
   9   4  -3   -0.99    4.03
   9  -4  -3    1.51    6.96
   9   4  -3   -2.96    5.75
   9  -4  -2    1.11    5.01
   9  -4  -2    6.85    5.95
   9   4  -2    1.90    3.57
   9   4  -2    4.82    5.67
   9   4  -1  138.19   11.58
   9  -4  -1  136.64   13.17
   9   4  -1  123.85   12.35
   9  -4  -1  124.47   11.06
   9  -4   0   50.55    5.74
   9  -4   0   42.52    7.47
   9   4   0   51.44    6.88
   9   4   0   38.97    8.30
   9  -4   1  298.42   23.45
   9   4   1  270.29   22.51
   9   4   1  280.65   22.74
   9  -4   1  277.56   20.91
   9  -4   2    3.92    5.53
  -9   4  -2   -1.16    5.20
   9   4   2    5.72    5.35
   9   4   2   -0.06    5.03
   9  -4   2    5.00    3.16
   9   4   3    6.70    6.86
  -9   4  -3   11.57    6.10
   9  -4   3   11.67    4.38
   9   4   3   11.96    5.95
   9  -4   3    4.77    6.36
   9  -4   4   17.70    6.53
   9  -4   4   10.95    6.98
   9   4   4   25.87    7.49
  -9   4  -4   17.47    7.06
   9   4   4   10.99    8.37
   9   4   5   -3.52    6.97
   9   4   5    3.78    8.08
   9  -4   5    2.24    6.55
   9   4   6   16.78    9.16
   9   4   6   19.85    9.52
   9  -4   6   11.64    7.17
   9  -4   7    4.45    7.75
   9   4   7   -3.77    7.44
   9   4   7   12.65    9.53
   9   4   8   24.25   10.01
   9  -4   8   15.54    9.77
   9   4   8   12.08   10.41
   9  -5  -9    2.34   10.89
   9   5  -9   -6.23    7.66
   9   5  -8    4.13    7.87
   9  -5  -8  -14.76    9.01
   9   5  -7   -7.18    6.70
   9  -5  -7   -4.49    9.48
   9  -5  -6  -15.96    8.97
   9   5  -6   -7.48    6.70
   9   5  -5   98.47   12.03
   9   5  -5   88.30   11.98
   9  -5  -5   84.13   13.68
   9   5  -4  148.32   14.02
   9   5  -4  156.20   15.57
   9  -5  -4  173.73   17.77
   9   5  -3  239.02   18.21
   9  -5  -3  223.26   20.67
   9   5  -3  227.90   19.62
   9   5  -2    3.12    5.54
   9   5  -2   -0.84    3.25
   9  -5  -2    2.24    5.95
   9  -5  -1    0.34    5.14
   9  -5  -1    1.07    4.00
   9   5  -1    3.79    3.64
   9   5  -1   -0.10    6.11
   9   5   0   43.74    6.83
   9  -5   0   36.54    7.37
   9  -5   0   42.24    5.14
   9   5   0   54.24    8.43
   9   5   1    0.20    5.95
   9  -5   1    2.20    5.56
   9   5   1   10.71    5.34
  -9   5  -1    5.00    5.11
  -9   5  -2  114.25   11.83
   9   5   2   93.29   12.13
   9   5   2  123.76   12.27
   9  -5   2  114.30   12.94
   9   5   3   -4.10    5.57
   9   5   3    5.43    7.08
   9  -5   3   -2.04    5.99
  -9   5  -3   -1.65    6.54
   9   5   4  227.66   21.26
   9  -5   4  233.92   21.45
   9   5   4  235.44   21.31
  -9   5  -4  234.57   19.43
  -9   5  -5   77.21    9.93
   9   5   5   45.74    9.91
   9   5   5   27.38    9.89
   9  -5   5   16.40    9.01
   9   5   6   -0.98    7.47
   9   5   6    2.29    7.55
   9  -5   6   19.42    7.72
   9   5   7   17.11    9.60
   9  -5   7   12.78    8.28
   9   5   7   17.08    9.33
   9  -5   8    4.38    9.77
   9   5   8    7.86    9.76
   9   5   8   15.14   11.66
   9  -6  -8   35.90   11.83
   9   6  -8   12.34    8.27
   9   6  -7    3.61    7.45
   9  -6  -7    1.17    9.73
   9  -6  -6   23.46   10.17
   9   6  -6   29.80    8.38
   9   6  -5  141.52   15.29
   9  -6  -5  136.54   17.17
   9  -6  -4   41.57   10.31
   9   6  -4   38.14    8.86
   9   6  -3   86.92    8.99
   9  -6  -3  104.06   13.25
   9   6  -3  112.07   12.42
   9   6  -2   64.63    6.90
   9  -6  -2   64.68    9.94
   9   6  -2   65.55    9.56
   9  -6  -1  317.66   25.61
   9  -6  -1  310.31   23.16
   9   6  -1  290.93   24.63
   9   6  -1  319.86   23.75
   9   6   0   73.03    8.29
   9   6   0   69.29   10.30
   9  -6   0   75.27    9.65
   9  -6   0   63.60    6.43
   9   6   1    7.30    6.53
  -9   6  -1    5.09    5.94
   9   6   1   -6.55    4.07
   9  -6   1   -7.44    5.23
   9   6   2    8.29    6.54
  -9   6  -2    4.99    6.37
   9  -6   2    7.99    6.25
   9   6   2   13.00    5.83
   9  -6   3    1.24    6.53
  -9   6  -3   -1.60    6.83
   9   6   3    5.94    7.21
   9   6   3    7.13    6.48
  -9   6  -4    9.30    7.76
   9  -6   4    1.42    6.14
   9   6   4    2.23    7.03
   9   6   4    1.64    6.95
  -9   6  -5   45.48    9.64
   9   6   5   40.02    9.97
   9  -6   5   20.58    9.00
   9   6   5   57.35   10.84
   9   6   6    3.05    7.84
   9   6   6    5.68    8.87
   9  -6   6   13.89    8.12
   9   6   7    5.18    8.82
   9  -6   7   -5.74    7.80
   9   6   7    4.11   10.28
   9  -7  -8   -6.99   11.12
   9   7  -8  -11.12    7.12
   9   7  -7    4.08    7.23
   9  -7  -7   17.29   11.39
   9  -7  -6   70.45   13.31
   9   7  -6   70.39   10.70
   9  -7  -5   -6.05    8.61
   9   7  -5  -10.78    6.38
   9  -7  -4   36.27    9.98
   9   7  -4   24.08    8.57
   9  -7  -3   69.49   11.23
   9   7  -3   63.48   10.41
   9   7  -2   12.92    7.54
   9  -7  -2   17.13    6.93
   9   7  -2    7.00    3.35
   9  -7  -1  101.90   11.62
   9   7  -1   78.52    8.37
   9  -7  -1   80.65    8.64
   9   7  -1  116.24   12.09
   9  -7   0   45.42    8.06
  -9   7   0   28.38    7.16
   9   7   0   38.39    5.68
   9   7   0   40.35    8.51
   9  -7   1   -4.92    5.75
   9   7   1   -8.53    6.34
  -9   7  -1   -2.77    6.08
   9   7   1    5.64    4.39
   9   7   2   -0.52    4.65
   9  -7   2    3.67    6.42
  -9   7  -2   -7.94    6.78
   9   7   2   -2.71    6.56
  -9   7  -3  434.02   32.44
   9  -7   3  423.00   34.85
   9   7   3  421.86   34.21
   9   7   3  427.97   34.49
  -9   7  -4   94.37   12.31
   9   7   4   92.84   12.41
   9  -7   4   49.81   11.89
   9   7   4   85.40   12.51
   9   7   5    1.12    7.69
   9  -7   5    4.90    7.57
  -9   7  -5   14.98    8.65
   9   7   5   -5.71    7.41
   9   7   6    2.27    8.93
   9   7   6   -0.30    7.97
   9  -7   6    8.10    7.64
   9  -7   7   -4.25    6.99
   9   7   7   19.06    9.92
   9   7   7   -5.24    9.29
   9  -8  -8    7.25   11.56
   9   8  -8   15.64    8.35
   9  -8  -7  -15.31    9.98
   9   8  -7    6.87    7.45
   9  -8  -6    8.58    9.76
   9   8  -6   -5.48    6.32
   9   8  -5  106.87   13.37
   9  -8  -5  106.20   15.52
   9   8  -4   16.77    8.15
   9  -8  -4    3.23    8.70
   9   8  -3   36.71    9.17
   9  -8  -3   35.11    9.66
   9  -8  -2    7.68    6.89
   9   8  -2    5.80    7.13
   9   8  -1   22.79    7.88
   9  -8  -1   22.42    7.08
   9  -8   0    3.52    5.98
   9   8   0    9.13    7.80
  -9   8   0   13.43    7.16
   9   8   0   13.34    3.71
  -9   8  -1    1.54    6.76
   9  -8   1    1.70    5.79
   9   8   1   -7.59    7.45
   9   8   1    1.93    4.09
   9  -8   2  125.12   14.88
   9   8   2  111.35   14.13
   9   8   2  131.05   12.74
  -9   8  -2  111.65   13.56
   9   8   3  134.35   16.14
  -9   8  -3  146.06   15.73
   9   8   3  154.02   15.67
   9  -8   3  143.15   16.43
   9  -8   4   -4.25    6.92
   9   8   4   -3.25    5.94
   9   8   4   -9.56    7.03
  -9   8  -4    7.50    8.32
   9  -8   5    7.43    8.36
  -9   8  -5   28.12    9.45
   9   8   5    0.30    7.39
   9   8   5   -2.20    8.42
   9   8   6   36.28   11.16
   9   8   6   56.42   11.89
   9  -8   7   10.45    8.68
   9   8   7   17.73   11.21
  -9  -8  -7    3.30   14.21
   9   9  -8    7.31    7.90
   9  -9  -8  -17.03   10.34
   9  -9  -7   14.23   10.44
   9   9  -7   -8.27    7.15
   9   9  -6    8.13    7.48
   9  -9  -6   -3.31    9.56
   9   9  -5   93.63   12.23
   9  -9  -5   97.54   15.05
   9  -9  -4    4.19    8.59
   9   9  -4    0.91    7.14
   9   9  -3   40.80    9.76
   9  -9  -3   48.18   10.61
   9  -9  -2   37.33    8.83
   9   9  -2   34.09    9.14
   9   9  -1    6.81    7.61
   9  -9  -1    3.41    6.11
   9  -9   0   54.27    9.36
   9   9   0   54.88    9.62
  -9   9   0   43.71    9.54
   9  -9   1    7.77    7.06
   9   9   1   24.44    5.01
   9   9   1   19.29    8.66
  -9   9  -1   34.46    8.84
   9   9   2    0.28    4.40
   9  -9   2   -3.92    6.44
   9   9   2    4.11    7.29
  -9   9  -2   -1.15    7.52
   9   9   3  141.13   16.97
   9  -9   3  159.10   17.19
  -9   9  -3  147.92   15.97
   9   9   3  153.29   15.73
   9   9   4  144.85   17.35
  -9   9  -4  132.79   15.51
   9  -9   4  118.14   16.68
   9   9   4  148.90   16.06
   9   9   5   14.76    8.85
   9   9   5   22.97    9.05
   9  -9   5   11.23    9.07
  -9   9  -5   26.11    9.67
   9  -9   6   -2.75    8.36
   9   9   6   -4.79    7.57
  -9  -9  -6    3.06   12.64
  -9   9  -6   22.72   10.51
  -9  -9  -7    1.65   14.55
   9   9   7   -5.66    9.71
   9  -9   7   15.02    9.64
   9 -10  -8   -2.28   10.62
   9  10  -8  -13.77    7.47
   9  10  -7    0.25    7.75
   9 -10  -7   12.62   10.92
   9  10  -6   15.54    8.66
   9 -10  -6   39.63   13.36
   9 -10  -5    6.38    9.87
   9  10  -5   -4.82    6.85
   9  10  -4    3.26    7.36
   9 -10  -4    2.01    8.94
   9 -10  -3   15.80    9.67
   9  10  -3   17.41    8.36
   9 -10  -2    1.09    6.93
   9  10  -2    6.41    7.80
   9 -10  -1   10.32    6.93
   9  10  -1   25.28    8.55
  -9  10   1   20.42    7.93
   9 -10   0   12.69    6.56
   9  10   0    8.49    7.77
  -9  10   0    6.95    7.77
   9  10   1    5.99    7.43
   9 -10   1   -3.62    5.83
  -9  10  -1    6.46    7.96
   9 -10   2    0.23    7.14
   9  10   2   -4.81    4.32
   9  10   2   -2.39    7.92
  -9  10  -2   -7.22    7.59
   9  10   3   96.58   11.63
  -9  10  -3  103.85   13.37
   9  10   3   94.22   14.24
   9 -10   3   85.56   13.80
   9 -10   4   -0.16    7.77
  -9  10  -4   42.40   10.33
   9  10   4   36.31    9.86
  -9 -10  -5   11.56   12.48
   9 -10   5    7.57    8.24
   9  10   5    4.96    8.80
  -9  10  -5   24.25    9.71
  -9  10  -6   13.04    9.90
   9  10   6   -3.09    9.88
   9 -10   6    2.33    7.93
  -9 -10  -6   -4.57   13.00
   9 -11  -7   18.62   12.84
   9  11  -7   12.91    7.53
   9 -11  -6   26.98   12.33
   9  11  -6    6.32    8.11
   9  11  -5    1.52    6.90
   9 -11  -5    3.90    9.47
   9  11  -4   -3.54    8.27
   9 -11  -4    1.72    8.97
   9  11  -3  459.08   38.01
   9 -11  -3  511.18   39.66
   9 -11  -2   34.67    9.31
   9  11  -2   37.60    9.82
   9 -11  -1   34.82    8.49
   9  11  -1   31.58    9.81
  -9  11   1   16.11    8.64
   9  11   0   -3.85    7.31
   9 -11   0   -2.36    6.08
  -9  11   0   -3.50    7.82
   9 -11   1   78.84   11.73
  -9  11  -1   86.17   12.45
   9  11   1   63.86   11.16
   9 -11   2  209.45   20.04
  -9 -11  -2  195.92   20.09
   9  11   2  225.86   20.60
  -9  11  -2  221.98   19.61
   9 -11   3    5.58    7.71
  -9 -11  -3   -9.27    9.51
   9  11   3   14.18    9.21
  -9  11  -3    2.60    7.98
   9 -11   4   27.64    9.60
  -9  11  -4   23.77    9.68
   9  11   4    3.95    8.03
  -9 -11  -4   14.90   11.41
   9  11   5   -5.90    8.48
  -9  11  -5   21.72    9.63
  -9 -11  -5    4.26   12.02
   9 -11   5    3.02    8.72
  -9 -11  -6   10.77   13.77
   9 -11   6   -4.81    7.95
  -9  11  -6   15.35   10.10
   9  11   6   14.22   10.12
   9 -12  -7    6.07   12.18
   9  12  -7   -1.60    7.35
   9 -12  -6   64.69   14.97
   9  12  -6   21.15    9.33
   9 -12  -5    8.26   10.66
   9  12  -5    1.85    7.88
   9 -12  -4    7.40   10.75
   9  12  -4    6.38    7.97
   9  12  -3   53.08   10.85
   9 -12  -3   55.06   11.41
   9  12  -2    5.13    7.81
   9 -12  -2   -3.67    6.46
  -9  12   1    2.81    7.79
   9 -12  -1    0.44    5.89
   9  12  -1   -0.11    7.17
   9  12   0   42.62   10.13
  -9  12   0   36.71    9.82
   9 -12   0   46.52    9.01
   9  12   1    1.46    6.85
   9  12   1   21.63    9.90
  -9  12  -1    8.37    7.95
   9 -12   1    8.15    7.14
  -9  12  -2   14.44    8.38
   9 -12   2    1.34    7.13
   9  12   2    2.71    7.22
   9  12   3  113.03   14.71
  -9  12  -3  117.02   14.27
  -9 -12  -3   91.47   14.87
   9 -12   3   89.75   13.74
  -9 -12  -4   37.95   13.29
  -9  12  -4   10.99    9.65
   9  12   4   27.19   10.49
   9 -12   4   29.27    9.48
   9 -12   5    7.41    9.04
  -9 -12  -5   31.48   13.65
  -9  12  -5   35.17   10.61
   9  12   5   24.91   10.96
  -9  12  -6   23.06   10.28
  -9 -12  -6   -6.03   13.29
   9  12   6   15.47   10.19
   9 -12   6   18.01   10.54
   9 -13  -6   10.44   13.29
   9  13  -6    5.67    7.77
   9 -13  -5    0.60   11.06
   9  13  -5    9.80    8.94
   9  13  -4    1.54    7.95
   9 -13  -4    0.86    9.62
   9 -13  -3   58.31   12.00
   9  13  -3   41.15   10.63
   9  13  -2    0.82    7.56
   9 -13  -2    2.54    6.64
   9 -13  -1  107.37   13.27
   9  13  -1  103.54   13.67
  -9  13   1  103.70   14.82
   9  13   0    4.56    7.09
  -9  13   0    5.06    7.85
   9 -13   0    2.03    5.37
   9  13   0   -1.45   11.03
   9  13   1   21.86    7.87
   9  13   1   12.44    9.48
  -9  13  -1   16.13    8.84
   9 -13   1   17.98    7.39
   9 -13   2   -2.91    6.27
  -9  13  -2   10.40    8.30
   9  13   2   22.19    9.56
  -9  13  -3   21.90    9.39
   9 -13   3    2.74    7.21
   9  13   3   -1.77    7.94
   9  13   4   25.65   10.37
  -9  13  -4   34.10   10.35
   9 -13   4   21.65   10.13
  -9 -13  -5    3.43   13.44
  -9  13  -5   12.00    9.38
   9 -13   5   -0.63    8.29
   9  13   5    9.54    9.96
   9  14  -6   -1.72    7.73
   9 -14  -6   22.97   15.08
   9  14  -5    7.59    8.22
   9 -14  -5    9.04   12.66
   9  14  -4   13.00    9.28
   9 -14  -4   24.24   10.69
   9 -14  -3    5.28    8.61
   9  14  -3    5.63    8.76
   9 -14  -2   10.38    7.49
   9  14  -2    3.13    8.44
   9  14  -1    6.19    7.42
  -9  14   1   10.14    9.09
   9 -14  -1    7.77    6.50
   9  14   0   -3.09    7.24
   9  14   0  -22.58   10.18
  -9  14   0    6.33    7.87
   9 -14   0   -3.21    5.64
  -9  14  -1    5.95    8.08
   9  14   1    4.84    6.75
   9 -14   1   -0.51    6.93
   9 -14   2   17.81    7.75
  -9  14  -2   19.78    9.07
   9  14   2   20.97    9.00
  -9  14  -3    8.97    8.89
   9 -14   3    0.30    7.87
   9  14   3    4.36    8.83
   9  14   4    5.23    9.83
   9 -14   4   -1.02    8.28
  -9  14  -4   28.49   10.14
  -9  14  -5   21.17    9.72
   9 -14   5  -11.20    9.38
   9  14   5    4.39   10.73
   9 -15  -5   19.61   13.57
   9  15  -5    3.48    9.42
   9  15  -4   14.97   10.36
   9 -15  -4   27.66   11.54
   9  15  -3   15.09    9.10
   9 -15  -3    9.05    8.82
   9 -15  -2   23.06    8.80
   9  15  -2   27.54    9.54
   9 -15  -1   24.15    7.82
   9  15  -1    3.94   13.89
   9  15  -1   15.00    8.69
  -9  15   1   22.69   10.02
   9 -15   0   14.65    7.72
   9  15   0   20.20   12.01
   9  15   0   18.65    8.14
  -9  15   0   14.28    8.92
   9  15   1   24.03    8.70
   9 -15   1   28.86    8.56
  -9  15  -1   19.76    9.00
   9 -15   2   58.09   11.43
   9  15   2   62.49   11.69
  -9  15  -2   62.03   11.55
  -9  15  -3   18.98    9.73
   9 -15   3   -3.31    8.06
   9  15   3    6.96    8.47
   9  15   4    1.79    8.85
   9 -15   4    9.07    9.02
  -9  15  -4   17.53    9.91
   9 -16  -4   52.49   13.26
   9  16  -4   29.51   11.55
   9  16  -3   37.86   11.01
   9 -16  -3   23.54   10.65
   9  16  -2  -24.48   13.52
   9 -16  -2    2.35    7.86
   9  16  -2    0.63    8.04
   9  16  -1    0.95   13.61
  -9  16   1   29.33   10.73
   9  16  -1    2.59    7.60
   9 -16  -1   14.07    7.58
   9  16   0   19.55    8.14
  -9  16   0   16.65    9.27
   9 -16   0    3.92    7.78
   9  16   0   22.25   13.38
   9  16   1   10.73    7.86
   9 -16   1    9.82    7.76
  -9  16  -1   14.14    8.89
   9  16   2   28.70    9.44
  -9  16  -2    4.01    7.95
   9 -16   2   13.00    8.96
  -9  16  -3    6.16    8.93
   9 -16   3    4.10    8.72
   9  16   3    2.06    8.65
   9  17  -3   54.74   18.05
   9  17  -3   71.44   12.78
   9 -17  -3   72.02   13.83
   9 -17  -2    1.70    8.49
   9  17  -2  -14.69   14.72
   9  17  -2   14.76    9.47
   9  17  -1    7.79    7.74
   9  17  -1   -9.37   13.18
   9 -17  -1   -8.92    7.03
  -9  17   1   -0.19    9.47
  -9  17   0    9.45    8.73
   9 -17   0   -0.37    7.71
   9  17   0   14.76    8.38
   9  17   0   -2.07   10.89
   9 -17   1   30.10    9.41
   9  17   1   24.11    8.76
  -9  17  -1   18.41    9.42
   9  17   2   12.36    8.44
  -9  17  -2   16.93    9.16
   9 -17   2    3.99    8.63
   9 -18  -2    7.11    8.91
   9  18  -2    9.26    9.55
   9  18  -2   17.74   16.96
  -9  18   1   18.22   10.19
   9 -18  -1   16.53    8.74
   9  18  -1   -5.52    8.08
   9  18  -1  -10.87   13.97
  -9  18   0   18.50    9.03
   9 -18   0    0.85    8.35
   9  18   0    4.21    7.92
  -9  18  -1   19.06   10.12
   9 -18   1   -2.87    8.62
   9  18   1   15.55    9.17
  10   0  -9    0.11   11.67
  10   0  -8   23.72   12.36
  10   0  -7    2.33   10.53
  10   0  -6   89.93   14.28
  10   0  -5    1.56    8.29
  10   0  -5   -2.36    8.58
  10   0  -4  443.11   34.60
  10   0  -4  423.99   33.85
  10   0  -3   -6.17    5.38
  10   0  -3   -3.96    5.55
  10   0  -2    5.30    5.10
  10   0  -2    8.81    5.70
  10   0  -1    1.39    4.71
  10   0  -1    1.94    4.16
  10   0   0    2.56    5.15
  10   0   0    6.84    5.04
  10   0   1   -0.49    4.73
  10   0   1    1.99    4.41
  10   0   2   58.35    7.90
  10   0   2   68.68    9.58
  10   0   3    0.85    5.30
  10   0   3   -5.57    5.21
  10   0   4    0.81    5.74
  10   0   4   -3.41    6.16
  10   0   5    5.66    6.73
  10   0   5    6.98    6.66
  10   0   6   -8.73    5.69
  10   0   6   -7.85    6.60
  10   0   7   -0.53    6.62
  10   0   8   14.75   10.22
  10  -1  -9   -2.65   10.76
  10   1  -9   19.00   12.10
  10   1  -9    1.60    6.72
  10   1  -8    1.87   11.78
  10   1  -8    4.04    7.40
  10  -1  -8   -7.94   11.14
  10  -1  -7   21.51   10.49
  10   1  -7   41.39   10.66
  10   1  -7   54.77   13.03
  10  -1  -6    8.90   10.00
  10   1  -6   21.86   10.47
  10   1  -6   15.32    9.00
  10   1  -5   14.95    8.89
  10   1  -5   12.41    8.60
  10  -1  -5   28.88   10.15
  10  -1  -4   40.92    9.54
  10  -1  -4   36.41    8.89
  10   1  -4   39.53    8.75
  10   1  -4   49.78    9.55
  10   1  -3    1.51    5.88
  10  -1  -3   -5.30    6.21
  10  -1  -3    5.85    6.28
  10   1  -3   -3.23    5.24
  10  -1  -2    7.41    5.48
  10  -1  -2    4.50    4.95
  10   1  -2    0.54    4.48
  10   1  -2    9.11    5.26
  10  -1  -1   44.09    6.63
  10  -1  -1   26.22    6.14
  10   1  -1   31.57    6.14
  10   1  -1   39.94    6.66
  10   1   0   -2.64    4.35
  10   1   0   14.24    5.96
  10  -1   0    1.14    5.08
  10  -1   0    2.84    4.59
  10  -1   1   71.36    7.96
  10   1   1   69.59    9.15
  10  -1   1   71.24    9.07
  10   1   1   71.70    8.61
  10  -1   2    3.97    5.43
  10   1   2   10.20    5.80
  10  -1   2    5.67    5.01
  10   1   2    2.93    5.26
  10  -1   3   28.64    7.58
  10  -1   3   27.22    7.24
  10   1   3   21.40    7.20
  10   1   3   15.33    6.48
  10  -1   4    0.94    5.96
  10   1   4   -5.70    5.32
  10   1   4   -2.64    6.70
  10  -1   4    5.50    5.96
  10  -1   5   -1.66    5.72
  10  -1   5    1.24    5.53
  10   1   5   -0.96    6.90
  10   1   5    1.73    6.24
  10  -1   6    6.63    7.43
  10   1   6   -0.63    6.47
  10   1   6    6.67    7.87
  10  -1   6   -0.47    6.16
  10  -1   7   -1.46    6.72
  10   1   7    3.15    7.26
  10   1   7   -1.17    8.72
  10   1   8    4.81    8.63
  10  -1   8   -5.92    7.74
  10   2  -9   -4.89    6.53
  10  -2  -9    8.05   11.64
  10  -2  -8   19.08   11.92
  10   2  -8   27.82   11.89
  10   2  -8   17.51    8.25
  10   2  -7    9.98   10.48
  10   2  -7   14.33    8.67
  10  -2  -7   17.76   10.46
  10  -2  -6   68.52   13.48
  10   2  -6   62.84   11.68
  10   2  -6   91.20   13.24
  10  -2  -5   45.12   12.00
  10   2  -5   77.96   11.35
  10   2  -5   61.51   11.74
  10   2  -4  146.37   15.56
  10   2  -4  189.59   17.36
  10  -2  -4  165.87   16.64
  10  -2  -3   16.63    7.31
  10   2  -3   21.40    6.43
  10  -2  -3   21.50    6.88
  10   2  -3   27.07    7.27
  10   2  -2  275.53   23.09
  10   2  -2  297.70   23.17
  10  -2  -2  289.01   24.06
  10  -2  -2  313.28   22.98
  10   2  -1   13.75    5.48
  10  -2  -1    7.48    4.40
  10   2  -1    6.78    4.21
  10  -2  -1   10.42    5.42
  10   2   0    3.43    6.01
  10   2   0    8.23    4.42
  10  -2   0   -2.78    4.50
  10  -2   0    0.08    4.64
  10   2   1   17.12    6.27
  10  -2   1   15.68    5.83
  10   2   1   17.85    5.91
  10  -2   1   20.83    4.93
  10   2   2   45.91    8.06
  10   2   2   85.05    9.50
  10  -2   2   45.15    8.44
  10  -2   2   65.38    8.25
  10   2   3    2.51    6.61
  10  -2   3   -0.30    5.23
  10   2   3   10.32    6.18
  10  -2   3    3.16    6.06
  10   2   4    4.14    5.90
  10   2   4   -9.85    6.51
  10  -2   4   -3.50    5.75
  10  -2   4    3.85    5.74
  10   2   5   65.69   11.35
  10  -2   5   64.91    9.83
  10   2   5   76.19   10.94
  10  -2   5   43.38    9.53
  10  -2   6   -0.96    5.90
  10   2   6   -5.30    6.05
  10   2   6   -1.20    7.67
  10  -2   7   -5.06    6.67
  10   2   7   -2.55    7.27
  10   2   7    8.58    9.39
  10   2   8   13.21    9.32
  10  -2   8    7.39    8.24
  10  -3  -9    6.20   12.41
  10   3  -9   16.38    8.70
  10  -3  -8   -5.06    9.94
  10   3  -8  -10.74    7.30
  10   3  -7    2.57    7.90
  10  -3  -7   -1.74    9.96
  10   3  -7    3.83    9.40
  10   3  -6   18.86    8.89
  10   3  -6   10.15    9.57
  10  -3  -6   19.36   10.31
  10   3  -5   74.44   11.35
  10  -3  -5   54.75   11.95
  10   3  -5   64.03   11.14
  10  -3  -4    8.14    8.00
  10   3  -4   30.27    7.49
  10   3  -4   25.79    8.00
  10   3  -3   66.59    9.90
  10  -3  -3   51.55    9.71
  10  -3  -3   66.05    9.64
  10   3  -3   58.50    7.96
  10  -3  -2  375.55   27.25
  10   3  -2  320.45   27.18
  10  -3  -2  368.74   28.58
  10   3  -2  359.37   27.61
  10   3  -1   60.34    8.08
  10  -3  -1   39.76    7.32
  10  -3  -1   44.00    6.34
  10   3  -1   44.30    6.50
  10   3   0    9.91    6.57
  10  -3   0   -0.71    4.82
  10   3   0    7.18    4.51
  10  -3   0    3.36    4.20
  10  -3   1  119.27   12.08
  10   3   1   95.26   10.82
  10   3   1  112.47   11.71
  10  -3   1   83.18    9.10
  10  -3   2   18.49    5.30
  10   3   2   24.52    6.93
  10   3   2   25.74    6.43
  10  -3   2   20.93    6.89
  10   3   3   67.04   10.08
  10  -3   3   79.84    8.46
  10   3   3   56.92   10.10
  10  -3   3   62.50   10.29
  10   3   4   -2.66    7.19
  10  -3   4    2.49    5.49
  10   3   4   -9.47    4.92
  10  -3   4    7.27    7.31
 -10   3  -4    3.40    5.50
  10   3   5   86.32   12.58
  10  -3   5   81.55   12.16
  10   3   5  102.61   13.27
  10  -3   6    4.65    6.40
  10   3   6   -4.63    6.51
  10   3   6   -8.21    7.57
  10   3   7    9.09    9.39
  10  -3   7    1.72    7.18
  10   3   7    1.83    7.76
  10   4  -9   -7.49    7.38
  10  -4  -9   -1.27   10.34
  10  -4  -8   14.35   12.08
  10   4  -8   11.17    8.23
  10  -4  -7   22.32   11.10
  10   4  -7   16.37    8.80
  10   4  -6    3.20    7.38
  10  -4  -6   -5.57    8.41
  10   4  -6    0.51    8.14
  10   4  -5   -4.49    6.64
  10   4  -5    1.23    7.72
  10  -4  -5   -5.92    9.21
  10  -4  -4   68.10   11.68
  10   4  -4   80.09   11.34
  10   4  -4   81.51    9.96
  10   4  -3  144.99   14.47
  10  -4  -3  145.85   15.31
  10   4  -3  127.45   12.40
  10  -4  -2  142.29   14.41
  10   4  -2  119.25   11.45
  10  -4  -2  120.44   12.01
  10   4  -2  136.01   12.93
  10  -4  -1   16.22    4.80
  10   4  -1    9.90    4.61
  10   4  -1   20.09    7.05
  10  -4  -1   13.72    6.03
  10  -4   0   20.50    4.79
  10   4   0   20.47    7.57
  10  -4   0   24.20    6.47
  10   4   0   14.09    5.37
  10  -4   1    0.56    3.74
  10   4   1   -5.66    5.36
  10   4   1   -2.51    4.62
  10  -4   1    5.51    5.42
  10  -4   2    0.85    3.68
  10  -4   2    1.22    5.65
  10   4   2    3.09    5.48
  10   4   2   -9.66    5.79
  10   4   3  280.50   23.82
  10  -4   3  332.68   21.94
  10   4   3  273.41   23.44
 -10   4  -3  264.40   21.72
  10  -4   3  251.48   24.26
  10  -4   4    6.25    6.93
 -10   4  -4    2.44    6.17
  10   4   4   -0.36    6.27
  10   4   4    0.34    7.60
  10   4   5    9.16    6.94
  10   4   5   15.38    8.48
  10  -4   5    9.08    6.79
  10   4   6   10.73    8.94
  10  -4   6    0.01    6.59
  10   4   6    0.17    7.38
  10   4   7    6.28    9.53
  10   4   7    1.96    8.32
  10  -4   7    6.11    7.57
  10  -5  -8   27.28   12.65
  10   5  -8   32.90   10.36
  10  -5  -7   41.25   12.38
  10   5  -7   54.44   10.86
  10   5  -6    0.00    7.24
  10  -5  -6    0.56    8.75
  10   5  -5   25.66    8.53
  10  -5  -5   23.22    9.90
  10  -5  -4    3.16    7.81
  10   5  -4   -1.85    5.17
  10   5  -4   -0.80    7.29
  10  -5  -3   76.49   11.48
  10   5  -3   73.37   10.54
  10   5  -3   66.08    7.86
  10  -5  -2   -3.46    5.40
  10   5  -2    1.02    3.99
  10  -5  -2   -0.30    5.43
  10   5  -2    2.87    6.10
  10  -5  -1    2.31    4.03
  10   5  -1    3.28    4.14
  10  -5  -1    4.36    5.47
  10   5  -1    3.14    7.07
  10  -5   0    2.97    5.44
  10   5   0    4.50    4.57
  10  -5   0    0.62    3.79
  10   5   0   -7.06    6.91
  10   5   1   -3.49    6.65
  10  -5   1    8.01    3.72
  10  -5   1    4.22    5.96
  10   5   1    5.30    5.31
  10   5   2   25.99    6.63
  10   5   2   30.22    7.44
  10  -5   2   26.47    8.11
 -10   5  -2   27.71    6.85
 -10   5  -3  132.32   12.85
  10   5   3  113.43   13.28
  10   5   3  109.41   13.39
  10  -5   3  107.62   14.22
  10  -5   4   48.04   11.30
 -10   5  -4  107.60   11.26
  10   5   4   78.45   12.71
  10   5   4  101.42   12.91
  10  -5   5   15.36    8.34
  10   5   5   29.01    9.15
  10   5   5   23.06    8.02
  10   5   6   20.35    9.99
  10  -5   6   29.30    8.62
  10   5   6   10.97    8.23
  10   5   7  -10.05    8.08
  10  -5   7   10.68    8.07
  10   5   7    2.87   10.40
  10   6  -8    0.65    8.52
  10  -6  -8   -0.67    9.96
  10  -6  -7   -6.16    8.84
  10   6  -7  -15.66    6.49
  10   6  -6   -6.27    6.57
  10  -6  -6   -2.86    8.29
  10  -6  -5   65.71   12.47
  10   6  -5   60.16   10.63
  10  -6  -4    1.39    8.61
  10   6  -4   -5.54    7.44
  10   6  -3   34.63    5.50
  10  -6  -3   33.34    9.30
  10   6  -3   48.33    9.20
  10   6  -2  -12.32    6.26
  10   6  -2   -2.00    3.53
  10  -6  -2   -9.49    5.78
  10   6  -1    8.06    4.35
  10   6  -1    2.56    6.57
  10  -6  -1   -6.81    3.76
  10  -6  -1    0.62    5.52
  10   6   0  162.08   15.24
  10  -6   0  125.68   11.55
  10  -6   0  154.26   15.21
  10   6   0  146.37   13.20
 -10   6  -1    5.79    5.76
  10   6   1   15.65    7.50
  10   6   1    3.24    5.08
  10  -6   1   12.61    6.73
 -10   6  -2   20.96    7.30
  10   6   2   16.76    6.01
  10  -6   2   19.19    7.52
  10   6   2   20.46    7.76
  10  -6   3   27.54    8.65
  10   6   3   32.35    8.63
 -10   6  -3   35.36    8.29
  10   6   3   44.50    8.48
  10   6   4   82.67   12.56
 -10   6  -4  102.66   11.42
  10   6   4   63.17   11.42
  10  -6   4   60.93   11.68
  10  -6   5   53.74   11.37
  10   6   5   59.83   11.99
  10   6   5   97.10   13.02
 -10   6  -5   92.76   11.40
  10   6   6   -1.15    8.62
  10  -6   6    0.42    7.08
  10   6   6  -13.20    7.73
  10   6   7   16.91   11.20
  10  -6   7    8.62    7.63
  10   6   7   -4.83    9.23
  10  -7  -8   -1.24    9.82
  10   7  -8   -4.97    7.88
  10  -7  -7   44.66   11.88
  10   7  -7   52.95   10.64
  10   7  -6   -0.28    6.85
  10  -7  -6    2.07   10.08
  10  -7  -5  -11.51    7.85
  10   7  -5   -7.98    6.50
  10  -7  -4    5.02    9.66
  10   7  -4   17.95    8.41
  10  -7  -3  330.95   28.49
  10   7  -3  339.95   27.40
  10  -7  -2   47.66    8.87
  10   7  -2   27.53    8.38
  10   7  -1   29.22    5.49
  10   7  -1   40.19    9.08
  10  -7  -1   31.76    7.82
  10  -7  -1   44.25    5.85
  10  -7   0   58.75    9.34
  10   7   0   61.91    7.46
  10   7   0   55.06    9.96
  10   7   1    3.53    6.91
  10  -7   1   -9.75    5.65
  10   7   1   -2.65    4.40
 -10   7  -1   -6.64    5.74
  10  -7   2  -10.78    5.90
  10   7   2    2.32    5.63
  10   7   2   -6.98    7.17
 -10   7  -2   -5.79    6.33
 -10   7  -3    2.09    7.36
  10   7   3    6.45    6.35
  10   7   3    3.48    7.87
  10  -7   3   -2.89    6.23
  10   7   4   11.73    7.68
  10  -7   4   14.30    7.65
  10   7   4   11.55    7.71
 -10   7  -4   23.95    8.21
  10   7   5   62.49   12.68
  10  -7   5   50.01   10.70
 -10   7  -5   88.93   11.87
  10   7   5   53.59   11.53
  10   7   6   -9.59    7.56
  10   7   6   12.42    9.04
  10  -7   6    0.05    7.62
  10   7   7   19.82   10.40
  10   7   7   22.99   10.49
  10  -7   7   12.91    9.27
  10  -8  -8  -16.34    9.60
  10   8  -8  -15.92    7.66
  10  -8  -7  -13.55    9.94
  10   8  -7   -3.36    6.94
  10  -8  -6   18.55   10.26
  10   8  -6   14.82    8.31
  10   8  -5   -0.40    7.74
  10  -8  -5    3.02    8.31
  10  -8  -4   70.31   13.00
  10   8  -4   60.55   11.43
  10   8  -3   51.67   10.90
  10  -8  -3   40.43   10.16
  10  -8  -2   -8.53    6.18
  10   8  -2    3.43    7.69
  10   8  -1    7.17    7.57
  10  -8  -1   -1.09    6.89
  10  -8  -1    3.34    4.28
  10  -8   0    0.50    5.90
  10   8   0   -5.26    7.23
 -10   8   0    4.34    6.65
  10   8   0    2.12    3.52
 -10   8  -1   64.61   10.82
  10   8   1   79.35    9.19
  10   8   1   81.69   11.86
  10  -8   1   96.17   11.89
  10  -8   2   44.75    9.65
  10   8   2   30.96    8.94
 -10   8  -2   37.42    9.54
  10   8   2   44.36    7.73
 -10   8  -3  130.42   14.50
  10   8   3  154.24   15.18
  10  -8   3  117.15   15.38
  10   8   3  121.63   15.65
 -10   8  -4  179.78   16.74
  10  -8   4  180.22   19.83
  10   8   4  179.13   17.74
  10   8   4  176.77   19.26
  10   8   5  -15.27    6.92
  10   8   5   -9.47    7.02
  10  -8   5    6.23    7.95
 -10   8  -5   10.99    8.22
  10   8   6   -5.27    8.34
  10  -8   6   11.52    8.47
  10   8   6   13.31    9.04
  10  -8   7    6.60    8.89
  10   8   7    7.28    9.96
  10   8   7  -12.11    9.54
  10  -9  -8   -3.58   10.13
  10   9  -8   -7.23    7.89
  10  -9  -7    7.53   10.66
  10   9  -7    6.92    8.21
  10   9  -6   10.38    7.34
  10  -9  -6   -8.98    9.58
  10  -9  -5    3.42    8.94
  10   9  -5    0.84    7.01
  10   9  -4   -6.08    6.90
  10  -9  -4  -16.28    7.79
  10   9  -3    5.02    7.68
  10  -9  -3   -0.83    7.79
  10  -9  -2    5.10    7.77
  10   9  -2    0.78    7.90
  10  -9  -1   -0.12    6.29
  10   9  -1    2.74    7.60
  10   9   0   56.78    9.90
 -10   9   0   47.20    9.50
  10  -9   0   48.53    9.18
  10   9   1   28.98    6.13
  10   9   1   50.55    9.84
  10  -9   1   31.46    8.75
 -10   9  -1   43.09    9.73
  10  -9   2  115.11   14.19
  10   9   2   98.01   13.51
  10   9   2  108.17   11.88
 -10   9  -2  103.80   13.35
  10   9   3  183.44   17.57
  10   9   3  208.94   20.13
 -10   9  -3  188.61   17.71
  10  -9   3  184.82   20.04
  10   9   4   -7.17    7.67
  10   9   4    5.60    6.65
  10  -9   4   -6.85    6.51
 -10   9  -4   11.42    7.92
  10   9   5    2.59    8.12
  10   9   5   -1.24    7.83
 -10   9  -5   19.80    8.85
  10  -9   5   -7.75    7.11
  10   9   6   -9.72    8.94
  10  -9   6    1.34    9.04
  10   9   6    5.12    8.61
  10  10  -7   -8.22    6.45
  10 -10  -7    4.84   10.32
  10 -10  -6   14.14   10.61
  10  10  -6   17.22    7.86
  10  10  -5   -7.25    6.67
  10 -10  -5   12.26    9.90
  10 -10  -4   -9.79    8.82
  10  10  -4   -2.27    6.90
  10 -10  -3   -2.02    7.30
  10  10  -3    4.40    7.70
  10  10  -2  173.08   17.94
  10 -10  -2  161.80   17.45
  10 -10  -1   35.15    8.35
  10  10  -1   21.14    8.89
  10 -10   0   72.55   10.60
  10  10   0   74.53   11.51
 -10  10   0   62.33   11.30
 -10  10  -1   23.43    8.31
  10  10   1   16.58    8.11
  10 -10   1   18.39    8.42
  10  10   2   10.87    5.40
  10 -10   2    8.63    7.12
  10  10   2   12.55    7.79
 -10  10  -2   26.61    8.98
  10 -10   3   16.96    8.08
 -10  10  -3   15.36    8.23
  10  10   3   12.26    6.00
  10  10   3    7.52    8.06
  10  10   4   10.42    7.11
  10 -10   4   -4.52    7.05
 -10  10  -4    1.95    7.92
  10  10   4    0.14    8.44
  10 -10   5   -1.67    8.84
  10  10   5    5.81    8.84
 -10  10  -5   -2.30    8.47
 -10 -10  -6    3.09   13.55
  10  10   6    6.70   10.00
  10 -10   6   -6.08    8.00
  10  11  -7   -3.10    7.85
  10 -11  -7  -14.48   12.10
  10 -11  -6    9.77   10.78
  10  11  -6    9.89    8.39
  10 -11  -5   -0.19    9.80
  10  11  -5   -5.25    8.01
  10  11  -4    6.15    7.94
  10 -11  -4    5.67    8.82
  10 -11  -3    6.76    8.25
  10  11  -3    8.08    8.40
  10 -11  -2   -5.31    6.55
  10  11  -2   12.51    9.04
  10  11  -1   -4.80    7.34
  10 -11  -1    0.67    6.25
 -10  11   0  -10.48    7.00
  10 -11   0    7.28    6.12
  10  11   0   -8.65    6.75
  10  11   1    0.11    6.93
  10 -11   1   -0.40    6.86
 -10  11  -1   10.40    8.02
  10  11   2   27.62    8.78
 -10  11  -2   25.04    8.96
  10 -11   2   19.83    8.94
 -10 -11  -3   54.79   13.51
 -10  11  -3   79.34   11.61
  10  11   3   65.99   12.06
  10 -11   3   70.31   12.06
  10  11   4   10.96    8.40
 -10 -11  -4    4.71   12.07
  10 -11   4    8.99    8.10
 -10  11  -4   14.42    8.80
 -10 -11  -5   -4.94   12.81
 -10  11  -5   19.26    9.24
  10 -11   5   -0.46    7.62
  10  11   5    8.60    9.23
 -10 -11  -6   -0.10   13.99
  10 -11   6   -9.67    7.82
  10  11   6   -2.39   10.22
 -10  11  -6   41.98   12.16
  10 -12  -7    5.01   11.90
  10  12  -7  -15.76    7.43
  10  12  -6   -7.57    6.89
  10 -12  -6  -12.20   11.15
  10 -12  -5    5.75    9.95
  10  12  -5    5.63    7.87
  10 -12  -4   70.29   13.98
  10  12  -4   65.59   11.94
  10  12  -3   47.97   11.23
  10 -12  -3   45.96   10.84
  10  12  -2   14.54    8.75
  10 -12  -2   18.57    7.76
  10 -12  -1   42.69    9.51
 -10  12   1   55.24   10.59
  10  12  -1   49.41   10.04
  10  12   0    5.68    7.21
  10 -12   0    1.73    6.39
 -10  12   0   14.91    8.39
  10 -12   1   56.15   10.15
  10  12   1   50.97   10.08
  10  12   1   70.85   11.93
 -10  12  -1   49.49   10.37
 -10  12  -2   78.06   12.60
  10 -12   2   91.00   13.51
  10  12   2   99.18   13.76
  10 -12   3   33.21   10.14
  10  12   3   12.22    8.55
 -10  12  -3   22.15    9.16
  10  12   4   10.15    9.12
  10 -12   4   -1.45    8.28
 -10 -12  -4    1.26   12.06
 -10  12  -4   17.77    9.00
  10 -12   5   -0.41    8.35
 -10 -12  -5   -7.64   12.30
  10  12   5   -4.82    8.71
 -10  12  -5   20.70    9.65
  10  13  -6    1.78    8.20
  10 -13  -6   18.17   11.98
  10  13  -5   12.41    9.61
  10 -13  -5   34.98   13.14
  10  13  -4   16.78    9.64
  10 -13  -4    2.26   10.48
  10  13  -3   -1.16    8.73
  10 -13  -3   14.66    8.71
  10 -13  -2   42.25    9.84
  10  13  -2   35.62    9.71
 -10  13   1    7.16    8.00
  10 -13  -1   16.84    7.57
  10  13  -1   -8.15    6.67
 -10  13   0   15.80    8.92
  10  13   0   23.10    8.60
  10 -13   0    2.06    6.30
  10 -13   1    2.64    7.62
 -10  13  -1   18.52    8.48
  10  13   1    2.28    6.96
  10  13   2   90.17   13.89
 -10  13  -2  118.11   14.38
  10 -13   2   96.57   14.23
  10  13   3    9.30    8.43
 -10  13  -3   -2.50    7.78
  10 -13   3    3.28    7.91
 -10  13  -4   13.48    8.99
  10  13   4   -0.46    9.72
  10 -13   4  -10.16    7.73
  10 -13   5    5.74    8.74
  10  13   5   -0.81    9.30
 -10  13  -5   10.84    9.52
  10  14  -6   23.09   10.21
  10 -14  -6   34.97   13.40
  10  14  -5   -4.94    8.57
  10 -14  -5   -9.88   12.00
  10  14  -4    7.70   10.03
  10 -14  -4   25.54   11.15
  10  14  -3    1.02    8.45
  10 -14  -3   11.69    8.98
  10  14  -2   18.09    9.21
  10 -14  -2   20.55    8.84
  10 -14  -1   33.08    8.80
 -10  14   1   32.13   10.58
  10  14  -1   22.42    8.69
  10  14   0  217.33   22.77
  10 -14   0  181.82   20.03
 -10  14   0  237.78   21.85
  10  14   0  187.01   20.21
  10 -14   1   -5.63    7.04
  10  14   1  -11.14    6.19
 -10  14  -1    0.63    7.49
  10 -14   2   10.30    8.21
 -10  14  -2   13.80    8.45
  10  14   2    1.64    7.64
 -10  14  -3   52.87   11.09
  10  14   3   53.83   11.79
  10 -14   3   46.91   11.47
  10  14   4  -11.65    8.59
  10 -14   4    4.69    8.74
 -10  14  -4   14.74    9.16
  10 -15  -5    4.86   11.63
  10  15  -5   -6.92    8.46
  10 -15  -4   45.38   13.67
  10  15  -4   45.45   12.25
  10  15  -3    9.99    9.73
  10 -15  -3    6.54    9.37
  10 -15  -2    7.93    8.13
  10  15  -2   -2.66    8.77
  10  15  -1   -3.59   13.27
 -10  15   1    3.49    9.26
  10 -15  -1    1.68    7.18
  10  15  -1   -6.82    6.98
  10  15   0   33.75    9.16
 -10  15   0   52.15   11.36
  10 -15   0   40.19    9.75
  10  15   0   26.22   12.93
  10 -15   1   39.56   10.42
 -10  15  -1   50.07   10.76
  10  15   1   59.70   10.86
  10 -15   2   16.24    9.06
  10  15   2   28.77   10.00
 -10  15  -2   23.48    9.47
 -10  15  -3   20.76    9.18
  10  15   3    0.55    8.46
  10 -15   3   14.09    9.32
  10 -15   4   10.92    9.99
  10  15   4   15.08    9.98
 -10  15  -4   16.20    9.78
  10  16  -4    5.52    9.41
  10 -16  -4   21.45   12.52
  10  16  -3   12.08   10.44
  10 -16  -3    3.37    8.42
  10  16  -2   17.95   15.56
  10  16  -2   29.82   10.06
  10 -16  -2   35.01   10.04
 -10  16   1   33.84   10.77
  10  16  -1   19.81    9.43
  10 -16  -1   22.40    7.97
  10  16  -1   32.30   15.32
 -10  16   0   25.04    9.57
  10  16   0   12.29    8.03
  10 -16   0    0.16    7.09
  10  16   1   11.19    7.77
  10 -16   1   24.48    9.10
 -10  16  -1   15.08    9.06
  10 -16   2   -3.64    8.00
 -10  16  -2   24.87    9.68
  10  16   2    8.73    8.81
 -10  16  -3   16.17    9.76
  10  16   3    7.10    9.78
  10 -16   3    8.86    9.42
  10 -17  -3  -13.98    9.11
  10  17  -3  -24.75   14.08
  10  17  -3    6.15    8.90
  10  17  -2   10.46   14.98
  10  17  -2   -4.18    9.27
  10 -17  -2   -1.70    7.65
  10 -17  -1   -2.60    7.47
  10  17  -1  -11.81   14.04
  10  17  -1  -10.22    7.91
 -10  17   1   10.42    9.52
  10  17   0    3.79    7.96
  10 -17   0    9.34    8.19
 -10  17   0   23.59   10.03
 -10  17  -1    2.78    8.80
  10  17   1   12.05    8.74
  10 -17   1   11.20    9.03
 -10  17  -2   16.72    9.24
  10  17   2    3.42    8.28
  10 -17   2    7.53    9.24
  11   0  -9   -5.46    5.98
  11   0  -9  -10.69   11.36
  11   0  -8    2.74   11.52
  11   0  -8    0.48    7.60
  11   0  -7  -12.22    7.40
  11   0  -7    1.85   10.18
  11   0  -6   -7.23    7.25
  11   0  -6   -3.79    8.79
  11   0  -5   -1.92    8.47
  11   0  -5  -12.37    8.42
  11   0  -4  103.51   12.97
  11   0  -4  103.45   12.79
  11   0  -3    1.61    5.33
  11   0  -3   -6.66    6.39
  11   0  -2  432.95   33.86
  11   0  -2  470.59   34.95
  11   0  -1    1.74    4.96
  11   0  -1   -0.54    5.21
  11   0   0   -1.31    5.86
  11   0   0   -1.03    4.55
  11   0   1    0.29    5.36
  11   0   1   -7.83    4.71
  11   0   2   41.01    7.09
  11   0   2   44.75    8.09
  11   0   3   -3.66    6.27
  11   0   3   -2.50    5.51
  11   0   4    1.87    6.01
  11   0   4    3.59    7.22
  11   0   5   -4.40    6.53
  11   0   5   -2.64    5.44
  11   0   6   56.38   11.17
  11   0   6   66.16   11.96
  11   0   7    0.61    6.62
  11  -1  -9   79.95   16.69
  11   1  -9   42.67   10.47
  11   1  -9   77.59   16.61
  11   1  -8   -0.63   11.40
  11   1  -8  -16.18    6.75
  11  -1  -8    1.17   10.61
  11   1  -7   29.20    9.72
  11  -1  -7   22.52   11.49
  11   1  -7   39.80   11.87
  11  -1  -6    7.03    7.87
  11   1  -6    6.39    8.28
  11   1  -6    2.73    9.20
  11  -1  -6   -7.02    8.83
  11   1  -5   24.64   10.15
  11   1  -5   30.94    9.55
  11  -1  -5   38.49   10.72
  11  -1  -5   35.11   10.58
  11   1  -4   85.76   11.58
  11  -1  -4   68.17   11.43
  11   1  -4   64.40   10.82
  11  -1  -4  106.85   12.63
  11   1  -3   -4.43    5.39
  11  -1  -3    0.82    6.64
  11  -1  -3  -10.33    6.21
  11   1  -3    2.79    6.24
  11  -1  -2    4.37    5.74
  11   1  -2    3.52    5.21
  11   1  -2    7.53    6.23
  11  -1  -2    3.96    5.58
  11   1  -1    0.04    5.75
  11   1  -1   -0.90    4.53
  11  -1  -1   -2.57    4.92
  11  -1  -1    2.94    4.87
  11  -1   0    3.96    5.54
  11   1   0    5.42    6.05
  11  -1   0   -7.90    4.74
  11   1   0    9.43    5.47
  11   1   1    9.13    5.68
  11  -1   1   13.34    5.03
  11   1   1   -3.76    4.95
  11  -1   1   -1.93    4.88
  11   1   2   -3.47    4.78
  11   1   2   -0.50    5.71
  11  -1   2    3.10    5.20
  11  -1   2    0.08    5.50
  11   1   3  180.96   17.30
  11  -1   3  218.66   17.49
  11  -1   3  169.48   17.19
  11   1   3  168.60   17.42
  11  -1   4   22.34    7.71
  11   1   4   12.69    6.70
  11  -1   4   24.30    7.48
  11   1   4   35.14    9.66
  11   1   5   16.62    7.11
  11  -1   5   10.73    7.01
  11   1   5   28.59    8.72
  11  -1   5   19.20    7.62
  11   1   6   25.62    9.24
  11   1   6   12.34    7.16
  11  -1   6   17.96    7.52
  11   1   7   -3.10    7.52
  11  -1   7   -2.85    7.54
  11  -2  -9   -5.70   12.02
  11   2  -9   -4.40    7.39
  11  -2  -8   14.31   11.96
  11   2  -8    3.07    7.94
  11   2  -8   -4.07   11.27
  11   2  -7    1.53    9.14
  11   2  -7    2.05    8.23
  11  -2  -7   15.31   10.60
  11   2  -6  191.14   19.67
  11   2  -6  193.10   19.18
  11  -2  -6  180.26   20.50
  11   2  -5   33.97    9.53
  11   2  -5   39.20    9.79
  11  -2  -5   44.17   11.34
  11  -2  -5   27.37    9.47
  11  -2  -4   24.03    8.84
  11  -2  -4   26.43    8.45
  11   2  -4   22.79    8.08
  11   2  -4   18.60    7.89
  11   2  -3  140.88   14.74
  11   2  -3  137.93   14.15
  11  -2  -3  181.38   16.75
  11  -2  -3  166.68   15.52
  11  -2  -2   -0.14    5.14
  11   2  -2   -4.47    4.27
  11  -2  -2    5.04    6.09
  11   2  -2   -0.41    6.25
  11  -2  -1    7.10    5.74
  11  -2  -1   -1.68    4.89
  11   2  -1    3.71    5.68
  11   2  -1   -2.68    4.49
  11  -2   0   10.99    5.55
  11   2   0    1.66    6.47
  11   2   0    4.97    4.62
  11  -2   0   -2.65    4.96
  11  -2   1    5.62    5.68
  11   2   1    4.03    5.54
  11   2   1    8.80    5.17
  11  -2   1    8.59    4.84
  11   2   2    5.71    5.44
  11  -2   2    3.58    5.56
  11   2   2   -1.56    5.35
  11  -2   2    3.07    5.02
  11   2   3   -1.95    5.62
  11  -2   3   -4.92    5.63
  11  -2   3   -4.62    6.01
  11   2   3  -10.52    5.83
  11  -2   4   20.29    7.65
  11  -2   4   24.87    7.49
  11   2   4   30.11    8.22
  11   2   4   30.27    8.92
  11   2   5   13.10    6.96
  11   2   5   15.18    8.37
  11  -2   5   19.52    7.31
  11   2   6   -0.13    6.19
  11  -2   6   -2.44    7.00
  11   2   6   -0.23    8.77
  11   2   7    0.18    7.27
  11  -2   7    4.11    8.03
  11   2   7   21.51   10.87
  11   3  -8   -0.25    7.97
  11  -3  -8    6.40   11.62
  11  -3  -7   16.02   10.32
  11   3  -7   23.11   10.74
  11   3  -7   17.31    8.91
  11   3  -6   36.66   10.41
  11  -3  -6   22.64   10.89
  11   3  -6   34.28    9.76
  11   3  -5  184.78   18.56
  11   3  -5  152.34   16.81
  11  -3  -5  202.57   20.38
  11  -3  -4  491.75   38.20
  11  -3  -4  477.87   39.41
  11   3  -4  491.74   38.06
  11   3  -4  514.12   38.52
  11  -3  -3   -4.27    6.65
  11   3  -3    1.15    5.12
  11  -3  -3   -6.94    6.26
  11   3  -3   -5.26    6.31
  11   3  -2   30.41    5.85
  11   3  -2   23.63    7.58
  11  -3  -2   32.48    6.39
  11  -3  -2    9.99    6.50
  11  -3  -1   15.13    5.33
  11   3  -1    9.18    5.21
  11   3  -1   17.48    6.58
  11  -3  -1   21.62    6.29
  11   3   0   76.19   10.21
  11  -3   0   72.78    9.74
  11   3   0   82.52    9.25
  11  -3   0   59.51    8.20
  11  -3   1    5.48    4.52
  11   3   1   -4.68    5.61
  11  -3   1    6.39    6.05
  11   3   1    5.50    5.22
  11  -3   2   32.38    7.83
  11   3   2   41.30    7.86
  11  -3   2   26.19    6.54
  11   3   2   14.67    6.88
  11  -3   3   26.73    8.15
  11   3   3   23.28    8.01
  11   3   3   23.61    7.70
  11  -3   3   38.04    6.73
  11  -3   4   14.48    7.13
  11   3   4    9.89    6.59
  11   3   4   19.04    8.18
  11   3   5   -5.42    6.99
  11  -3   5    1.68    6.99
  11   3   5    9.52    8.17
  11   3   6    6.83    7.01
  11  -3   6    0.55    7.12
  11   3   6   -1.47    8.99
  11   3   7    5.43   10.37
  11   3   7  -14.69    7.71
  11  -3   7   11.32    7.96
  11   4  -8   -0.31    8.70
  11  -4  -8   16.01   10.93
  11   4  -7   -9.05    9.10
  11  -4  -7    9.63    9.59
  11   4  -6    4.66    8.09
  11  -4  -6   24.37    9.71
  11   4  -5   27.13    8.59
  11  -4  -5   14.93    9.77
  11   4  -5   30.80    8.88
  11  -4  -4   -3.32    7.59
  11   4  -4    8.27    6.31
  11   4  -4    9.47    7.60
  11   4  -3   29.64    8.91
  11  -4  -3   38.42    8.22
  11   4  -3   20.96    5.88
  11  -4  -3   42.84    9.21
  11  -4  -2   93.01    9.82
  11   4  -2   80.23   10.43
  11  -4  -2   67.71   10.48
  11   4  -2   85.45    9.18
  11  -4  -1   -0.08    4.73
  11   4  -1   -8.22    3.97
  11  -4  -1    5.84    5.71
  11   4  -1   -3.13    6.20
  11   4   0  123.58   13.63
  11  -4   0   90.96   10.13
  11   4   0  110.59   11.24
  11  -4   0  130.72   13.36
  11   4   1   49.00    8.87
  11   4   1   64.35    8.70
  11  -4   1   47.04    6.53
  11  -4   1   49.92    8.98
  11   4   2  603.73   46.40
  11  -4   2  594.55   46.79
  11   4   2  519.13   45.05
  11  -4   2  694.75   44.18
  11  -4   3   26.76    8.37
  11   4   3   21.15    8.41
  11   4   3   36.12    8.23
  11   4   4   -3.54    6.83
  11   4   4    1.16    6.11
  11  -4   4    2.41    6.60
 -11   4  -4    9.59    5.83
  11   4   5   48.83   10.12
  11   4   5   17.29    9.92
  11  -4   5   32.11    9.67
  11  -4   6   -2.50    6.55
  11   4   6   -5.13    8.31
  11   4   6    7.06    7.55
  11  -4   7    4.62    7.70
  11   4   7   13.54    8.94
  11   4   7   26.04   11.09
  11  -5  -8   -4.18    9.75
  11   5  -8  -20.73    7.77
  11   5  -7    6.14    8.29
  11  -5  -7  -16.51    9.04
  11   5  -6  103.39   14.48
  11  -5  -6  141.48   17.23
  11  -5  -5   -5.66    9.43
  11   5  -5   11.09    7.66
  11   5  -4  354.65   28.89
  11   5  -4  350.13   27.29
  11  -5  -4  338.77   29.76
  11  -5  -3   13.02    6.89
  11   5  -3    9.38    7.77
  11   5  -3    9.61    4.77
  11  -5  -3    6.23    7.80
  11   5  -2   19.62    5.46
  11  -5  -2   14.87    7.35
  11   5  -2    9.70    7.27
  11  -5  -2   19.09    6.01
  11  -5  -1    7.79    6.04
  11  -5  -1    6.17    4.53
  11   5  -1    1.38    4.56
  11   5  -1    2.36    6.76
  11   5   0    0.56    6.72
  11  -5   0    7.28    4.37
  11   5   0    5.17    5.32
  11  -5   0   -2.65    5.75
  11  -5   1   30.68    8.60
  11  -5   1   27.99    5.26
  11   5   1   41.01    8.42
  11   5   1   26.17    6.88
  11   5   2  143.49   14.66
  11   5   2  130.29   14.74
  11  -5   2  130.94   15.34
 -11   5  -3   57.46    8.62
  11  -5   3   37.90    9.50
  11   5   3   37.17    9.49
  11   5   3   44.65    8.35
  11  -5   4   25.44    8.66
 -11   5  -4   39.44    8.12
  11   5   4   22.03    7.85
  11   5   4   47.88   10.15
  11   5   5   17.82    7.80
  11  -5   5    9.89    7.24
  11   5   5   12.26    9.07
  11  -5   6    2.64    7.95
  11   5   6   10.36    8.85
  11   5   6   -2.23    9.69
  11  -5   7   60.94   12.25
  11   5   7   70.04   14.07
  11   5   7   83.89   14.37
  11  -6  -8   -1.84    9.98
  11   6  -8   -0.89    7.86
  11  -6  -7    7.39   10.71
  11   6  -7  -12.32    7.11
  11  -6  -6   -2.26    8.91
  11   6  -6   -5.91    6.97
  11  -6  -5    3.60    8.55
  11   6  -5   -8.84    6.61
  11  -6  -4  285.57   25.18
  11   6  -4  264.89   23.78
  11   6  -3   12.91    7.71
  11  -6  -3    0.47    7.75
  11   6  -2    8.71    4.47
  11   6  -2   18.14    8.55
  11  -6  -2   20.64    7.58
  11  -6  -2   26.91    6.43
  11  -6  -1   14.59    6.87
  11   6  -1   22.73    7.83
  11  -6  -1   17.40    4.83
  11   6  -1    5.73    4.74
  11  -6   0   12.54    4.14
  11   6   0   13.03    7.80
  11  -6   0   14.20    7.08
  11   6   0   19.38    5.65
  11   6   1   12.33    5.46
  11   6   1    9.43    7.52
  11  -6   1    7.27    6.65
  11  -6   2   35.20    8.75
  11   6   2   40.37    7.77
 -11   6  -2   30.18    7.55
  11   6   2   25.09    8.14
 -11   6  -3    2.99    6.61
  11   6   3   -2.46    7.00
  11   6   3   -8.56    5.86
  11  -6   3   -1.71    6.69
  11  -6   4   13.32    7.82
  11   6   4   36.92    9.97
 -11   6  -4   28.66    8.05
  11   6   4   43.97    8.77
  11   6   5    6.57    8.20
  11   6   5    1.63    7.43
  11  -6   5    8.06    7.40
  11   6   6   12.56    9.59
  11   6   6   -6.26    8.66
  11  -6   6   -1.99    7.44
  11   6   7   11.76    9.25
  11   6   7   11.49   11.25
  11  -6   7   -9.32    7.01
  11  -7  -8   10.79   10.86
  11   7  -8   -6.39    7.90
  11  -7  -7   -2.15    9.53
  11   7  -7  -12.72    6.76
  11   7  -6  -13.83    7.36
  11  -7  -6    4.94    9.50
  11  -7  -5   -0.28    9.09
  11   7  -5   -3.42    7.65
  11   7  -4   27.95    9.10
  11  -7  -4   27.09    9.92
  11   7  -3  105.26   14.41
  11  -7  -3  146.40   15.71
  11  -7  -2  126.89   12.54
  11  -7  -2  146.60   15.57
  11   7  -2  138.03   15.06
  11   7  -1   25.49    8.34
  11  -7  -1   23.28    5.12
  11  -7  -1   22.32    7.58
  11   7  -1   11.60    4.89
  11   7   0   86.95   11.82
  11   7   0   91.08    9.67
  11  -7   0   72.75   11.37
  11   7   1   71.73    9.09
  11  -7   1   74.16   11.55
  11   7   1   62.79   10.92
 -11   7  -2  258.63   22.70
  11   7   2  287.76   24.02
  11  -7   2  284.06   24.91
  11   7   2  287.19   23.67
  11   7   3   29.17    7.93
 -11   7  -3   22.18    8.06
  11  -7   3   13.94    8.03
  11   7   3   29.70    8.44
  11   7   4   90.29   12.32
  11  -7   4   66.18   12.45
  11   7   4   88.41   12.78
 -11   7  -4   82.69   11.41
  11   7   5   11.70    9.07
  11  -7   5    7.39    7.76
  11   7   5    9.61    9.10
  11   7   6   -3.62    8.50
  11  -7   6   -3.80    7.06
  11   7   6   -1.92    9.38
  11   7   7   19.21   10.89
  11   7   7   22.70   11.86
  11  -7   7    3.88    8.08
  11   8  -8  -14.85    8.34
  11  -8  -8    7.62   11.15
  11  -8  -7  -13.00    8.63
  11   8  -7    3.45    7.22
  11   8  -6    0.51    6.96
  11  -8  -6  -16.13    8.21
  11  -8  -5    2.13    8.54
  11   8  -5   -4.12    7.18
  11   8  -4  137.38   16.28
  11  -8  -4  150.91   17.49
  11   8  -3   67.65   11.53
  11  -8  -3   78.11   12.24
  11   8  -2   -0.44    8.06
  11  -8  -2   12.13    7.92
  11  -8  -1   -0.53    6.18
  11   8  -1   -7.30    7.45
  11  -8   0    2.99    6.67
  11   8   0    3.34    7.32
  11   8   1  121.98   14.59
  11   8   1  114.64   12.18
  11  -8   1  120.98   15.18
 -11   8  -1  119.39   13.39
  11   8   2   42.00    7.66
 -11   8  -2   54.62    9.51
  11   8   2   38.23    9.61
  11  -8   2   40.91   10.60
  11   8   3  108.73   12.50
  11   8   3   91.36   12.92
  11  -8   3   83.55   13.77
 -11   8  -3   88.84   11.83
  11   8   4   22.35    8.79
  11  -8   4   12.94    8.43
  11   8   4   18.36    8.41
 -11   8  -4   36.28    9.07
  11  -8   5   -6.53    7.89
 -11   8  -5   -1.05    7.98
  11   8   5   -2.96    7.67
  11   8   5   -5.98    7.59
  11   8   6    8.24   10.01
  11   8   6   19.87   10.99
  11  -8   6   -6.15    7.88
  11  -9  -7   12.69   10.40
  11   9  -7  -13.34    6.74
  11   9  -6   14.36    8.15
  11  -9  -6    4.87    9.78
  11   9  -5    4.79    7.91
  11  -9  -5    3.86    9.20
  11  -9  -4    3.79    8.63
  11   9  -4    8.55    7.83
  11   9  -3    4.99    8.11
  11  -9  -3   15.92    8.26
  11   9  -2  140.60   15.75
  11  -9  -2  128.11   15.40
  11   9  -1   20.20    8.77
  11  -9  -1   24.68    7.99
  11  -9   0    8.51    6.75
  11   9   0    8.19    7.70
  11  -9   1   52.82   10.01
 -11   9  -1   40.44    9.48
  11   9   1   57.32   10.41
  11  -9   2   25.52    8.67
 -11   9  -2   29.79    8.56
  11   9   2   19.02    8.81
  11   9   2   27.66    6.76
  11   9   3   47.72   10.51
  11  -9   3   67.50   11.72
  11   9   3   56.24    9.76
 -11   9  -3   57.51   10.39
  11  -9   4   -3.76    8.51
  11   9   4    2.51    7.80
 -11   9  -4   -2.02    7.91
  11   9   4   12.79    7.33
  11   9   5    4.91    8.28
  11  -9   5   -1.17    8.13
  11   9   5   -0.77    8.07
 -11   9  -5   16.85    8.82
  11   9   6   -3.44    8.52
  11   9   6    4.38    9.30
  11  -9   6   -1.12    8.34
  11  10  -7   -4.44    7.19
  11 -10  -7   -4.69   11.25
  11  10  -6   12.41    7.99
  11 -10  -6   23.73   11.08
  11 -10  -5   21.26   11.23
  11  10  -5   18.39    8.67
  11 -10  -4   34.25   10.29
  11  10  -4   15.93    8.49
  11 -10  -3   29.23    9.65
  11  10  -3   34.53    9.64
  11 -10  -2    4.17    6.60
  11  10  -2    0.37    7.62
  11  10  -1   -5.69    7.31
  11 -10  -1    2.23    6.57
  11 -10   0    9.04    7.38
  11  10   0    3.16    7.16
 -11  10   0    4.09    7.03
  11  10   1   20.40    7.86
 -11  10  -1    1.11    7.44
  11 -10   1   10.54    7.22
  11 -10   2  221.63   21.84
 -11  10  -2  237.00   20.44
  11  10   2  234.31   21.38
 -11  10  -3   45.67    9.67
  11 -10   3   18.12    9.01
  11  10   3   20.71    7.33
  11  10   3   30.15    9.92
  11  10   4   37.77    9.20
  11  10   4   62.74   11.48
  11 -10   4   27.11   10.06
 -11  10  -4   58.18   10.77
 -11  10  -5   15.14    9.23
  11  10   5    0.40    9.15
  11 -10   5    7.47    9.27
  11  10   5   -1.18    7.82
  11 -10   6   14.39   10.04
 -11 -10  -6   16.28   14.39
  11  10   6   11.67    9.58
  11 -11  -7   54.94   14.88
  11  11  -7   48.30   10.88
  11 -11  -6    7.48   10.18
  11  11  -6   -5.33    7.67
  11 -11  -5   10.67   10.28
  11  11  -5   -5.23    7.85
  11  11  -4   -1.29    8.75
  11 -11  -4   -7.71    9.09
  11 -11  -3   19.39    8.97
  11  11  -3   21.24    9.21
  11 -11  -2   20.03    8.11
  11  11  -2   36.60    9.70
  11 -11  -1    1.93    6.29
  11  11  -1    2.60    7.63
 -11  11   0   26.76    8.63
  11  11   0   12.40    7.68
  11 -11   0   14.00    7.15
  11 -11   1  114.91   15.08
  11  11   1   99.36   13.90
 -11  11  -1  132.89   14.87
  11  11   2   23.10    8.41
 -11  11  -2   29.97    8.94
  11 -11   2   25.98    8.70
  11 -11   3    7.21    8.56
  11  11   3    3.03    7.87
 -11  11  -3   19.21    8.63
 -11  11  -4    2.66    8.28
  11 -11   4   -5.06    7.41
 -11 -11  -4  -15.79   10.82
  11  11   4    6.75    8.59
  11 -11   5   -0.70    8.94
 -11  11  -5   24.25    9.52
 -11 -11  -5   -6.34   12.43
  11  11   5   -0.05    9.19
  11 -12  -6    8.33   11.05
  11  12  -6  -13.90    7.70
  11  12  -5  -11.09    8.02
  11 -12  -5   -8.25    9.48
  11  12  -4   -9.51    8.71
  11 -12  -4    4.09    9.15
  11 -12  -3    3.33    8.54
  11  12  -3    8.87    8.63
  11 -12  -2   -5.22    6.43
  11  12  -2    7.55    8.23
  11 -12  -1   45.05    9.76
  11  12  -1   48.31    9.92
 -11  12   0  179.05   18.66
  11  12   0  177.14   18.39
  11 -12   0  178.87   18.20
  11  12   1   64.54   10.93
 -11  12  -1   66.24   11.66
  11 -12   1   60.87   11.21
 -11  12  -2    0.37    7.74
  11  12   2   -6.70    6.84
  11 -12   2   10.26    7.90
 -11  12  -3    7.94    8.36
  11 -12   3   14.66    8.48
  11  12   3    9.18    8.77
  11 -12   4   -4.67    7.73
 -11  12  -4   12.64    8.55
  11  12   4    1.46    8.48
 -11  12  -5   62.12   11.53
  11  12   5   33.92   11.81
 -11 -12  -5   45.60   15.05
  11 -12   5   27.25   11.27
  11 -13  -6    5.78   12.44
  11  13  -6   11.94    9.04
  11  13  -5    5.28    8.87
  11 -13  -5    5.46   10.83
  11  13  -4   -9.70    8.28
  11 -13  -4   -2.16    9.31
  11 -13  -3    0.87    7.55
  11  13  -3    8.34    9.28
  11  13  -2   -1.19    7.91
  11 -13  -2    3.57    7.24
  11  13  -1    3.36    7.00
  11 -13  -1    1.72    6.72
  11 -13   0    8.82    7.26
 -11  13   0   15.77    9.07
  11  13   0    2.28    7.79
  11  13   1   -2.00    6.57
  11 -13   1   11.71    7.94
 -11  13  -1   -2.48    7.76
  11 -13   2   27.56    9.32
  11  13   2   20.34    8.73
 -11  13  -2   18.72    8.61
  11  13   3    7.73    8.65
  11 -13   3    4.05    8.57
 -11  13  -3   14.78    8.95
  11  13   4   -6.73    8.05
  11 -13   4    1.58    8.30
 -11  13  -4    4.88    8.75
  11 -14  -5   12.10   12.39
  11  14  -5   -1.06    9.49
  11 -14  -4    9.72    9.95
  11  14  -4    2.54    8.84
  11  14  -3   13.75    9.49
  11 -14  -3    7.86    8.29
  11 -14  -2   -4.58    6.71
  11  14  -2    4.87    8.91
  11  14  -1    3.80    7.35
  11 -14  -1   -2.03    7.28
  11  14   0    1.87    7.43
  11 -14   0  -12.18    6.85
 -11  14   0   -2.28    8.29
  11  14   1    8.81    7.30
 -11  14  -1   15.14    8.88
  11 -14   1  -13.24    6.87
  11 -14   2    0.32    7.26
  11  14   2    8.77    7.99
 -11  14  -2    4.25    7.87
  11 -14   3    0.50    8.54
 -11  14  -3   18.07    8.72
  11  14   3   -1.76    7.86
  11 -14   4    1.44    9.08
 -11  14  -4   37.55   10.63
  11  14   4   24.92   12.06
  11  15  -4    2.85    9.94
  11 -15  -4   -2.38   10.98
  11  15  -3   -4.86    7.79
  11 -15  -3    6.98    8.52
  11 -15  -2    6.16    8.50
  11  15  -2   -0.04    8.20
  11  15  -1   42.09   10.31
  11 -15  -1   30.76    9.36
  11 -15   0   22.83    8.98
  11  15   0   39.05    9.50
 -11  15   0   23.54   10.05
 -11  15  -1   31.95    9.78
  11  15   1   25.24    8.97
  11 -15   1   29.70    9.44
  11  15   2   11.42    8.94
 -11  15  -2   12.55    9.55
  11 -15   2   22.42    8.61
  11  15   3    5.87    8.86
 -11  15  -3   14.36    8.81
  11 -15   3    0.86    8.57
  11  16  -3   37.57   11.68
  11 -16  -3    2.11    9.48
  11 -16  -2   25.86   10.19
  11  16  -2   56.34   10.94
  11 -16  -1    2.33    7.59
  11  16  -1   -1.74    7.60
  11  16  -1    0.04   13.92
 -11  16   1    4.93    8.65
  11 -16   0    7.21    7.85
 -11  16   0    7.52    9.11
  11  16   0    5.24    7.38
  11  16   1    3.71    7.78
  11 -16   1    0.14    8.56
 -11  16  -1   10.33    8.81
  11 -16   2    1.94    8.78
 -11  16  -2    8.42    8.43
  11  16   2   -1.17    9.27
  11  17  -2    0.66    9.40
  11  17  -2   -3.84   14.67
  11 -17  -2    4.47    8.77
  11  17  -1   -6.64    7.47
  11  17  -1   -8.89   14.46
 -11  17   1   11.42    9.61
  11 -17  -1   -6.34    6.71
  11  17   0   -0.89    7.67
 -11  17   0    3.18    9.51
  11 -17   0    7.60    9.01
  12   0  -8   -1.68    8.77
  12   0  -8  -14.83   10.68
  12   0  -7  -13.42    7.91
  12   0  -7  -11.48    9.77
  12   0  -6   21.26    9.54
  12   0  -6   33.74   10.66
  12   0  -5   -5.79    7.90
  12   0  -5   -6.61    8.50
  12   0  -4   12.44    8.21
  12   0  -4   40.25    8.95
  12   0  -3   -9.45    5.83
  12   0  -3   -1.39    6.17
  12   0  -2  309.68   25.63
  12   0  -2  325.03   25.12
  12   0  -1   -9.55    5.54
  12   0  -1   -3.02    5.23
  12   0   0   73.03   10.11
  12   0   0   75.52    9.79
  12   0   1   -0.16    5.40
  12   0   1   -7.64    5.26
  12   0   2  223.78   20.51
  12   0   2  242.79   19.50
  12   0   3  -12.09    6.36
  12   0   3   -4.98    5.59
  12   0   4  172.56   18.72
  12   0   4  196.51   18.12
  12   0   5    2.95    5.92
  12   0   5   -8.65    7.73
  12   0   6   15.72    7.45
  12   0   7   -5.16    6.98
  12   1  -8   -2.60   11.98
  12   1  -8    1.45    8.33
  12  -1  -8    3.98    7.64
  12  -1  -8   14.24   11.63
  12  -1  -7    8.32    8.51
  12   1  -7   -7.90    9.26
  12   1  -7    0.87   10.53
  12  -1  -7   -3.90   10.31
  12   1  -6   28.70    9.88
  12  -1  -6   44.66   11.64
  12  -1  -6   39.78   10.39
  12   1  -6   43.28   10.56
  12  -1  -5  272.72   23.53
  12   1  -5  261.80   23.60
  12  -1  -5  254.25   24.13
  12   1  -5  270.20   23.45
  12   1  -4   47.65    9.60
  12  -1  -4   49.35   10.34
  12  -1  -4   27.06    8.90
  12   1  -4   50.72    9.49
  12  -1  -3   12.80    6.54
  12  -1  -3    9.97    6.97
  12   1  -3   -4.04    5.41
  12   1  -3   14.26    6.84
  12  -1  -2   11.34    6.05
  12   1  -2   13.33    5.80
  12  -1  -2    5.87    6.00
  12   1  -2   11.38    6.58
  12  -1  -1   -2.55    5.28
  12  -1  -1    1.29    4.90
  12   1  -1    4.59    6.54
  12   1  -1   -4.62    4.18
  12  -1   0    4.03    6.26
  12   1   0   -3.76    6.39
  12  -1   0    0.86    5.51
  12   1   0    3.91    5.50
  12   1   1    0.01    5.81
  12  -1   1    7.55    5.32
  12   1   1    5.58    6.49
  12  -1   1    1.91    5.51
  12  -1   2   71.08    8.82
  12   1   2   48.70    9.28
  12  -1   2   51.35    9.42
  12  -1   3    5.12    6.35
  12   1   3   -0.33    6.89
  12   1   3   -8.79    5.76
  12  -1   3   -1.29    6.77
  12   1   4   -0.93    6.97
  12  -1   4   -1.48    7.02
  12   1   4   -6.67    5.43
  12  -1   4   -1.78    6.05
  12   1   5    0.34    5.89
  12   1   5    6.76    8.68
  12  -1   5   -1.91    5.69
  12  -1   6    4.86    6.65
  12   1   6   14.02    7.51
  12   1   6    6.22    9.14
  12   1   7   -2.25    7.03
  12  -1   7   -7.23    7.22
  12   2  -8   62.11   12.59
  12  -2  -8   45.53   13.22
  12   2  -7   44.75   11.77
  12   2  -7   29.26   11.49
  12  -2  -7   64.20   13.91
  12   2  -6   58.97   11.68
  12  -2  -6   64.40   13.06
  12   2  -6   42.14   10.73
  12  -2  -6   49.57   10.70
  12  -2  -5    8.59    8.48
  12   2  -5    7.12    8.15
  12  -2  -5   11.77    9.28
  12   2  -5   11.57    7.69
  12   2  -4   -6.53    6.72
  12  -2  -4    0.87    8.12
  12  -2  -4   -9.37    7.38
  12   2  -4    6.97    7.69
  12   2  -3   22.22    6.71
  12  -2  -3   13.23    6.83
  12  -2  -3   14.98    7.42
  12   2  -3   34.16    8.09
  12  -2  -2   -1.42    5.70
  12   2  -2    7.26    5.15
  12   2  -2   -3.35    5.89
  12  -2  -2    6.62    5.71
  12  -2  -1    8.24    5.82
  12   2  -1   13.09    7.02
  12  -2  -1   10.34    5.78
  12   2  -1   11.30    5.53
  12   2   0   -7.74    4.84
  12   2   0   -8.28    6.83
  12  -2   0    0.33    5.72
  12  -2   0    1.96    6.27
  12   2   1    5.36    5.74
  12  -2   1    3.67    5.82
  12   2   1   14.74    6.75
  12  -2   1    6.52    5.23
  12  -2   2    1.33    6.87
  12   2   2    2.73    6.02
  12   2   2    5.23    6.03
  12  -2   2    1.35    6.00
  12  -2   3   98.60   13.69
  12   2   3  103.63   13.74
  12  -2   3  134.13   13.81
  12   2   3  121.84   13.45
  12   2   4    4.05    7.23
  12   2   4    0.54    6.59
  12  -2   4    0.63    6.23
  12   2   5   -3.34    5.80
  12  -2   5    5.29    6.89
  12   2   5    9.06    8.75
  12   2   6   20.11    8.64
  12  -2   6   26.49    8.09
  12   2   6   41.70   12.32
  12   2   7    5.16    7.49
  12  -2   7   -4.48    6.83
  12   3  -8    3.77    8.19
  12  -3  -8    9.25   12.08
  12  -3  -7   -9.35   10.28
  12   3  -7   -5.16    8.15
  12   3  -6  104.56   13.94
  12   3  -6   75.04   12.94
  12  -3  -6  110.85   15.52
  12   3  -5  245.20   22.68
  12  -3  -5  255.93   22.82
  12   3  -5  260.09   22.08
  12  -3  -5  238.28   23.57
  12   3  -4  195.66   18.59
  12   3  -4  191.96   17.77
  12  -3  -4  208.99   18.93
  12  -3  -4  197.65   19.39
  12  -3  -3    7.40    7.15
  12  -3  -3    5.99    6.73
  12   3  -3    3.22    5.60
  12   3  -3    4.49    7.99
  12   3  -2   -8.51    4.49
  12  -3  -2   -5.25    5.86
  12   3  -2    5.41    6.32
  12  -3  -2    5.62    5.33
  12  -3  -1    8.09    5.36
  12   3  -1    0.55    5.25
  12  -3  -1   -2.25    5.25
  12   3  -1   -1.51    7.01
  12   3   0   60.23    9.93
  12   3   0   42.40    7.86
  12  -3   0   50.49    8.85
  12  -3   1   -4.13    4.60
  12   3   1    3.21    5.07
  12  -3   1    5.19    6.04
  12   3   1   -2.80    5.87
  12   3   2   22.07    6.91
  12   3   2   23.41    7.05
  12  -3   2   29.58    7.97
  12  -3   2   30.17    7.27
  12  -3   3  277.87   24.94
  12   3   3  285.96   24.80
  12   3   3  292.72   24.22
  12   3   4    5.25    7.42
  12   3   4    2.86    6.38
  12  -3   4    2.81    6.43
  12   3   5   33.13   10.17
  12   3   5   23.02    8.07
  12  -3   5   24.91    8.21
  12   3   6    6.57    7.61
  12  -3   6    4.07    7.25
  12   3   6    2.63    9.75
  12   3   7    4.75    8.39
  12   3   7    8.87   11.33
  12  -3   7   -2.06    7.27
  12  -4  -8    0.45   11.48
  12   4  -8    2.48    8.17
  12  -4  -7   -0.60    9.83
  12   4  -7   -8.17    8.20
  12   4  -6   36.07    9.80
  12  -4  -6   33.66   10.86
  12   4  -5    6.55    7.78
  12  -4  -5   -8.09    7.90
  12  -4  -4   52.08   11.10
  12  -4  -4   43.03   10.23
  12   4  -4   50.56   10.36
  12   4  -4   60.26    8.85
  12   4  -3  184.48   16.98
  12  -4  -3  169.55   17.42
  12   4  -3  177.43   15.44
  12  -4  -3  177.77   16.16
  12  -4  -2   14.62    7.08
  12   4  -2   16.14    8.00
  12  -4  -2   15.94    6.06
  12   4  -2   17.28    5.77
  12   4  -1  218.18   17.76
  12  -4  -1  209.56   18.74
  12   4  -1  197.27   18.36
  12  -4  -1  206.18   16.81
  12  -4   0  158.84   13.62
  12   4   0  163.00   15.73
  12  -4   0  151.84   15.69
  12   4   0  170.61   14.88
  12  -4   1    5.27    4.53
  12  -4   1    0.58    6.28
  12   4   1   -0.32    6.38
  12   4   1    5.49    5.50
  12  -4   2  165.94   17.72
  12   4   2  166.15   16.30
  12   4   2  171.04   16.85
  12  -4   3  165.15   17.57
  12   4   3  158.12   15.58
  12   4   3  156.18   15.78
  12   4   4   77.09   12.30
  12  -4   4   77.50   12.03
  12   4   4   66.39   10.73
  12   4   5    9.86    7.24
  12   4   5   29.25    9.70
  12  -4   5    9.85    7.01
  12   4   6    4.16    9.22
  12   4   6    3.03    7.77
  12  -4   6   -3.54    6.52
  12   4   7   12.09   12.04
  12  -4   7    2.95    7.85
  12   4   7    4.09    9.94
  12   5  -8   -2.11    8.94
  12  -5  -8   -7.07   10.48
  12   5  -7   11.60    9.48
  12  -5  -7   22.28   11.52
  12   5  -6   51.34   10.29
  12  -5  -6   46.74   11.88
  12   5  -5   53.26   10.43
  12  -5  -5   51.16   11.87
  12  -5  -4    9.26    8.62
  12   5  -4    3.71    7.94
  12   5  -3   -1.17    4.65
  12  -5  -3  -11.88    6.70
  12   5  -3    8.43    7.83
  12  -5  -3    4.39    7.44
  12   5  -2  151.24   13.46
  12  -5  -2  140.73   13.38
  12  -5  -2  135.22   15.67
  12   5  -2  164.22   16.17
  12   5  -1   40.39    9.06
  12  -5  -1   35.93    8.19
  12  -5  -1   32.83    6.19
  12   5  -1   33.32    6.75
  12  -5   0    8.65    5.07
  12   5   0   12.73    6.11
  12   5   0   14.17    8.27
  12  -5   0   19.83    7.28
  12   5   1  134.09   14.87
  12   5   1  123.71   14.19
  12  -5   1  147.91   16.10
  12   5   2  105.56   12.21
  12   5   2   74.31   11.44
  12  -5   2   94.75   12.77
  12   5   3   12.42    6.31
  12   5   3    3.93    7.30
  12  -5   3   -6.55    6.24
  12   5   4    0.35    6.90
  12   5   4    0.65    6.23
  12  -5   4   -0.53    6.90
  12  -5   5   -4.00    7.23
  12   5   5   17.51    8.86
  12   5   5    8.81    7.55
  12  -5   6   14.09    8.01
  12   5   6   35.04   10.55
  12   5   6   21.18    9.47
  12   6  -8    4.13    8.39
  12  -6  -8    6.52   11.18
  12   6  -7  122.80   15.97
  12  -6  -7  132.85   17.98
  12  -6  -6   41.71   12.34
  12   6  -6   52.30   10.53
  12   6  -5    6.61    7.68
  12  -6  -5   15.22    9.93
  12  -6  -4    3.83    8.82
  12   6  -4    7.89    8.13
  12  -6  -3   73.52   10.10
  12   6  -3   60.21   11.02
  12  -6  -3   59.30   11.14
  12  -6  -2   19.87    8.41
  12  -6  -2   12.49    6.20
  12   6  -2   17.14    7.99
  12   6  -1   78.30   12.01
  12  -6  -1   82.11   11.59
  12   6  -1   99.73   10.24
  12  -6  -1   85.57    8.99
  12  -6   0   90.32   12.42
  12   6   0  101.40   11.36
  12   6   0   98.58   12.90
  12  -6   1   72.84   11.90
  12   6   1   92.04   10.83
  12   6   1   71.62   11.41
  12   6   2   19.78    7.08
  12   6   2   20.97    8.46
  12  -6   2   19.20    8.15
  12   6   3   56.42   10.62
  12  -6   3   47.02   10.60
 -12   6  -3   67.55    9.73
  12   6   3   56.03    9.93
 -12   6  -4    2.77    6.85
  12   6   4    7.19    7.63
  12   6   4   -1.35    6.34
  12  -6   4    5.37    7.50
  12  -6   5    3.26    7.89
  12   6   5    3.60    7.61
  12   6   5    2.29    8.54
  12  -6   6   -0.63    7.05
  12   6   6   10.66    9.65
  12   6   6  -10.83    9.04
  12   7  -8    2.62    8.93
  12  -7  -8   11.18   12.45
  12   7  -7   -5.35    7.28
  12  -7  -7   17.31   10.40
  12   7  -6   26.68    9.16
  12  -7  -6   15.24    9.63
  12  -7  -5   -6.91    7.98
  12   7  -5   -3.58    7.22
  12  -7  -4   51.94   11.23
  12   7  -4   64.51   10.87
  12  -7  -3   65.57   11.93
  12   7  -3   54.30   10.72
  12  -7  -3   54.44    9.64
  12   7  -2   -3.78    7.67
  12  -7  -2   -4.82    6.45
  12  -7  -2   -0.29    5.61
  12   7  -1   -6.13    7.66
  12  -7  -1   -3.74    6.56
  12  -7   0   -7.79    6.29
  12   7   0    3.67    8.46
  12   7   0    2.96    5.24
  12   7   1   88.01   12.22
  12  -7   1   79.56   12.08
  12   7   1   69.07    9.66
  12   7   2  -11.28    4.92
  12  -7   2   -3.53    7.20
  12   7   2    0.27    7.21
  12  -7   3    7.64    7.88
  12   7   3   23.63    7.90
  12   7   3   22.10    7.86
 -12   7  -3   19.31    7.57
  12   7   4   33.13    9.16
 -12   7  -4   37.86    8.93
  12  -7   4   13.29    9.21
  12   7   4   20.30    8.08
  12  -7   5    7.09    7.93
  12   7   5    7.65    8.57
  12   7   5   -5.46    8.14
  12   7   6    3.05    9.23
  12  -7   6    3.66    7.66
  12   7   6   -2.76    9.16
  12   8  -7   -8.22    6.69
  12  -8  -7   -2.83    9.45
  12   8  -6   -1.83    7.71
  12  -8  -6    5.10    9.44
  12   8  -5   20.39    8.98
  12  -8  -5   18.73    9.76
  12  -8  -4  129.62   16.47
  12   8  -4  128.80   15.67
  12  -8  -3   -4.80    6.91
  12   8  -3    3.51    8.61
  12   8  -2   10.84    8.34
  12  -8  -2    9.37    6.25
  12  -8  -2   13.83    7.37
  12  -8  -1   12.63    7.40
  12   8  -1   33.47    9.38
  12   8   0   -3.35    7.30
  12  -8   0   -5.18    6.39
  12   8   1   15.90    5.67
  12   8   1    9.14    7.96
  12  -8   1   19.85    8.21
 -12   8  -2   27.84    8.11
  12   8   2   42.66    9.70
  12  -8   2   26.91    8.93
  12   8   2   33.10    7.42
  12   8   3   41.16    9.96
  12   8   3   49.40    9.49
  12  -8   3   42.97   10.43
 -12   8  -3   58.06   10.06
  12   8   4    7.66    7.07
  12  -8   4   -3.18    8.61
 -12   8  -4    6.63    7.59
  12   8   4   -0.40    6.99
  12   8   5    1.46    8.80
  12  -8   5    8.50    8.35
  12   8   5   10.69    8.53
  12   8   6   -0.26    9.65
  12   8   6   -1.25    9.20
  12  -8   6   -5.49    8.97
  12   9  -7   -3.07    7.82
  12  -9  -7  -18.09    9.16
  12   9  -6   -3.87    7.46
  12  -9  -6   -9.03    8.94
  12  -9  -5    4.37    9.92
  12   9  -5   10.03    8.11
  12   9  -4   42.75   10.06
  12  -9  -4   37.62   10.48
  12  -9  -3   66.25   12.01
  12   9  -3   64.29   11.31
  12   9  -2    7.42    8.13
  12  -9  -2   -2.67    6.64
  12  -9  -1   25.41    8.30
  12   9  -1   38.91    9.18
  12   9   0   67.76   11.15
  12  -9   0   76.59   11.34
  12   9   1  144.86   16.51
  12  -9   1  156.01   17.48
  12   9   2    5.25    7.59
  12   9   2    1.21    5.41
 -12   9  -2    7.18    7.43
  12  -9   2    1.16    7.68
 -12   9  -3   41.74    9.32
  12   9   3   37.35    9.44
  12   9   3   35.56    8.47
  12  -9   3   28.23   10.23
  12   9   4   -3.14    6.63
  12   9   4    5.82    8.13
  12  -9   4   11.49    9.13
 -12   9  -4   14.78    7.82
  12   9   5   -3.69    7.91
  12  -9   5   -0.75    7.53
  12   9   5   -5.22    6.98
  12   9   6   16.10   10.38
  12   9   6   18.20   10.10
  12  -9   6   -6.08    8.34
  12  10  -7    3.56    8.02
  12 -10  -7   11.96   11.88
  12  10  -6   22.16    8.95
  12 -10  -6   34.15   11.50
  12 -10  -5   54.77   12.25
  12  10  -5   29.96    9.58
  12  10  -4   63.89   12.25
  12 -10  -4   88.87   13.52
  12 -10  -3   13.07    7.83
  12  10  -3   18.83    9.01
  12 -10  -2  -14.38    6.09
  12  10  -2   -4.41    7.20
  12 -10  -1   19.88    7.90
  12  10  -1   34.48    9.64
  12 -10   0   -1.83    6.65
  12  10   0   -0.43    6.73
  12  10   1   58.90   11.06
 -12  10  -1   78.70   11.27
  12 -10   1   69.33   11.71
  12 -10   2   -7.32    6.65
  12  10   2    3.78    7.43
 -12  10  -2    5.62    7.80
 -12  10  -3    7.51    7.91
  12  10   3    2.78    8.12
  12 -10   3   -7.64    7.46
  12 -10   4   15.51    8.96
  12  10   4   18.18   11.03
 -12  10  -4   19.88    8.42
  12  10   4    5.06    7.57
  12  10   5    3.43    8.14
  12  10   5    1.71    8.47
  12 -10   5   -3.33    8.60
 -12  10  -5   39.33   10.45
  12 -11  -6   -4.32   10.02
  12  11  -6   -0.53    8.08
  12 -11  -5   -0.21   10.03
  12  11  -5   -4.64    8.33
  12 -11  -4   26.59   10.13
  12  11  -4   19.33    9.46
  12 -11  -3  114.96   14.31
  12  11  -3   80.10   13.50
  12 -11  -2   -3.37    6.87
  12  11  -2    2.34    8.15
  12 -11  -1    9.66    7.39
  12  11  -1   -1.19    7.38
  12 -11   0    5.95    7.14
  12  11   0    9.43    7.29
  12 -11   1   27.79    9.75
  12  11   1   23.72    8.33
 -12  11  -1   23.79    8.90
  12 -11   2  135.20   16.34
 -12  11  -2  100.47   14.71
  12  11   2  141.79   15.95
  12  11   3    6.31    8.16
 -12  11  -3   30.20    8.81
  12 -11   3    0.12    8.34
  12 -11   4   39.40   11.47
 -12  11  -4   43.46   10.44
  12  11   4   40.41   11.00
 -12  11  -5   24.28   10.10
  12  11   5   -0.17    8.58
  12 -11   5    3.00    9.60
 -12 -11  -5   16.15   12.61
  12  12  -6    8.04    9.06
  12 -12  -6    8.03   11.50
  12 -12  -5   17.21   11.14
  12  12  -5   17.18    9.30
  12 -12  -4   -0.10    8.89
  12  12  -4   -1.92    8.39
  12  12  -3   -6.71    8.00
  12 -12  -3   -7.59    7.08
  12  12  -2   46.37   10.98
  12 -12  -2   27.70    8.61
  12 -12  -1   -1.40    6.66
  12  12  -1   -6.03    6.85
  12  12   0   13.25    7.76
  12 -12   0    0.05    6.74
 -12  12  -1    2.59    7.34
  12  12   1    7.92    7.63
  12 -12   1    3.74    7.48
  12  12   2   -0.12    7.10
 -12  12  -2    9.38    8.23
  12 -12   2  -14.73    6.45
  12 -12   3    3.66    8.50
 -12  12  -3    6.75    8.35
  12  12   3    2.64    7.80
 -12  12  -4    5.37    8.37
  12  12   4    1.58    9.00
  12 -12   4   -5.71    9.13
  12 -13  -5   -6.98   10.21
  12  13  -5   -1.64    8.02
  12 -13  -4   42.69   12.38
  12  13  -4   28.16   10.28
  12  13  -3    5.99    9.73
  12 -13  -3   -1.71    7.83
  12 -13  -2    3.30    7.15
  12  13  -2   13.12    8.92
  12  13  -1   55.90   10.77
  12 -13  -1   43.24    9.52
  12 -13   0   33.88    8.67
  12  13   0    6.37    7.78
 -12  13   0    8.43    8.16
  12 -13   1    0.44    7.04
  12  13   1    0.41    6.62
 -12  13  -1    3.33    7.88
  12 -13   2    5.86    7.72
  12  13   2    5.82    8.72
 -12  13  -2    0.83    8.04
 -12  13  -3   29.66    9.56
  12  13   3   36.05   10.49
  12 -13   3   20.94    9.79
  12 -13   4   -7.48    8.22
  12  13   4   -3.47    8.48
 -12  13  -4    7.88    9.11
  12  14  -5    8.68   10.46
  12 -14  -5   19.97   11.90
  12 -14  -4    1.08   10.42
  12  14  -4   12.51   10.60
  12 -14  -3    2.79    8.86
  12  14  -3   10.54   10.14
  12  14  -2   10.10    9.47
  12 -14  -2   14.39    7.97
  12 -14  -1   24.70    7.91
  12  14  -1   13.63    8.65
 -12  14   0   70.87   12.17
  12 -14   0   55.79   10.65
  12  14   0   66.83   11.56
  12 -14   1    7.25    7.59
 -12  14  -1    2.21    8.34
  12  14   1   15.95    7.76
  12  14   2    5.32    7.90
 -12  14  -2   27.46    9.46
  12 -14   2   10.01    9.06
 -12  14  -3   33.94   10.11
  12  14   3   11.63    9.23
  12 -14   3    8.53    9.26
  12 -15  -4   13.09   11.27
  12  15  -4  -13.97    9.08
  12  15  -3    1.98    9.71
  12 -15  -3    8.37    9.58
  12 -15  -2    6.77    8.85
  12  15  -2   17.36   10.00
  12 -15  -1   -6.41    6.41
  12  15  -1    1.94    8.42
  12 -15   0    1.11    7.98
 -12  15   0    9.33    8.97
  12  15   0    8.20    7.82
  12  15   1    9.56    7.64
 -12  15  -1   24.03    9.36
  12 -15   1   -2.14    8.62
 -12  15  -2   17.27    9.27
  12  15   2   12.17    8.28
  12 -15   2    2.85    8.93
  12  16  -3    9.36    9.75
  12 -16  -3   -6.51    9.44
  12  16  -2   33.74   10.61
  12 -16  -2   14.46    8.93
  12 -16  -1   -1.22    7.58
  12  16  -1   -4.83    8.36
  12  16  -1   10.21   14.55
  12 -16   0    1.57    8.13
  12  16   0  -10.05    6.56
 -12  16   0   19.38    9.46
 -12  16  -1   18.64    9.57
  12 -16   1   -7.59    7.59
  12  16   1    5.29    8.78
  13   0  -8   -1.71    8.50
  13   0  -8   37.53   13.28
  13   0  -7  -11.87    8.74
  13   0  -7  -10.44    9.85
  13   0  -6   23.65    9.73
  13   0  -6    6.74    9.96
  13   0  -5    0.02    7.77
  13   0  -5    5.21    8.52
  13   0  -4   27.09    9.39
  13   0  -4   41.79    9.44
  13   0  -3   -5.77    6.41
  13   0  -3    3.14    6.46
  13   0  -2  102.96   11.68
  13   0  -2   93.52   11.10
  13   0  -1    1.94    5.93
  13   0  -1    3.13    6.37
  13   0   0  181.78   16.36
  13   0   0  176.48   16.60
  13   0   1   -2.16    6.43
  13   0   1    4.39    5.62
  13   0   2  596.12   45.08
  13   0   2  615.96   47.16
  13   0   3   10.03    7.20
  13   0   3   -1.92    5.76
  13   0   4   -1.94    7.99
  13   0   4   -7.53    5.60
  13   0   5    0.19    6.21
  13   0   6    6.33    7.17
  13  -1  -8    7.20   11.41
  13  -1  -8   -3.91    8.52
  13   1  -8    1.86    8.95
  13   1  -7  241.18   23.57
  13  -1  -7  214.13   20.97
  13  -1  -7  197.22   23.27
  13   1  -7  185.92   21.58
  13   1  -6  -10.60    7.88
  13  -1  -6    4.83    8.19
  13   1  -6   12.28    9.74
  13  -1  -6    9.49    9.77
  13   1  -5   84.48   12.59
  13   1  -5   99.27   13.01
  13  -1  -5   83.88   12.66
  13  -1  -5   89.11   13.49
  13  -1  -4  141.79   15.26
  13   1  -4  126.36   14.57
  13   1  -4  122.84   14.19
  13  -1  -4  123.75   14.52
  13   1  -3   18.58    6.86
  13  -1  -3   11.71    7.00
  13  -1  -3   22.55    7.35
  13   1  -3   15.79    8.04
  13  -1  -2   10.79    6.54
  13   1  -2   11.71    5.98
  13   1  -2   17.80    7.38
  13  -1  -2    7.92    6.68
  13   1  -1   88.22   10.90
  13  -1  -1   73.17   10.72
  13   1  -1   89.39   11.01
  13   1   0    8.32    6.24
  13  -1   0   10.21    6.87
  13   1   0    8.81    7.37
  13  -1   0    0.16    5.94
  13  -1   1  365.37   30.71
  13  -1   1  440.23   33.03
  13   1   1  405.92   31.54
  13   1   1  417.51   32.67
  13   1   2   99.96   12.42
  13  -1   2  102.74   12.96
  13   1   2   89.12   11.33
  13  -1   2   93.56   11.40
  13   1   3    0.51    6.73
  13  -1   3   -8.13    5.96
  13  -1   3   -0.17    6.58
  13   1   3   -1.12    6.23
  13   1   4   56.74   10.90
  13   1   4   49.31    9.98
  13  -1   4   33.47    8.66
  13   1   5   10.60    9.20
  13  -1   5    6.08    6.47
  13   1   5    9.15    7.40
  13  -1   6   -3.08    6.88
  13   1   6    1.82    7.11
  13   2  -8   14.79    9.55
  13  -2  -8   22.05   11.90
  13  -2  -8   16.91    8.85
  13   2  -7   -6.88    8.13
  13  -2  -7  -11.47   10.46
  13  -2  -7  -10.30    7.49
  13   2  -6  -10.41    7.73
  13  -2  -6    3.67    8.62
  13  -2  -6    9.04    8.83
  13   2  -6    8.03    9.02
  13   2  -5  242.88   21.66
  13  -2  -5  210.09   21.73
  13   2  -5  251.63   21.07
  13  -2  -5  222.30   21.08
  13   2  -4   36.04    8.99
  13  -2  -4   18.09    8.01
  13   2  -4   23.62    7.45
  13  -2  -4   34.40    9.33
  13  -2  -3   71.33   10.78
  13   2  -3   59.64    9.71
  13   2  -3   74.20   11.16
  13  -2  -3   67.98   10.32
  13   2  -2   38.62    8.66
  13  -2  -2   24.36    8.13
  13   2  -2   37.72    7.55
  13  -2  -2   26.28    7.05
  13   2  -1   26.84    8.05
  13  -2  -1    9.92    6.06
  13  -2  -1    8.43    6.26
  13   2  -1    5.78    6.02
  13  -2   0  215.26   18.81
  13  -2   0  180.52   16.72
  13   2   0  192.13   17.83
  13   2   0  206.99   18.39
  13   2   1   59.08    9.54
  13  -2   1   85.86   10.87
  13   2   1   63.65   10.04
  13  -2   1   61.69    8.73
  13  -2   2   -3.09    5.78
  13   2   2   -2.83    5.73
  13  -2   2    5.76    6.56
  13   2   2    0.80    5.88
  13  -2   3   32.27    8.30
  13   2   3   15.38    7.22
  13   2   3   27.67    7.62
  13   2   4   18.22    8.59
  13  -2   4   22.76    7.78
  13   2   4   21.08    7.57
  13   2   5   -4.87    5.49
  13   2   5    0.06    8.21
  13  -2   5    4.57    7.40
  13  -2   6    5.25    7.33
  13   2   6   -9.28   10.08
  13   2   6   -6.62    6.11
  13   3  -8    9.27    9.20
  13  -3  -8  -18.93   11.51
  13  -3  -7    4.71    8.28
  13   3  -7  -13.22    9.61
  13  -3  -7  -10.88   10.27
  13  -3  -6  -13.83    8.00
  13  -3  -6  -10.48    7.13
  13   3  -6   -7.18    8.22
  13  -3  -5   27.03    9.96
  13   3  -5   45.80    9.47
  13  -3  -5   44.98   11.38
  13   3  -5   38.33    9.64
  13  -3  -4   11.44    8.69
  13  -3  -4    6.87    7.34
  13   3  -4    2.86    5.68
  13   3  -4    6.86    8.35
  13   3  -3   18.39    7.96
  13  -3  -3   16.31    7.40
  13  -3  -3   29.16    8.55
  13   3  -3   26.79    6.86
  13   3  -2    6.44    7.10
  13   3  -2    2.24    5.53
  13  -3  -2   -1.70    7.06
  13  -3  -2    8.28    6.23
  13  -3  -1   29.26    6.66
  13  -3  -1   26.79    7.37
  13   3  -1   27.08    8.10
  13   3  -1   17.48    6.67
  13   3   0   22.51    6.71
  13  -3   0   14.35    6.26
  13  -3   0   18.80    7.33
  13   3   0   24.59    8.14
  13   3   1  142.56   15.01
  13   3   1  165.46   16.07
  13  -3   1  124.89   13.34
  13  -3   1  185.88   17.15
  13  -3   2   -5.35    6.18
  13   3   2   -5.93    6.08
  13   3   2   -1.42    5.62
  13   3   3    0.10    6.32
  13   3   3   -3.33    5.74
  13  -3   3    3.66    6.84
  13   3   4    5.46    6.01
  13   3   4   -0.17    7.14
  13  -3   4    3.93    6.89
  13   3   5    1.72    6.66
  13  -3   5   -0.64    7.14
  13   3   5   12.67    8.58
  13   3   6    2.20    7.58
  13  -3   6   10.53    7.29
  13   3   6   28.54   10.78
  13   4  -8   -5.64    8.75
  13  -4  -8   -2.71   10.79
  13   4  -7  -18.34    8.51
  13  -4  -7    5.29    9.74
  13   4  -6   -3.34    7.23
  13  -4  -6    9.29    8.04
  13  -4  -6    1.03    8.94
  13  -4  -5   14.31    8.31
  13  -4  -5   16.81    9.16
  13   4  -5   14.78    8.23
  13  -4  -4  132.19   15.73
  13   4  -4  115.80   13.01
  13   4  -4  116.54   14.51
  13  -4  -4  141.98   15.12
  13  -4  -3   23.11    7.52
  13  -4  -3   25.69    8.61
  13   4  -3   22.86    8.41
  13   4  -3   20.09    6.22
  13  -4  -2   71.40    9.13
  13   4  -2   59.48   10.90
  13   4  -2   56.39    8.56
  13  -4  -2   72.55   10.62
  13  -4  -1  177.71   15.20
  13  -4  -1  186.92   17.32
  13   4  -1  170.83   15.96
  13   4  -1  187.45   17.26
  13  -4   0   83.19   12.13
  13  -4   0   80.17    9.35
  13   4   0   84.76   10.50
  13   4   0   83.27   12.31
  13  -4   1  278.76   23.60
  13   4   1  263.26   22.60
  13   4   1  249.02   22.55
  13   4   2    4.43    6.92
  13   4   2    5.72    6.43
  13  -4   2   -6.95    6.46
  13  -4   3  117.50   15.27
  13   4   3  130.25   14.70
  13   4   3  135.14   14.70
  13   4   4   31.39    8.07
  13  -4   4   10.59    7.63
  13   4   4   25.52    9.26
  13   4   5   11.00    7.25
  13  -4   5   -0.62    6.99
  13   4   5    4.17    8.60
  13   4   6  -10.99    7.14
  13  -4   6    1.60    7.01
  13   4   6   12.79   10.52
  13  -5  -8   -9.17   10.47
  13   5  -8   11.19   10.05
  13  -5  -7   -0.53   10.80
  13   5  -7   -0.74    8.14
  13  -5  -6    5.60    9.10
  13   5  -6   -4.22    7.73
  13  -5  -5   -2.45    7.00
  13   5  -5   -7.98    7.25
  13  -5  -5   11.65    9.45
  13  -5  -4   67.53   12.06
  13  -5  -4   46.05   10.09
  13   5  -4   59.28   10.73
  13  -5  -3    8.52    7.26
  13  -5  -3    4.80    7.43
  13   5  -3    0.94    7.45
  13   5  -2    6.40    7.82
  13  -5  -2    5.83    7.44
  13   5  -2   -6.89    4.57
  13  -5  -2    5.70    5.82
  13  -5  -1   -9.73    6.46
  13   5  -1   -8.37    7.14
  13   5  -1   -1.01    4.95
  13  -5  -1   -0.86    4.95
  13   5   0    9.47    7.79
  13  -5   0   -0.15    6.95
  13   5   0   -2.81    5.87
  13   5   1    5.43    5.91
  13   5   1   -0.60    7.02
  13  -5   1   -2.11    7.25
  13  -5   2   57.97   11.19
  13   5   2   70.35   11.03
  13   5   2   84.53   11.11
  13  -5   3   -4.02    6.53
  13   5   3   -5.08    5.84
  13   5   3    0.98    6.61
  13  -5   4   -6.61    7.33
  13   5   4   -5.58    6.10
  13   5   4    0.55    7.60
  13  -5   5    1.22    7.07
  13   5   5   -1.39    6.84
  13   5   5   -8.46    8.04
  13   5   6   11.56    8.93
  13  -5   6   23.62    8.79
  13   5   6   -2.95    9.29
  13   6  -7    0.72    8.22
  13  -6  -7   16.44   10.31
  13   6  -6    1.25    8.55
  13  -6  -6    8.57    9.64
  13   6  -5   62.76   10.96
  13  -6  -5   33.08   10.98
  13  -6  -4    4.32    8.31
  13  -6  -4    3.73    7.21
  13   6  -4   16.58    8.42
  13  -6  -3    3.46    6.30
  13  -6  -3    9.30    7.82
  13   6  -3    2.88    7.72
  13  -6  -2    4.28    5.46
  13   6  -2    6.99    7.82
  13  -6  -2   16.52    8.56
  13  -6  -1    0.14    6.65
  13   6  -1    1.38    8.04
  13   6  -1   13.09    5.65
  13   6   0   51.64   10.28
  13  -6   0   31.78    8.90
  13   6   0   34.88    7.54
  13   6   1   13.46    8.09
  13   6   1   -1.37    5.87
  13  -6   1   11.04    7.55
  13   6   2  207.04   18.83
  13   6   2  181.57   18.50
  13  -6   2  219.80   20.19
  13   6   3    1.46    6.27
  13   6   3    4.25    6.55
  13  -6   3    0.25    7.67
  13   6   4   54.79   11.01
  13   6   4   57.68   10.80
  13  -6   4   34.57   10.82
  13   6   5   -5.71    6.93
  13   6   5   -4.05    8.32
  13  -6   5   13.85    8.71
  13  -6   6    0.67    8.72
  13   6   6   -6.12    8.86
  13   6   6   15.47   10.13
  13  -7  -7   10.13   10.82
  13   7  -7   -0.66    8.13
  13  -7  -6   -4.71    8.61
  13   7  -6    2.65    8.62
  13  -7  -5   14.28    9.12
  13   7  -5   -4.22    7.25
  13  -7  -4   17.22    8.69
  13   7  -4   11.49    7.88
  13  -7  -4   15.00    7.70
  13  -7  -3   10.59    6.57
  13  -7  -3   13.52    7.68
  13   7  -3    6.36    7.97
  13  -7  -2   -4.06    5.45
  13  -7  -2   -8.09    6.29
  13   7  -2  -11.08    7.12
  13   7  -1   43.33    9.87
  13  -7  -1   29.00    8.40
  13  -7   0   39.75    9.00
  13   7   0   35.73    9.48
  13   7   0   41.41    7.54
  13   7   1    2.15    5.43
  13   7   1    2.61    7.37
  13  -7   1   -7.06    7.50
  13   7   2   -0.95    7.26
  13  -7   2  -11.06    7.02
  13   7   2   -5.32    5.14
  13   7   3   21.52    8.03
  13  -7   3   17.36    8.39
  13   7   3   44.03    9.05
  13   7   4   13.53    8.08
  13   7   4   26.13    8.78
 -13   7  -4   28.99    8.06
  13  -7   4   14.75    8.93
  13  -7   5    7.40    8.36
  13   7   5    6.22    9.02
  13   7   5   -0.52    8.52
  13   7   6    0.60    9.19
  13  -7   6    0.27    8.21
  13   7   6   -3.90    9.30
  13  -8  -7   -1.34   10.97
  13   8  -7   -2.47    9.16
  13   8  -6   14.47    9.16
  13  -8  -6   10.47   10.29
  13   8  -5   -0.83    7.30
  13  -8  -5    2.63    9.27
  13   8  -4    0.63    8.78
  13  -8  -4    8.32    8.12
  13   8  -3   26.20    9.25
  13  -8  -3   48.54    8.65
  13  -8  -3   50.23   10.71
  13   8  -2   -5.79    7.18
  13  -8  -2   -2.67    6.31
  13   8  -1    8.98    7.99
  13  -8  -1    2.09    6.85
  13  -8   0   34.64    9.07
  13   8   0   50.47    9.84
  13   8   1   45.53   10.05
  13  -8   1   44.18   10.16
  13   8   2    4.13    6.88
  13   8   2    4.38    5.87
  13  -8   2   15.01    8.63
  13  -8   3   19.48    9.72
 -13   8  -3   21.75    8.03
  13   8   3    5.92    6.52
  13   8   3   10.75    7.88
  13   8   4   93.15   13.80
  13   8   4   87.97   13.18
 -13   8  -4  109.59   13.13
  13  -8   4   59.71   14.15
  13   8   5   -0.98    8.83
  13  -8   5    5.21    8.81
  13   8   5   17.41    8.98
  13   9  -7    1.64    8.77
  13  -9  -7    1.76   11.33
  13  -9  -6   23.85   10.73
  13   9  -6    4.86    8.29
  13   9  -5   11.02    8.55
  13  -9  -5   33.33   10.94
  13  -9  -4    2.34    8.75
  13   9  -4    0.96    7.82
  13  -9  -3   32.28    9.33
  13   9  -3   31.83    9.57
  13   9  -2   59.24   11.50
  13  -9  -2   59.03   10.70
  13   9  -1   10.77    7.98
  13  -9  -1   -0.09    6.49
  13  -9   0   75.61   12.00
  13   9   0   93.90   12.29
  13   9   1    0.08    7.58
  13  -9   1   -7.38    6.79
  13   9   2   87.59   12.87
  13  -9   2   95.35   13.82
  13   9   3   40.54   10.10
  13  -9   3    4.38    8.26
 -13   9  -3   25.20    8.57
  13   9   3    5.07    7.43
  13  -9   4   -2.93    7.72
  13   9   4    0.30    7.51
 -13   9  -4    1.83    8.69
  13   9   4    2.08    7.51
  13  -9   5   -0.85    8.29
  13   9   5   -3.56    7.91
  13   9   5    7.29    8.81
  13  10  -6    5.14    8.68
  13 -10  -6  -10.77    9.32
  13 -10  -5   20.65   10.10
  13  10  -5   10.27    8.53
  13 -10  -4   21.88    9.74
  13  10  -4   24.71    9.75
  13 -10  -3   -8.71    7.67
  13  10  -3   -7.70    7.75
  13 -10  -2    4.43    7.33
  13  10  -2    3.04    8.25
  13 -10  -1   -1.26    6.38
  13  10  -1   -7.64    6.72
  13  10   0    9.30    7.69
  13 -10   0   11.42    7.24
  13  10   1   29.11    8.98
  13 -10   1   20.85    8.74
  13 -10   2   23.98    9.51
  13  10   2   13.74    8.67
 -13  10  -2   15.01    7.93
 -13  10  -3   22.67    8.94
  13 -10   3   -3.09    8.23
  13  10   3   21.70    9.12
  13  10   4    0.30    7.90
  13 -10   4   -5.87    8.94
 -13  10  -4    6.41    8.11
  13  10   5   10.88    9.77
  13  10   5   -1.10    9.15
  13 -10   5    1.94    9.17
  13  11  -6   -7.32    7.52
  13 -11  -6    4.10   10.46
  13 -11  -5   19.89   10.88
  13  11  -5   21.77   10.28
  13  11  -4    6.50    8.40
  13 -11  -4    6.73    8.81
  13 -11  -3   30.71    9.48
  13  11  -3   14.30    9.22
  13 -11  -2    0.04    6.98
  13  11  -2    1.54    8.15
  13 -11  -1    5.36    7.47
  13  11  -1   18.27    8.64
  13 -11   0    0.97    6.75
  13  11   0   -2.57    7.32
  13  11   1   -3.04    6.98
  13 -11   1    4.82    7.65
 -13  11  -2   10.70    8.08
  13 -11   2    2.25    7.39
  13  11   2   11.84    8.21
  13  11   3   36.12   11.15
 -13  11  -3   45.83   10.37
  13 -11   3   40.91   11.52
 -13  11  -4   15.36    9.20
  13 -11   4   -1.10    9.43
  13  11   4    3.84    9.04
  13 -12  -5   36.25   12.51
  13  12  -5    5.52    8.59
  13  12  -4   -2.56    9.39
  13 -12  -4   14.77    9.55
  13 -12  -3    0.36    7.98
  13  12  -3    2.25    9.47
  13 -12  -2   -2.08    6.99
  13  12  -2    7.09    8.49
  13 -12  -1   18.90    8.35
  13  12  -1   13.23    7.96
  13 -12   0   27.04    8.20
  13  12   0   16.84    9.07
  13  12   1   24.08    8.72
  13 -12   1    9.91    8.25
 -13  12  -1   10.51    8.30
  13  12   2   17.47    8.75
  13 -12   2   15.64    8.92
 -13  12  -2   34.69    9.66
  13 -12   3    2.61    8.20
 -13  12  -3   18.00    9.03
  13  12   3   -1.67    7.85
  13  12   4   -4.59    9.57
  13 -12   4    8.53    9.64
 -13  12  -4   18.37    9.11
  13  13  -5   10.52   10.34
  13 -13  -5    4.26   10.43
  13  13  -4    1.59    9.93
  13 -13  -4    8.65    9.92
  13 -13  -3    4.02    8.61
  13  13  -3    5.03    8.89
  13  13  -2  -11.20    7.95
  13 -13  -2   -7.58    6.86
  13  13  -1   48.04   10.03
  13 -13  -1   28.79    8.81
  13 -13   0   11.76    8.01
  13  13   0   11.89    7.80
  13 -13   1   38.74   10.05
 -13  13  -1   37.85    9.77
  13  13   1   17.57    8.54
  13  13   2   -2.28    8.35
  13 -13   2   -1.47    7.66
 -13  13  -2    4.28    8.02
 -13  13  -3    1.69    8.72
  13 -13   3    5.13    8.37
  13  13   3   -7.73    8.78
  13 -14  -4   30.27   11.46
  13  14  -4   -0.30   10.98
  13  14  -3   11.11    9.65
  13 -14  -3   -9.61    7.38
  13  14  -2   23.97    9.75
  13 -14  -2   19.28    9.05
  13  14  -1    2.69    8.64
  13 -14  -1   21.37    8.33
  13  14   0    5.86    7.18
  13 -14   0   17.00    7.91
  13  14   1   13.29    8.43
  13 -14   1   -8.82    6.98
 -13  14  -1    1.49    8.44
 -13  14  -2    4.82    8.68
  13 -14   2   -1.11    8.84
  13  14   2   13.64    8.72
  13 -15  -3   52.32   12.46
  13  15  -3   75.83   13.58
  13  15  -2   29.07   10.20
  13 -15  -2   23.85    9.98
  13  15  -1    8.90    8.41
  13 -15  -1   -1.03    6.86
  13  15   0   11.07    8.03
  13 -15   0    1.72    8.28
 -13  15  -1   11.35    8.69
  13  15   1   10.44    8.32
  13 -15   1   -2.03    8.99
  14   0  -8    6.76    9.10
  14   0  -8    1.22   11.79
  14   0  -7   -6.30    8.59
  14   0  -7   -0.54   10.60
  14   0  -6   93.72   14.42
  14   0  -6   96.35   14.58
  14   0  -5   -4.38    7.41
  14   0  -5  -13.18    7.06
  14   0  -4  125.84   14.67
  14   0  -4  131.43   15.05
  14   0  -3   -3.07    6.33
  14   0  -3    1.11    6.52
  14   0  -2  424.58   32.40
  14   0  -2  412.20   33.21
  14   0  -1   -0.84    6.38
  14   0  -1   -6.22    6.38
  14   0   0   85.48   11.15
  14   0   0   73.38   10.81
  14   0   1    3.22    5.84
  14   0   1   -3.59    5.81
  14   0   2  402.41   32.99
  14   0   3   14.91    7.41
  14   0   3   -0.70    6.03
  14   0   4   14.13    7.54
  14   0   5   -9.27    5.95
  14   0   6  -10.94    6.67
  14  -1  -8    8.07   12.03
  14   1  -8  -16.93    8.29
  14  -1  -8    0.49    8.57
  14  -1  -7   -7.23    8.39
  14   1  -7   -5.90    9.43
  14   1  -7   -7.79   10.96
  14  -1  -7   12.09   10.56
  14  -1  -6   30.30   11.04
  14   1  -6   26.64   10.07
  14   1  -6   27.31    9.98
  14  -1  -6   37.42   10.23
  14   1  -5   13.03    8.79
  14  -1  -5   16.32    8.31
  14  -1  -5   10.59    9.01
  14   1  -5    5.67    7.88
  14  -1  -4    9.90    8.21
  14   1  -4   20.42    7.70
  14  -1  -4   16.86    8.10
  14   1  -4   14.25    7.73
  14  -1  -3    0.76    7.23
  14   1  -3    5.37    7.60
  14  -1  -3   -5.58    6.46
  14   1  -3    2.06    6.09
  14  -1  -2   -2.38    6.33
  14  -1  -2  -10.89    5.03
  14   1  -2   -8.88    6.86
  14   1  -2   -1.19    5.92
  14   1  -1  153.23   15.69
  14  -1  -1  161.38   15.18
  14   1  -1  175.01   16.01
  14  -1  -1  159.41   16.04
  14  -1   0   96.85   11.79
  14  -1   0   94.13   12.26
  14   1   0   99.11   12.37
  14   1   0  102.34   12.39
  14   1   1   60.74   10.45
  14  -1   1   82.92   11.83
  14   1   1   60.51   10.18
  14  -1   1   69.46    9.31
  14   1   2   85.59   11.69
  14  -1   2   63.37   10.64
  14  -1   2   59.57    9.27
  14   1   2   63.72    9.43
  14  -1   3    2.00    6.48
  14   1   3   -1.19    6.00
  14   1   3    7.97    6.52
  14   1   4   11.76    9.09
  14  -1   4   -2.64    6.37
  14   1   4   -0.99    6.38
  14   1   5   -2.10    6.14
  14  -1   5    4.28    6.34
  14  -1   6   -9.47    7.23
  14   1   6   12.75    8.00
  14  -2  -8    4.25    9.24
  14   2  -8   12.47    9.42
  14  -2  -8   12.80   11.42
  14  -2  -7   -3.47    8.63
  14  -2  -7    1.49   10.42
  14   2  -7    2.53    9.00
  14  -2  -6   -0.54    9.91
  14  -2  -6    6.45    8.66
  14   2  -6    8.44    8.94
  14   2  -6   -1.06    8.55
  14   2  -5   35.78    9.01
  14  -2  -5   34.73   10.88
  14   2  -5   52.13   10.41
  14  -2  -5   39.63   10.35
  14  -2  -4   57.87   10.43
  14   2  -4   51.98    8.93
  14  -2  -4   39.27    9.19
  14   2  -4   68.77   10.59
  14   2  -3  167.86   16.13
  14   2  -3  155.95   15.62
  14  -2  -3  176.97   17.51
  14  -2  -3  160.64   15.28
  14  -2  -2   42.25    8.26
  14   2  -2   50.81    9.63
  14   2  -2   50.51    8.41
  14  -2  -2   36.69    8.55
  14   2  -1   21.56    8.56
  14  -2  -1   14.00    7.51
  14  -2  -1   14.55    6.57
  14   2  -1   20.87    7.22
  14  -2   0  128.58   12.76
  14  -2   0   88.32   13.27
  14   2   0  114.75   13.38
  14   2   0  124.42   14.06
  14  -2   1   28.58    8.85
  14   2   1   15.94    7.21
  14   2   1   27.10    8.52
  14  -2   1   19.61    6.21
  14   2   2   33.37    8.14
  14  -2   2   32.48    8.67
  14   2   2   38.51    7.71
  14   2   3    2.52    6.35
  14  -2   3  -11.35    5.96
  14   2   3    4.17    6.90
  14  -2   4   -0.66    6.37
  14   2   4    0.30    6.11
  14   2   4    1.02    7.80
  14   2   5   -2.45    9.79
  14   2   5   -2.03    6.32
  14  -2   5   -7.06    6.09
  14  -2   6    0.78    7.62
  14   2   6    3.41    7.00
  14  -3  -8   18.84    9.20
  14  -3  -8   11.57   10.99
  14   3  -8   14.19   10.89
  14  -3  -7   10.84    9.63
  14  -3  -7    8.69   10.90
  14   3  -7   -9.52    9.34
  14  -3  -6   23.81    9.65
  14   3  -6    6.30    9.40
  14  -3  -6   15.79   10.04
  14   3  -5   -1.72    7.48
  14  -3  -5    8.45    9.38
  14  -3  -5    6.23    8.63
  14   3  -4    0.77    6.20
  14  -3  -4    4.79    8.27
  14   3  -4   -2.04    6.90
  14  -3  -4   -1.30    6.90
  14   3  -3    8.53    5.47
  14   3  -3   10.25    7.54
  14  -3  -3    8.83    7.11
  14  -3  -3    2.28    6.65
  14   3  -2   80.55   10.24
  14   3  -2   78.49   11.73
  14  -3  -2   70.26   10.05
  14  -3  -1  143.96   14.06
  14   3  -1  140.47   14.44
  14  -3  -1  140.30   15.40
  14   3  -1  137.11   15.67
  14  -3   0   -0.89    6.17
  14   3   0    2.42    7.02
  14  -3   0    0.17    7.13
  14   3   0   -1.56    5.67
  14   3   1    5.77    7.25
  14  -3   1   -1.69    6.50
  14   3   1   10.79    6.75
  14   3   2   35.31    7.93
  14  -3   2   29.70    9.10
  14   3   2   38.20    8.75
  14   3   3   69.95   10.96
  14   3   3   71.83   10.87
  14  -3   3   76.04   11.90
  14  -3   4   25.54    8.53
  14   3   4   13.04    8.04
  14   3   4    6.18    7.26
  14  -3   5    5.65    8.34
  14   3   5    6.82    9.06
  14   3   5    2.62    6.92
  14  -3   6   22.79    9.08
  14   3   6   43.80   10.15
  14   4  -7   11.88    9.23
  14  -4  -7    8.47   11.05
  14  -4  -7    5.98    8.61
  14  -4  -6   -2.94    8.87
  14  -4  -6   -5.12    9.34
  14   4  -6   -2.47    8.79
  14  -4  -5    6.96    8.61
  14   4  -5    2.04    7.79
  14  -4  -5   14.22    8.92
  14   4  -4  185.57   18.86
  14  -4  -4  211.50   20.44
  14  -4  -4  165.80   17.41
  14   4  -3   17.96    8.63
  14  -4  -3    8.71    6.69
  14   4  -3    1.95    5.52
  14  -4  -3    9.77    7.37
  14   4  -2    2.01    7.96
  14  -4  -2   -9.32    6.00
  14   4  -2   -8.92    5.25
  14  -4  -2   -9.95    5.31
  14  -4  -1   54.23    9.87
  14  -4  -1   48.93    8.19
  14   4  -1   51.69    9.02
  14   4  -1   69.85   11.31
  14  -4   0   12.38    7.53
  14   4   0   20.17    6.78
  14   4   0   16.02    8.68
  14  -4   1  276.54   23.86
  14   4   1  250.61   22.67
  14   4   1  262.44   22.76
  14   4   2   52.43    9.46
  14   4   2   68.71   10.36
  14  -4   2   39.07   10.28
  14   4   3    2.37    6.42
  14   4   3    3.92    6.84
  14  -4   3   -7.90    6.17
  14   4   4   14.21    8.26
  14   4   4   -2.64    6.51
  14  -4   4    3.55    7.98
  14   4   5    4.67    7.50
  14   4   5   -0.80    9.17
  14  -4   5   -2.41    6.57
  14   4   6    7.71    7.64
  14   4   6    8.95   10.94
  14  -4   6   -7.09    7.57
  14  -5  -7   11.77   10.41
  14  -5  -7   -1.96    7.80
  14   5  -7   -9.77    8.41
  14   5  -6   -2.57    8.77
  14  -5  -6    6.37   10.51
  14  -5  -6    4.87    7.87
  14  -5  -5   36.05   10.38
  14  -5  -5   37.24   10.64
  14   5  -5   26.94    9.31
  14  -5  -4   -0.43    6.46
  14   5  -4    4.73    7.62
  14  -5  -4    1.14    7.78
  14   5  -3   -1.80    7.09
  14  -5  -3   -4.48    5.99
  14  -5  -3   -4.04    6.83
  14   5  -2   16.99    5.78
  14   5  -2    6.89    8.50
  14  -5  -2   26.74    8.83
  14  -5  -2    9.99    5.88
  14   5  -1    1.08    8.47
  14   5  -1    9.98    5.95
  14  -5  -1    0.55    5.27
  14  -5  -1   -4.09    6.05
  14  -5   0  127.02   16.17
  14   5   0  144.87   15.17
  14   5   0  168.60   16.93
  14   5   1   20.92    8.37
  14   5   1   19.66    7.05
  14  -5   1    0.38    6.90
  14  -5   2    3.24    7.51
  14   5   2   12.91    6.74
  14   5   2   11.55    6.93
  14  -5   3   -5.11    7.78
  14   5   3   -2.26    6.10
  14   5   3    2.25    6.39
  14   5   4    1.16    6.49
  14  -5   4   -4.42    6.37
  14   5   4   -5.59    6.93
  14   5   5    3.64    8.64
  14   5   5    0.20    7.21
  14  -5   5   15.65    8.42
  14   5   6   -8.79    7.68
  14   5   6    4.03    9.76
  14  -5   6    1.89    8.08
  14   6  -7   -4.97    7.92
  14  -6  -7  -15.61    8.79
  14  -6  -6   11.32    9.80
  14   6  -6    2.74    9.08
  14  -6  -5   61.37   12.99
  14   6  -5   62.20   11.48
  14  -6  -5   62.92   11.89
  14  -6  -4   64.15   10.39
  14   6  -4   43.44   10.38
  14  -6  -4   59.11   11.23
  14   6  -3    9.31    7.92
  14  -6  -3    7.58    7.97
  14  -6  -3    5.86    6.18
  14  -6  -2   -5.73    4.95
  14  -6  -2   -8.08    6.46
  14   6  -2   -9.34    7.90
  14   6  -1  118.31   15.39
  14  -6  -1  143.10   15.36
  14   6   0   42.80    9.41
  14  -6   0   28.44    9.50
  14   6   0   38.74    7.66
  14   6   1   62.00    9.13
  14  -6   1   43.11   10.19
  14   6   1   61.06   10.21
  14   6   2   46.07    9.84
  14  -6   2   47.22   10.56
  14   6   2   52.18    9.13
  14   6   3   -6.13    6.02
  14  -6   3    2.24    7.85
  14   6   3    4.11    6.92
  14   6   4   18.48    8.52
  14  -6   4    6.66    8.34
  14   6   4   21.32    8.44
  14   6   5    1.78    8.76
  14  -6   5   19.94    8.64
  14   6   5    2.56    7.34
  14   7  -7   -1.53    8.42
  14  -7  -7   10.85   11.41
  14  -7  -6   89.40   14.80
  14   7  -6   81.39   13.87
  14  -7  -5    6.15    8.86
  14   7  -5  -10.60    8.00
  14  -7  -5   -1.48    7.76
  14   7  -4    0.92    7.54
  14  -7  -4   12.97    8.24
  14  -7  -4   -1.20    7.85
  14   7  -3   -4.25    7.47
  14  -7  -3    0.26    6.13
  14  -7  -3    3.46    7.29
  14   7  -2    0.03    7.72
  14  -7  -2   -6.24    6.03
  14  -7  -1   39.85    9.26
  14   7  -1   54.71   10.83
  14  -7   0   69.07   11.38
  14   7   0   66.79   11.73
  14   7   1   51.92    8.85
  14   7   1   48.39   10.08
  14  -7   1   47.72   10.61
  14   7   2   13.24    6.94
  14   7   2   13.12    7.26
  14  -7   2    4.74    7.83
  14   7   3   13.20    7.29
  14   7   3   -1.47    5.93
  14  -7   3    0.11    7.29
  14   7   4    2.42    7.73
  14  -7   4    7.65    8.41
  14   7   4   -0.64    7.48
  14  -7   5    8.05    8.66
  14   7   5   14.42    9.92
  14   7   5   10.52    9.03
  14  -8  -7   37.48   13.03
  14   8  -7   30.85   10.56
  14   8  -6    2.30    8.14
  14  -8  -6    3.51   10.32
  14  -8  -5   90.43   14.14
  14   8  -5   53.80   12.51
  14   8  -4   24.98    9.22
  14  -8  -4   10.22    8.67
  14  -8  -4   29.84    9.25
  14  -8  -3   11.83    8.58
  14   8  -3    7.62    8.33
  14  -8  -2    0.65    7.01
  14   8  -2    8.02    7.98
  14  -8  -1   13.99    7.41
  14   8  -1    8.40    7.92
  14   8   0   -3.56    7.59
  14  -8   0  -11.17    7.09
  14  -8   1   31.71    9.49
  14   8   1   18.76    8.52
  14  -8   2   -4.92    6.91
  14   8   2    7.54    7.27
  14   8   3    2.28    7.55
  14  -8   3   -6.20    7.87
  14   8   3   -3.98    6.67
  14  -8   4  -10.08    8.71
  14   8   4   -2.06    7.11
  14   8   4   -9.18    7.29
  14   8   5    5.85    9.55
  14  -8   5    0.70    9.32
  14   8   5  -12.86    8.25
  14   9  -6   10.67    9.05
  14  -9  -6    9.32    9.71
  14   9  -5   23.14    9.23
  14  -9  -5   17.88    9.85
  14   9  -4    6.02    9.09
  14  -9  -4    5.03    8.35
  14   9  -3   15.51    9.90
  14  -9  -3   24.43    9.20
  14   9  -2   30.69    9.48
  14  -9  -2   16.52    7.94
  14   9  -1   18.24    8.81
  14  -9  -1   20.96    8.08
  14  -9   0    6.96    7.17
  14   9   0   13.95    8.03
  14   9   1   17.45    8.67
  14  -9   1    6.89    7.86
  14   9   2  102.49   14.53
  14  -9   2  100.92   14.37
  14  -9   3    6.90    8.75
  14   9   3    6.77    8.34
 -14   9  -4   67.61   11.09
  14   9   4   38.25   11.01
  14  -9   4   33.76   11.60
  14   9   4   46.27   10.78
  14   9   5    1.36    9.55
  14   9   5    1.55    8.98
  14  -9   5  -10.38    8.18
  14  10  -6   -0.92    9.09
  14 -10  -6   15.20   10.37
  14  10  -5    1.88    8.47
  14 -10  -5    6.56    9.56
  14  10  -4    0.60    9.25
  14 -10  -4   -9.65    8.09
  14  10  -3   40.24   10.90
  14 -10  -3   36.76    9.73
  14 -10  -2  -11.07    6.49
  14  10  -2    2.62    8.01
  14  10  -1    3.30    7.81
  14 -10  -1   -0.46    6.78
  14 -10   0   47.99   10.49
  14  10   0   55.61   10.55
  14 -10   1   -4.60    7.23
  14  10   1   -5.91    7.04
  14  10   2    0.37    7.56
  14 -10   2    7.60    8.33
  14 -10   3   28.07    9.80
 -14  10  -3   19.99    8.79
  14  10   3   11.30    8.47
 -14  10  -4   22.41    9.42
  14  10   4    3.61    8.28
  14 -10   4    8.64    9.44
  14  11  -5   19.81    9.83
  14 -11  -5   12.83    9.99
  14  11  -4    3.73    9.02
  14 -11  -4    0.80    9.09
  14 -11  -3   -0.94    7.51
  14  11  -3    8.64   10.18
  14 -11  -2   28.20    9.11
  14  11  -2   45.59   10.89
  14 -11  -1    8.36    7.56
  14  11  -1    9.51    8.96
  14  11   0    9.18    7.94
  14 -11   0   -2.82    7.14
  14 -11   1   11.11    8.19
  14  11   1    0.92    7.52
  14  11   2   68.97   12.18
  14 -11   2   84.92   14.14
  14 -11   3   13.99    9.90
  14  11   3   29.53   10.50
 -14  11  -3   31.75    9.48
  14  11   4   14.20   10.05
 -14  11  -4    9.65    9.42
  14 -11   4  -15.10    8.50
  14  12  -5   28.41   10.61
  14 -12  -5   44.88   12.47
  14  12  -4  -18.08    7.59
  14 -12  -4    0.36    9.07
  14  12  -3   14.02   10.07
  14 -12  -3   14.48    8.60
  14  12  -2   23.01    8.94
  14 -12  -2   -8.61    7.03
  14  12  -1   37.10    9.59
  14 -12  -1   10.83    7.50
  14  12   0    2.44    8.16
  14 -12   0    4.47    7.22
  14  12   1    0.57    7.04
  14 -12   1    4.43    7.82
 -14  12  -2   28.39    9.18
  14  12   2   10.41    8.02
  14 -12   2   -1.04    7.69
  14 -12   3    5.55    9.76
 -14  12  -3    2.83    8.65
  14  12   3   16.97    9.32
  14  13  -4   -2.77    9.05
  14 -13  -4   14.82   10.44
  14 -13  -3   -8.36    8.45
  14  13  -3    0.02    9.62
  14  13  -2   18.29    9.34
  14 -13  -2    8.60    8.07
  14  13  -1    0.59    7.15
  14 -13  -1    5.80    6.97
  14  13   0   -5.03    6.93
  14 -13   0   -6.75    8.23
  14  13   1    4.03    7.85
  14 -13   1    0.44    7.92
  14 -13   2    9.70    9.00
  14  13   2   -3.40    8.46
 -14  13  -2   18.31    8.73
  14 -14  -3   -1.94    7.97
  14  14  -3    1.04    8.83
  14 -14  -2    2.83    7.50
  14  14  -2    1.26    8.54
  14 -14  -1   -0.71    7.08
  14  14  -1  -11.94    7.14
  14  14   0   10.06    7.92
  14 -14   0   24.00    9.73
  14 -14   1    6.26    8.36
  14  14   1   20.10    8.45
  14 -15  -1    1.62    8.45
  14  15  -1    7.42    8.42
  14  15   0    0.49    7.89
  14 -15   0    4.46    8.15
  15   0  -7   -5.28    8.73
  15   0  -7   -2.86   10.06
  15   0  -6   -2.07    7.93
  15   0  -6    2.33    9.02
  15   0  -5   -2.93    7.31
  15   0  -5   -8.39    7.06
  15   0  -4   10.47    7.12
  15   0  -4   -2.48    6.44
  15   0  -3   -4.65    6.19
  15   0  -3   -3.19    6.73
  15   0  -2  116.09   13.60
  15   0  -2  116.07   13.27
  15   0  -1   -4.42    5.90
  15   0  -1    5.60    6.95
  15   0   0  256.25   22.42
  15   0   0  245.46   21.40
  15   0   1   -4.68    6.01
  15   0   1    0.37    5.81
  15   0   2    2.59    5.83
  15   0   2    3.55    6.94
  15   0   3    4.09    6.44
  15   0   4   -4.68    6.78
  15   0   5   -0.24    7.47
  15  -1  -7  -19.89    8.03
  15  -1  -7   -1.90   10.93
  15   1  -7    2.56    8.82
  15  -1  -6   72.15   13.17
  15  -1  -6   59.84   13.19
  15   1  -6   86.88   13.87
  15   1  -6   69.18   12.56
  15   1  -5    2.89    8.91
  15  -1  -5    3.40    7.76
  15   1  -5    4.35    7.37
  15  -1  -5   -2.83    8.26
  15  -1  -4   40.85    9.50
  15   1  -4   37.08    9.65
  15  -1  -4   39.74    9.50
  15   1  -4   42.19    9.06
  15   1  -3    1.36    6.25
  15  -1  -3    1.70    6.86
  15   1  -3  -11.31    6.64
  15  -1  -3    3.29    6.72
  15  -1  -2    2.28    6.39
  15  -1  -2   -7.75    6.20
  15   1  -2    0.13    6.61
  15   1  -2  -14.31    5.28
  15   1  -1   80.64   11.72
  15   1  -1  114.85   12.61
  15  -1  -1   80.16   11.99
  15  -1  -1   89.54   11.36
  15  -1   0   30.31    7.97
  15   1   0   32.62    8.72
  15   1   0   43.42    8.11
  15  -1   0   26.03    8.59
  15   1   1   39.20    8.01
  15  -1   1   39.03    7.69
  15   1   1   46.60    9.37
  15  -1   1   38.57    8.87
  15   1   2    7.19    7.30
  15   1   2   20.20    6.72
  15  -1   2    2.18    6.34
  15  -1   3    9.16    7.42
  15   1   3   10.19    6.98
  15   1   3    8.33    7.37
  15  -1   4    3.35    7.10
  15   1   4   -4.79    6.82
  15   1   5    9.01    7.19
  15  -1   5   -0.74    6.42
  15  -2  -7   17.68   12.31
  15  -2  -7    5.73   10.23
  15   2  -7   14.56    9.81
  15   2  -6    8.73    8.97
  15  -2  -6   -2.50    8.50
  15  -2  -6   16.08   10.39
  15   2  -5   75.40   12.20
  15   2  -5   64.98   11.37
  15  -2  -5   70.20   11.66
  15  -2  -5   86.27   13.43
  15   2  -4   60.25    9.84
  15  -2  -4   60.11   10.46
  15   2  -4   61.58   11.29
  15  -2  -4   63.09   11.20
  15  -2  -3  114.91   13.45
  15  -2  -3  122.24   14.68
  15   2  -3  132.70   13.88
  15   2  -3  132.59   14.62
  15   2  -2    5.63    6.34
  15  -2  -2   24.02    7.69
  15  -2  -2   11.08    6.69
  15   2  -2    2.67    7.53
  15   2  -1    4.54    8.08
  15  -2  -1   10.09    6.55
  15  -2  -1    7.06    6.79
  15   2  -1   18.91    6.95
  15   2   0  116.62   13.84
  15   2   0  129.63   14.18
  15  -2   0  116.10   14.22
  15  -2   0  107.81   12.24
  15   2   1  143.21   15.21
  15   2   1  126.06   14.00
  15  -2   1  122.55   15.16
  15   2   2   36.69    8.88
  15   2   2   38.86    8.05
  15  -2   2   28.22    8.71
  15   2   3   33.51    9.35
  15  -2   3   42.92    9.74
  15   2   3   42.92    9.36
  15   2   4   43.11    9.87
  15   2   4   48.44   10.73
  15  -2   4   43.77   10.51
  15   2   5    4.60    7.25
  15  -2   5   11.58    7.79
  15  -3  -7   10.18   11.48
  15   3  -7    3.68    8.97
  15  -3  -7    0.83    9.25
  15   3  -6    0.35    8.48
  15  -3  -6    7.15    9.85
  15  -3  -6   -4.68    7.96
  15  -3  -5   -8.26    7.77
  15   3  -5   -1.29    8.57
  15  -3  -5   -5.75    8.62
  15  -3  -4   36.92    9.03
  15  -3  -4   36.23    9.27
  15   3  -4   22.66    7.55
  15   3  -4   28.76    8.92
  15  -3  -3   -2.70    6.06
  15  -3  -3   -8.02    6.81
  15   3  -3    8.01    5.84
  15   3  -3   -5.38    6.48
  15   3  -2   67.67    9.60
  15  -3  -2   56.42    9.00
  15   3  -2   73.43   10.70
  15  -3  -2   68.28   10.70
  15   3  -1   73.26   10.39
  15  -3  -1   76.59    9.94
  15   3  -1   90.81   11.66
  15  -3  -1   75.69   11.35
  15   3   0   55.92    9.75
  15  -3   0   57.98   10.89
  15   3   0   63.77   11.01
  15  -3   1  111.94   13.64
  15   3   1  102.45   12.97
  15   3   1   91.58   12.64
  15   3   2   30.00    7.94
  15   3   2   43.44    8.66
  15  -3   2   29.07    8.89
  15   3   3   32.11    8.65
  15  -3   3   19.82    8.55
  15   3   3   30.20    8.77
  15  -3   4   -0.48    7.70
  15   3   4    1.39    6.32
  15   3   4    4.51    7.68
  15   3   5    9.07    7.57
  15  -3   5   -1.58    6.59
  15   3   5  -11.97    9.76
  15   4  -7    5.01    9.27
  15  -4  -7    1.01   10.21
  15  -4  -7   -6.65    7.92
  15   4  -6   23.51   10.02
  15  -4  -6   55.52   13.25
  15  -4  -6   21.07   10.44
  15  -4  -5   60.20   12.46
  15  -4  -5   47.14   11.11
  15   4  -5   62.40   11.72
  15  -4  -4   -6.62    7.49
  15   4  -4   -8.17    7.78
  15  -4  -4   -8.54    7.28
  15  -4  -3   -4.99    5.72
  15   4  -3  -10.38    6.81
  15  -4  -3    3.14    6.98
  15   4  -2   46.98    8.60
  15   4  -2   64.56   10.80
  15  -4  -2   45.06    9.51
  15  -4  -2   45.50    8.10
  15   4  -1   15.99    7.22
  15  -4  -1   15.12    6.34
  15  -4  -1   19.40    7.55
  15   4  -1   -3.50    7.88
  15  -4   0   -2.85    6.82
  15   4   0   -2.39    5.60
  15   4   0    6.49    7.86
  15  -4   1   18.34    8.54
  15   4   1    6.83    6.93
  15   4   1   26.75    8.75
  15   4   2   27.62    8.14
  15  -4   2   21.47    9.10
  15   4   2   41.67    9.09
  15   4   3  -10.33    5.50
  15  -4   3    2.08    7.32
  15   4   3    9.47    6.87
  15   4   4   23.28    8.50
  15   4   4   29.25    9.00
  15  -4   4   16.45    8.53
  15  -4   5   11.94    9.19
  15   4   5    7.22    7.92
  15   4   5   17.12   10.44
  15  -5  -7   -2.75    8.25
  15  -5  -7   13.48   12.30
  15   5  -7   -8.98    8.73
  15  -5  -6  333.52   29.91
  15  -5  -6  321.30   28.19
  15   5  -6  292.24   27.58
  15  -5  -5    7.50    8.63
  15  -5  -5   -1.28    8.31
  15   5  -5   -5.30    7.56
  15   5  -4   38.09    9.56
  15  -5  -4   30.94   10.18
  15  -5  -4   36.32    9.04
  15  -5  -3   24.15    7.22
  15  -5  -3   29.42    9.33
  15   5  -3    8.54    8.09
  15  -5  -2    2.90    5.75
  15   5  -2   -4.36    7.11
  15  -5  -2    3.34    6.80
  15  -5  -1   11.13    7.27
  15   5  -1    8.65    6.09
  15   5  -1    7.49    7.66
  15  -5   0    7.20    7.23
  15   5   0    9.47    7.46
  15   5   0   11.77    6.64
  15  -5   1   71.53   11.71
  15   5   1   58.42   11.43
  15   5   1   76.06   10.78
  15  -5   2   21.43    9.00
  15   5   2   24.62    8.35
  15   5   2   39.22    8.95
  15   5   3   12.99    7.01
  15   5   3   24.20    8.46
  15  -5   3   13.93    8.49
  15   5   4    3.49    7.92
  15  -5   4   -6.80    7.69
  15   5   4    6.11    7.18
  15   5   5    5.74    8.50
  15   5   5   41.64   11.17
  15  -5   5   15.70    9.38
  15   6  -7   16.87   10.09
  15  -6  -7   23.70   12.10
  15  -6  -7   14.65   10.32
  15   6  -6  146.61   18.53
  15  -6  -6  152.98   18.02
  15  -6  -6  149.18   19.26
  15   6  -5   -1.35    8.98
  15  -6  -5    1.83    8.25
  15  -6  -5    0.19    8.65
  15  -6  -4   11.84    8.35
  15  -6  -4    9.97    8.20
  15   6  -4    1.93    7.66
  15  -6  -3   53.52    9.29
  15  -6  -3   74.54   12.03
  15   6  -3   54.00   10.84
  15  -6  -2    1.74    7.52
  15   6  -2    7.06    8.59
  15   6  -1   -3.06    7.26
  15  -6  -1    6.70    7.07
  15   6   0    2.03    7.22
  15  -6   0    6.31    7.15
  15   6   1    3.41    7.46
  15   6   1    6.61    6.31
  15  -6   1    2.33    7.69
  15   6   2    3.97    6.85
  15   6   2   12.19    8.02
  15  -6   2   -6.21    7.32
  15   6   3   -5.92    7.46
  15   6   3    0.40    6.56
  15  -6   3   -0.05    7.61
  15  -6   4   -8.39    6.83
  15   6   4  -20.05    6.96
  15   6   4   20.47    7.85
  15  -6   5    3.80    9.23
  15   6   5   -8.39    8.31
  15   6   5    8.85    9.24
  15  -7  -6    2.98    9.40
  15   7  -6  -12.76    7.66
  15  -7  -6   -5.35    8.66
  15   7  -5   28.93   10.10
  15  -7  -5   38.48   10.69
  15  -7  -5   35.13   11.40
  15   7  -4    1.14    8.17
  15  -7  -4    1.04    7.54
  15  -7  -4    1.14    7.74
  15   7  -3   15.83    9.81
  15  -7  -3   31.37    9.05
  15  -7  -2   -3.13    6.58
  15   7  -2    9.72    8.28
  15  -7  -1   47.67   10.39
  15   7  -1   41.88   10.80
  15   7   0   58.05   11.47
  15  -7   0   98.21   13.19
  15  -7   1    2.07    7.71
  15   7   1    1.37    8.29
  15   7   2    4.29    7.36
  15  -7   2   -4.14    7.60
  15   7   2    0.09    5.98
  15   7   3    4.36    7.10
  15  -7   3  -17.47    7.67
  15   7   3    3.93    8.09
  15   7   4    4.81    7.70
  15   7   4    2.36    8.07
  15  -7   4   -5.12    7.97
  15  -7   5   16.13    9.78
  15   7   5   28.76   11.17
  15   7   5   29.18    9.71
  15   8  -6    2.31    8.98
  15  -8  -6   15.50    9.41
  15  -8  -6    2.71    9.88
  15  -8  -5  -13.33    7.63
  15  -8  -5   -1.67    8.87
  15   8  -5    6.83    8.71
  15   8  -4   -1.86    8.28
  15  -8  -4   -2.73    8.00
  15  -8  -3   12.64    8.47
  15   8  -3    6.77    8.42
  15   8  -2    3.75    8.24
  15  -8  -2   -2.37    6.76
  15  -8  -1    4.90    7.67
  15   8  -1    2.83    8.57
  15   8   0   -4.72    7.02
  15  -8   0   -0.97    7.24
  15   8   1   97.54   13.42
  15  -8   1   93.76   14.60
  15   8   2   12.61    8.22
  15  -8   2  -12.26    7.66
  15  -8   3    4.46    9.13
  15   8   3   13.75    9.14
  15   8   4   -0.22    7.90
  15  -8   4    4.39    9.06
  15   8   4    6.08    7.67
  15  -9  -6    5.40   10.77
  15   9  -6  -11.11    8.49
  15   9  -5   -8.89    8.05
  15  -9  -5   -2.48    9.64
  15   9  -4   -4.85    8.80
  15  -9  -4    3.92    8.71
  15   9  -3    1.52    9.01
  15  -9  -3    5.16    8.75
  15   9  -2   29.57   10.48
  15  -9  -2    7.34    8.28
  15  -9  -1   -3.58    6.68
  15   9  -1   -2.63    8.42
  15   9   0   13.59    8.58
  15  -9   0   32.75    9.39
  15   9   1   -2.79    7.50
  15  -9   1   -8.38    7.08
  15  -9   2  -18.80    6.57
  15   9   2   -2.93    7.81
  15  -9   3    1.19    8.57
  15   9   3    7.63    7.91
  15  -9   4   -4.55    9.51
  15   9   4    4.28    8.64
  15  10  -5  -21.48    8.37
  15 -10  -5    9.35    9.54
  15 -10  -4    5.40    9.39
  15  10  -4    5.15    8.66
  15 -10  -3   13.69    8.43
  15  10  -3   -9.61    8.49
  15  10  -2   10.09    9.05
  15 -10  -2   -3.11    7.80
  15 -10  -1   17.38    8.60
  15  10  -1   21.67    9.83
  15 -10   0   31.38   10.31
  15  10   0   37.93   10.34
  15 -10   1   -1.40    8.62
  15  10   1    6.90    7.66
  15 -10   2    1.36    8.91
  15  10   2   -3.61    7.35
  15 -10   3   -4.30    8.38
  15  10   3   -2.26    8.99
  15  11  -5  -20.59    7.93
  15 -11  -5  -10.86    8.94
  15 -11  -4   -0.69    8.56
  15  11  -4    0.28    9.82
  15  11  -3   -0.97    8.85
  15 -11  -3    5.40    7.94
  15 -11  -2   -8.50    6.79
  15  11  -2    5.03    8.55
  15 -11  -1   -1.70    6.93
  15  11  -1   11.57    8.40
  15 -11   0   -4.29    7.04
  15  11   0    2.89    8.61
  15 -11   1   10.30    8.75
  15  11   1   27.71    9.25
  15 -11   2    2.56    8.19
  15  11   2   12.62    8.06
  15  11   3   58.04   12.55
  15 -11   3   44.30   12.18
  15 -12  -4   28.59   11.50
  15  12  -4   36.05   11.63
  15  12  -3   37.43   12.32
  15 -12  -3   23.37   10.47
  15  12  -2    4.57    9.35
  15 -12  -2   -2.78    6.89
  15 -12  -1    3.96    7.76
  15  12  -1    5.80    8.40
  15 -12   0   10.95    8.37
  15  12   0   18.55    8.44
  15  12   1   18.33    8.28
  15 -12   1    4.36    9.33
  15  12   2   10.43    8.52
  15 -12   2  -11.34    7.59
  15  13  -3  -19.38    8.18
  15 -13  -3   -6.65    7.83
  15 -13  -2   -3.68    8.04
  15  13  -2   29.98   10.10
[truncated: 39,141 more chars]
