# Supplementary material for: Synthesis by deamination reaction and crystal structure at 120 K of (16Z,19E)-18-oxo-N-(pyridin-2-yl)-6,7,9,10-tetra­hydro-18H-dibenzo[h,o][1,4,7]trioxa­cyclo­hexa­decine-17-carboxamide
Source: Acta Crystallogr E Crystallogr Commun. 2020 Aug 14;76(Pt 9):1454–7. doi: 10.1107/S2056989020010968 (PMC7472769; doi:10.1107/S2056989020010968)
Supplement: Supplementary file 2 [file e-76-01454-Isup2.hkl]

data_I                                                                          
_shelx_title ' UDN8 in P2(1)/c'                                                 
_shelx_refln_list_code          4                                               
_shelx_F_calc_maximum      220.65                                               
_exptl_crystal_F_000       960.00                                               
_reflns_d_resolution_high  0.8107                                               
                                                                                
loop_                                                                           
 _space_group_symop_operation_xyz                                               
 'x, y, z'                                                                      
 '-x, y+1/2, -z+1/2'                                                            
 '-x, -y, -z'                                                                   
 'x, -y-1/2, z-1/2'                                                             
                                                                                
_cell_length_a    17.0211                                                       
_cell_length_b    16.5194                                                       
_cell_length_c     8.0792                                                       
_cell_angle_alpha  90.000                                                       
_cell_angle_beta   97.552                                                       
_cell_angle_gamma  90.000                                                       
                                                                                
_shelx_F_squared_multiplier     1.000                                           
                                                                                
loop_                                                                           
 _refln_index_h                                                                 
 _refln_index_k                                                                 
 _refln_index_l                                                                 
 _refln_F_squared_calc                                                          
 _refln_F_squared_meas                                                          
 _refln_F_squared_sigma                                                         
 _refln_observed_status                                                         
   2   0   0        353.38        315.96        17.72 o                         
   3   0   0       4746.03       4631.44       233.29 o                         
   4   0   0       2051.19       1988.13       102.43 o                         
   5   0   0        751.52        670.78        39.81 o                         
   6   0   0       2325.95       2320.92       120.43 o                         
   7   0   0       1382.90       1349.59        95.33 o                         
   8   0   0        488.95        529.40        37.06 o                         
   9   0   0       1093.66       1073.33        61.93 o                         
  10   0   0         22.28         24.52        18.70 o                         
  11   0   0          7.75         -5.98        18.66 o                         
  12   0   0        357.27        385.96        36.52 o                         
  13   0   0        890.21        930.46        60.50 o                         
  14   0   0        413.66        413.83        40.30 o                         
  15   0   0       1227.18       1301.76        80.37 o                         
  16   0   0        244.56        220.42        31.62 o                         
  17   0   0         22.51         27.91        26.50 o                         
  18   0   0         99.66         51.76        47.46 o                         
  19   0   0         12.27         16.10        44.13 o                         
  20   0   0        223.52        287.02        58.51 o                         
   2   1   0         46.53         59.34         6.00 o                         
   3   1   0       7500.74       7211.76       256.14 o                         
   4   1   0        456.18        451.70        20.41 o                         
   5   1   0        469.80        445.88        20.92 o                         
   6   1   0       1769.36       1706.12        70.12 o                         
   7   1   0       4369.66       4673.95       168.36 o                         
   8   1   0         49.00         58.92        12.52 o                         
   9   1   0          0.90        -10.68        10.68 o                         
  10   1   0         20.15         16.78        14.51 o                         
  11   1   0         19.81         11.71        16.64 o                         
  12   1   0         17.71          7.05        15.24 o                         
  13   1   0         44.36         34.41        16.97 o                         
  14   1   0        440.94        509.59        31.66 o                         
  15   1   0        134.36        179.38        21.62 o                         
  16   1   0         22.20         39.65        17.94 o                         
  17   1   0          2.00         11.74        18.89 o                         
  18   1   0         17.09         30.69        22.61 o                         
  19   1   0          1.41         11.79        30.53 o                         
  20   1   0          1.77         -2.45        32.99 o                         
   0   2   0       2274.81       2489.08       133.38 o                         
   1   2   0       1330.38       1363.91        43.81 o                         
   2   2   0       2604.88       2782.53       141.71 o                         
   3   2   0       4453.84       4578.29       189.90 o                         
   4   2   0       4699.74       4736.13       169.61 o                         
   5   2   0        441.53        498.18        22.77 o                         
   6   2   0        198.06        189.83        13.57 o                         
   7   2   0        376.75        419.03        21.22 o                         
   8   2   0        763.04        769.78        33.18 o                         
   9   2   0         17.41        -12.39        14.67 o                         
  10   2   0          7.53         11.46        12.42 o                         
  11   2   0         30.10         19.16        13.69 o                         
  12   2   0          0.06        -14.98        14.98 o                         
  13   2   0       1003.99       1030.49        46.43 o                         
  14   2   0        566.03        603.39        37.42 o                         
  15   2   0        578.86        609.06        35.15 o                         
  16   2   0         64.78         26.29        17.45 o                         
  17   2   0        138.87        107.03        24.43 o                         
  18   2   0         52.45         35.54        21.67 o                         
  19   2   0          2.27         39.18        30.14 o                         
  20   2   0          2.14         34.70        33.33 o                         
   1   3   0        668.51        590.14        21.49 o                         
   2   3   0       9743.28      10514.80       432.76 o                         
   3   3   0         17.02         -5.10        12.78 o                         
   4   3   0        105.71        104.57         9.55 o                         
   5   3   0         31.94         27.53         8.25 o                         
   6   3   0       1277.05       1223.02        47.28 o                         
   7   3   0        572.16        640.94        28.20 o                         
   8   3   0        456.23        530.63        29.74 o                         
   9   3   0         12.42         23.84        11.67 o                         
  10   3   0         14.11         23.78        12.52 o                         
  11   3   0        324.67        378.10        24.03 o                         
  12   3   0        233.63        263.21        26.26 o                         
  13   3   0         89.21        103.13        18.19 o                         
  14   3   0          3.39         -0.42        16.64 o                         
  15   3   0        304.08        306.98        31.48 o                         
  16   3   0        113.49         67.97        22.92 o                         
  17   3   0         18.26         17.98        21.94 o                         
  18   3   0        106.81         87.00        25.67 o                         
  19   3   0         64.46         62.73        26.72 o                         
  20   3   0        186.75        219.94        39.63 o                         
   0   4   0         10.36         36.74        14.18 o                         
   1   4   0       2362.14       2440.55        71.76 o                         
   2   4   0       6739.32       7364.05       231.81 o                         
   3   4   0       2122.48       2149.86        78.88 o                         
   4   4   0       1476.62       1519.19        88.22 o                         
   5   4   0        616.84        642.46        24.54 o                         
   6   4   0        491.62        512.26        27.94 o                         
   7   4   0         88.31         93.29        11.52 o                         
   8   4   0       1028.28       1018.14        41.66 o                         
   9   4   0        254.22        247.07        17.92 o                         
  10   4   0         89.16        103.33        15.01 o                         
  11   4   0        572.31        584.02        39.53 o                         
  12   4   0        795.09        838.11        38.69 o                         
  13   4   0        378.23        429.11        28.20 o                         
  14   4   0         84.06         84.87        22.62 o                         
  15   4   0          2.41         -0.22        19.68 o                         
  16   4   0        451.16        417.45        35.80 o                         
  17   4   0          1.55        -21.41        31.55 o                         
  18   4   0        133.29        140.06        26.44 o                         
  19   4   0         18.32         34.02        29.92 o                         
  20   4   0          1.52         12.19        48.78 o                         
   1   5   0       8845.91       8724.47       273.27 o                         
   2   5   0       3433.37       3433.34       110.33 o                         
   3   5   0         97.08        104.40        10.64 o                         
   4   5   0        110.89        122.15        12.78 o                         
   5   5   0       1334.88       1376.94        53.10 o                         
   6   5   0       5300.27       5542.03       176.83 o                         
   7   5   0        655.43        617.64        25.08 o                         
   8   5   0         17.62         11.20         9.95 o                         
   9   5   0        207.39        228.11        17.14 o                         
  10   5   0         13.77          4.30        12.51 o                         
  11   5   0         32.99         15.87        13.87 o                         
  12   5   0         70.29         68.99        16.49 o                         
  13   5   0          6.25          8.39        20.18 o                         
  14   5   0        711.70        768.29        54.68 o                         
  15   5   0         59.87         49.57        21.24 o                         
  16   5   0        144.23        107.41        25.56 o                         
  17   5   0          0.00         -3.29        27.97 o                         
  18   5   0         80.64         79.52        30.49 o                         
  19   5   0          1.44          0.22        29.33 o                         
  20   5   0        110.34        117.32        38.11 o                         
   0   6   0       3450.44       3544.56       301.11 o                         
   1   6   0        179.38        206.40        14.36 o                         
   2   6   0        101.38        136.05        11.03 o                         
   3   6   0        224.81        232.91        14.37 o                         
   4   6   0        245.42        255.25        15.36 o                         
   5   6   0       1539.00       1611.48        66.44 o                         
   6   6   0       6718.41       6929.68       246.85 o                         
   7   6   0         69.32         65.91        12.62 o                         
   8   6   0        260.10        297.92        22.28 o                         
   9   6   0        345.61        359.83        21.39 o                         
  10   6   0        738.78        754.57        35.11 o                         
  11   6   0         78.73         77.31        14.62 o                         
  12   6   0        522.17        504.91        36.49 o                         
  13   6   0        157.03        205.09        29.96 o                         
  14   6   0        183.65        196.55        26.15 o                         
  15   6   0         10.56         21.71        26.38 o                         
  16   6   0         44.54         44.29        29.75 o                         
  17   6   0        135.26        141.74        36.25 o                         
  18   6   0         11.32        -30.52        52.73 o                         
  19   6   0         30.34         48.18        32.86 o                         
   1   7   0        725.62        739.56        26.32 o                         
   2   7   0        432.79        392.37        23.60 o                         
   3   7   0       1389.32       1322.46        46.21 o                         
   4   7   0        164.08        127.21        12.51 o                         
   5   7   0       2421.37       2580.06        95.93 o                         
   6   7   0        127.75        118.69        14.18 o                         
   7   7   0       1054.24        965.16        41.09 o                         
   8   7   0         40.70         36.30        13.50 o                         
   9   7   0        177.08        200.13        18.39 o                         
  10   7   0        331.03        308.29        26.12 o                         
  11   7   0        433.05        441.91        32.46 o                         
  12   7   0         29.35         -2.66        18.87 o                         
  13   7   0        204.25        205.14        25.62 o                         
  14   7   0        427.37        352.98        42.41 o                         
  15   7   0        385.13        418.43       104.26 o                         
  16   7   0          2.02          7.05        26.51 o                         
  17   7   0         62.84        110.61        33.00 o                         
  18   7   0          8.84          0.07        29.49 o                         
  19   7   0         86.43        115.18        77.26 o                         
   0   8   0        269.89        288.36        23.09 o                         
   1   8   0       1532.27       1613.24        58.32 o                         
   2   8   0          0.28         -9.04         9.65 o                         
   3   8   0         10.28          4.88         9.40 o                         
   4   8   0        431.03        465.52        24.33 o                         
   5   8   0       1290.98       1382.33        48.62 o                         
   6   8   0        750.91        685.25        33.19 o                         
   7   8   0        146.31        137.13        16.79 o                         
   8   8   0        176.62        167.18        16.64 o                         
   9   8   0         65.27         54.41        14.05 o                         
  10   8   0          5.55          4.28        13.35 o                         
  11   8   0         39.65         16.39        25.60 o                         
  12   8   0          3.17        -22.46        24.96 o                         
  13   8   0        209.63        225.32        41.10 o                         
  14   8   0          0.08        -26.90        26.90 o                         
  15   8   0          8.62        -14.92        26.17 o                         
  16   8   0        116.23        102.67        32.12 o                         
  17   8   0         95.30        100.20        35.04 o                         
  18   8   0         94.04        150.00        81.13 o                         
  19   8   0          5.93          0.84        36.12 o                         
   1   9   0        221.76        272.25        21.99 o                         
   2   9   0       1466.19       1394.20        44.99 o                         
   3   9   0         94.47         90.61        11.76 o                         
   4   9   0         63.85         62.12        13.74 o                         
   5   9   0        216.19        221.58        15.68 o                         
   6   9   0         26.99         14.69        14.33 o                         
   7   9   0        134.68        148.66        20.51 o                         
   8   9   0        604.19        659.62        41.42 o                         
   9   9   0        261.68        267.33        28.49 o                         
  10   9   0        280.52        264.61        28.52 o                         
  11   9   0         62.01         43.41        26.35 o                         
  12   9   0        409.59        375.75        41.28 o                         
  13   9   0        422.31        444.05        47.48 o                         
  14   9   0          9.84         53.26        27.77 o                         
  15   9   0        169.23        121.80        49.74 o                         
  16   9   0        563.90        601.12        73.68 o                         
  17   9   0         15.89         13.90        31.07 o                         
  18   9   0         47.09         36.18        36.71 o                         
   0  10   0         52.18         79.07        16.86 o                         
   1  10   0        131.65        134.65        13.63 o                         
   2  10   0        232.49        232.60        15.74 o                         
   3  10   0        101.42         89.47        12.16 o                         
   4  10   0        929.15        899.85        32.92 o                         
   5  10   0        625.13        580.13        38.66 o                         
   6  10   0         72.37         62.89        18.63 o                         
   7  10   0        103.96         88.42        16.75 o                         
   8  10   0        122.18        133.08        22.98 o                         
   9  10   0         65.43         49.68        21.87 o                         
  10  10   0        404.50        364.83        33.32 o                         
  11  10   0         40.52         27.96        21.54 o                         
  12  10   0         23.42         -5.89        24.56 o                         
  13  10   0         65.02         53.96        27.37 o                         
  14  10   0        274.13        270.29        38.62 o                         
  15  10   0        228.29        181.49        37.91 o                         
  16  10   0          0.09        -13.99        29.18 o                         
  17  10   0          1.30         -3.54        40.50 o                         
  18  10   0        135.62        169.77        40.26 o                         
   1  11   0         30.62         29.33        11.82 o                         
   2  11   0        166.05        164.90        14.87 o                         
   3  11   0        124.57        105.93        13.42 o                         
   4  11   0        302.72        275.32        17.28 o                         
   5  11   0        158.81        168.62        19.65 o                         
   6  11   0         36.17         24.62        19.39 o                         
   7  11   0        394.91        391.23        33.47 o                         
   8  11   0          1.89        -10.00        20.10 o                         
   9  11   0         10.51        -16.48        20.83 o                         
  10  11   0          0.02        -18.16        28.04 o                         
  11  11   0        125.06         90.27        23.23 o                         
  12  11   0          5.40         39.83        26.48 o                         
  13  11   0         14.06         -3.78        25.76 o                         
  14  11   0          6.09         14.86        31.15 o                         
  15  11   0         20.51         -5.50        28.30 o                         
  16  11   0         89.19        114.66        34.99 o                         
  17  11   0          1.43        -27.09        31.83 o                         
   0  12   0          0.30        -17.18        17.18 o                         
   1  12   0          0.27         -3.04        12.25 o                         
   2  12   0          7.66         -7.16        11.86 o                         
   3  12   0         52.55         44.64        12.72 o                         
   4  12   0         12.77         18.97        12.67 o                         
   5  12   0         17.55         11.85        19.49 o                         
   6  12   0        185.34        184.14        24.46 o                         
   7  12   0          0.00         -4.27        24.67 o                         
   8  12   0        313.20        282.81        30.53 o                         
   9  12   0        255.29        221.23        28.83 o                         
  10  12   0         37.73         35.53        21.57 o                         
  11  12   0        990.59        926.03        55.20 o                         
  12  12   0          5.93         32.12        34.27 o                         
  13  12   0        139.62        116.49        31.58 o                         
  14  12   0          6.03         18.26        28.07 o                         
  15  12   0         79.47         76.50        30.86 o                         
  16  12   0         35.24         55.72        34.00 o                         
   1  13   0       1272.35       1228.34        43.57 o                         
   2  13   0         96.36         78.72        14.66 o                         
   3  13   0         92.08         82.51        17.24 o                         
   4  13   0        673.53        578.80        30.50 o                         
   5  13   0         88.20         70.93        22.26 o                         
   6  13   0        356.24        403.72        31.41 o                         
   7  13   0         75.09         65.53        21.14 o                         
   8  13   0          0.16          6.44        19.47 o                         
   9  13   0         31.81         14.61        18.47 o                         
  10  13   0         48.13         64.17        29.96 o                         
  11  13   0         49.74         44.78        23.80 o                         
  12  13   0         27.01         89.81        44.52 o                         
  13  13   0         92.08         61.40        29.01 o                         
  14  13   0          1.39        -27.52        27.52 o                         
  15  13   0          2.38        -30.68        37.33 o                         
  16  13   0         19.64         19.46        30.34 o                         
   0  14   0        457.68        497.48        48.84 o                         
   1  14   0         23.55          5.13        14.00 o                         
   2  14   0         24.82         13.81        15.94 o                         
   3  14   0        378.40        332.28        24.04 o                         
   4  14   0          0.57        -16.49        18.68 o                         
   5  14   0       1016.13        991.50        49.42 o                         
   6  14   0          9.83         13.51        18.70 o                         
   7  14   0         53.75         45.70        19.62 o                         
   8  14   0         43.17         36.62        21.36 o                         
   9  14   0          0.55        -23.14        23.62 o                         
  10  14   0       1027.78       1072.19        64.66 o                         
  11  14   0         24.74        -22.35        22.35 o                         
  12  14   0        360.67        334.64        34.20 o                         
  13  14   0         30.23         57.95        28.92 o                         
  14  14   0          9.39         84.71        36.19 o                         
  15  14   0          0.02         -5.34        35.62 o                         
   1  15   0          2.91          5.74        15.15 o                         
   2  15   0          3.90         16.71        15.56 o                         
   3  15   0         17.74         16.00        22.40 o                         
   4  15   0        346.99        350.03        35.82 o                         
   5  15   0        286.77        281.02        27.18 o                         
   6  15   0         17.72         10.09        20.23 o                         
   7  15   0          1.37          4.73        19.69 o                         
   8  15   0          4.98        -11.87        20.11 o                         
   9  15   0        101.72         86.64        22.91 o                         
  10  15   0        225.44        205.12        27.30 o                         
  11  15   0        196.77        153.77        28.42 o                         
  12  15   0         21.63         31.72        24.62 o                         
  13  15   0         85.60         33.58        29.93 o                         
  14  15   0          5.64         12.68        29.43 o                         
   0  16   0        322.66        295.97        72.43 o                         
   1  16   0          0.18         28.92        19.60 o                         
   2  16   0        381.29        356.88        35.44 o                         
   3  16   0        819.32        748.47        42.69 o                         
   4  16   0          0.48         -9.78        18.34 o                         
   5  16   0          0.95         14.50        20.00 o                         
   6  16   0          1.21         -0.41        19.37 o                         
   7  16   0          0.80         -6.86        19.46 o                         
   8  16   0         71.24         98.46        22.81 o                         
   9  16   0        120.02         76.14        23.49 o                         
  10  16   0          7.73         58.50        31.70 o                         
  11  16   0          8.44         34.19        24.04 o                         
  12  16   0          2.50          9.67        36.37 o                         
   1  17   0        113.37         77.53        26.78 o                         
   2  17   0         23.78         60.65        25.22 o                         
   3  17   0         86.39        104.24        27.90 o                         
   4  17   0        258.82        199.72        31.99 o                         
   5  17   0        102.23        110.98        23.70 o                         
   6  17   0         54.85         26.94        21.74 o                         
   7  17   0        125.04        113.20        24.32 o                         
   8  17   0         10.11         16.27        21.08 o                         
   9  17   0          1.34         29.71        22.64 o                         
  10  17   0          1.90         59.31        26.78 o                         
  11  17   0          3.73         15.91        25.84 o                         
   0  18   0          2.39         44.18        47.56 o                         
   1  18   0        170.06        173.53        30.50 o                         
   2  18   0        156.74        201.41        30.38 o                         
   3  18   0          1.71         17.87        26.11 o                         
   4  18   0          0.53          1.28        30.31 o                         
   5  18   0         31.75         73.86        28.10 o                         
   6  18   0         66.58         83.41        28.30 o                         
   7  18   0          2.97        -21.62        21.62 o                         
   8  18   0          4.27         34.76        36.90 o                         
   9  18   0         17.60         39.03        25.65 o                         
   1  19   0        109.70        138.68        51.71 o                         
   2  19   0        304.57        322.49        52.31 o                         
   3  19   0         46.07         73.63        33.90 o                         
   4  19   0        201.24        229.72        33.90 o                         
   5  19   0        227.63        235.78        35.08 o                         
   6  19   0          5.33         -3.62        30.59 o                         
   7  19   0          2.59         20.05        28.69 o                         
   0  20   0        124.65        135.88        53.95 o                         
   1  20   0          0.63         32.56        36.85 o                         
   2  20   0        102.62        156.79        41.98 o                         
   3  20   0         34.99        133.28        40.61 o                         
 -20   1   1        495.93        576.34        56.84 o                         
 -19   1   1          6.66         23.88        23.93 o                         
 -18   1   1         32.69         37.41        19.87 o                         
 -17   1   1        109.52         93.16        28.59 o                         
 -16   1   1         37.85         20.61        18.33 o                         
 -15   1   1        449.60        480.76        37.25 o                         
 -14   1   1        801.24        843.86        40.81 o                         
 -13   1   1        426.67        436.66        32.60 o                         
 -12   1   1          3.06         -4.12        13.06 o                         
 -11   1   1          9.97         -0.71        12.88 o                         
 -10   1   1        176.34        188.65        19.66 o                         
  -9   1   1        243.36        292.56        18.90 o                         
  -8   1   1       1285.50       1142.45        45.22 o                         
  -7   1   1       2699.83       2770.78       101.49 o                         
  -6   1   1         21.57         27.25        10.02 o                         
  -5   1   1        189.61        233.84        15.34 o                         
  -4   1   1       6141.13       6123.84       253.48 o                         
  -3   1   1       3455.86       3221.37       134.41 o                         
  -2   1   1        263.25        266.94        15.54 o                         
  -1   1   1       2985.60       2385.03       115.38 o                         
   0   1   1       4902.58       4424.25       158.37 o                         
   1   1   1       1450.40       1190.28        38.81 o                         
   2   1   1       1138.26       1031.74        34.70 o                         
   3   1   1       2509.50       2422.21        78.18 o                         
   4   1   1        147.45        142.86        10.93 o                         
   5   1   1       2276.25       2158.33        79.92 o                         
   6   1   1        104.98         84.95        11.32 o                         
   7   1   1        161.64        143.04        13.40 o                         
   8   1   1       1115.96       1001.58        41.09 o                         
   9   1   1        646.09        633.45        29.26 o                         
  10   1   1        338.96        368.80        22.47 o                         
  11   1   1         28.21         20.62        21.10 o                         
  12   1   1         21.24         19.61        14.89 o                         
  13   1   1       2261.03       2116.28        82.94 o                         
  14   1   1        382.13        356.34        26.82 o                         
  15   1   1        222.41        211.47        21.82 o                         
  16   1   1        634.77        660.45        44.06 o                         
  17   1   1        358.81        418.44        35.09 o                         
  18   1   1        117.86        147.54        33.75 o                         
  19   1   1         85.84         92.13        38.65 o                         
  20   1   1          9.93         39.23        32.97 o                         
 -20   2   1        157.80        249.23        41.65 o                         
 -19   2   1        162.15        118.26        29.61 o                         
 -18   2   1          5.34         21.27        23.94 o                         
 -17   2   1         14.40          4.28        18.41 o                         
 -16   2   1        335.02        349.09        27.71 o                         
 -15   2   1         69.73         53.63        18.24 o                         
 -14   2   1        134.54         91.11        19.12 o                         
 -13   2   1         46.97         63.15        20.26 o                         
 -12   2   1         35.35         55.28        15.48 o                         
 -11   2   1          3.23          6.34        13.28 o                         
 -10   2   1         40.79         48.33        12.40 o                         
  -9   2   1        170.95        167.78        18.85 o                         
  -8   2   1       4016.55       4175.25       151.26 o                         
  -7   2   1       4120.87       4277.13       154.50 o                         
  -6   2   1        552.31        535.48        24.13 o                         
  -5   2   1       1456.35       1505.53        65.95 o                         
  -4   2   1      12406.31      12282.38       503.76 o                         
  -3   2   1      12057.35      11667.61       480.01 o                         
  -2   2   1        312.76        320.32        15.63 o                         
  -1   2   1        949.86        868.89        38.76 o                         
   0   2   1      10381.88      12380.39       868.74 o                         
   1   2   1      18119.27      18619.69       579.34 o                         
   2   2   1        925.94        832.29        33.56 o                         
   3   2   1        553.40        529.33        29.50 o                         
   4   2   1          6.84         -9.23        10.11 o                         
   5   2   1       2713.87       2624.24        84.89 o                         
   6   2   1       1061.35       1012.91        35.73 o                         
   7   2   1        733.03        702.83        30.38 o                         
   8   2   1        212.22        219.59        16.58 o                         
   9   2   1        137.21        131.52        14.72 o                         
  10   2   1        129.04         95.07        14.71 o                         
  11   2   1         40.64         35.64        13.70 o                         
  12   2   1         55.53         37.84        15.09 o                         
  13   2   1        398.67        351.83        27.70 o                         
  14   2   1        117.59        116.00        19.39 o                         
  15   2   1        624.04        679.80        44.24 o                         
  16   2   1        128.05        143.41        32.64 o                         
  17   2   1        137.29        123.84        24.80 o                         
  18   2   1         47.24         41.25        22.77 o                         
  19   2   1         30.85         29.79        43.82 o                         
  20   2   1         84.92         75.80        34.28 o                         
 -20   3   1        137.43         93.48        34.08 o                         
 -19   3   1         29.84         51.26        29.91 o                         
 -18   3   1        125.14        121.68        31.34 o                         
 -17   3   1         12.40         -4.93        20.66 o                         
 -16   3   1          0.09        -17.12        17.12 o                         
 -15   3   1        438.93        410.52        27.95 o                         
 -14   3   1        662.48        730.48        38.55 o                         
 -13   3   1        134.54        132.81        18.51 o                         
 -12   3   1         28.41          7.09        14.53 o                         
 -11   3   1         90.56         81.45        14.96 o                         
 -10   3   1        277.14        245.17        20.03 o                         
  -9   3   1       1422.19       1518.49        59.08 o                         
  -8   3   1        743.19        730.19        31.71 o                         
  -7   3   1        629.47        588.95        26.38 o                         
  -6   3   1       2488.25       2218.10        95.14 o                         
  -5   3   1        674.62        605.12        32.01 o                         
  -4   3   1       1340.97       1355.55        59.55 o                         
  -3   3   1       2432.55       2092.76        88.94 o                         
  -2   3   1      41464.98      42015.75      1465.14 o                         
  -1   3   1       5032.11       4908.15       155.35 o                         
   1   3   1       2404.22       2556.63        74.61 o                         
   2   3   1       1648.03       1875.74        59.17 o                         
   3   3   1         84.92         92.48        12.87 o                         
   4   3   1       1974.54       1941.14        84.27 o                         
   5   3   1         33.67         19.14         8.11 o                         
   6   3   1        192.95        175.46        14.21 o                         
   7   3   1         11.07          8.82         9.11 o                         
   8   3   1       2080.66       2055.22        77.86 o                         
   9   3   1        471.10        496.26        26.41 o                         
  10   3   1        573.21        527.06        39.94 o                         
  11   3   1         30.63         17.08        13.65 o                         
  12   3   1          0.54          0.81        13.75 o                         
  13   3   1        796.81        799.22        62.87 o                         
  14   3   1         15.07         25.19        20.42 o                         
  15   3   1        477.82        530.41        39.16 o                         
  16   3   1        227.27        211.43        28.02 o                         
  17   3   1         98.49         87.97        23.59 o                         
  18   3   1        310.32        345.54        37.20 o                         
  19   3   1        119.95        120.70        27.36 o                         
  20   3   1          6.23         19.56        31.74 o                         
 -20   4   1         15.80         32.82        34.92 o                         
 -19   4   1          0.72        -27.34        27.34 o                         
 -18   4   1         10.37          6.68        29.45 o                         
 -17   4   1         12.06          8.28        20.84 o                         
 -16   4   1        194.93        216.69        28.19 o                         
 -15   4   1         87.65         62.85        22.33 o                         
 -14   4   1        301.33        287.98        24.40 o                         
 -13   4   1        946.37        936.67        42.47 o                         
 -12   4   1       1071.62       1080.68        46.40 o                         
 -11   4   1          0.01        -10.19        12.82 o                         
 -10   4   1         85.38         75.76        13.97 o                         
  -9   4   1        615.99        679.31        31.05 o                         
  -8   4   1       1525.22       1538.38        59.46 o                         
  -7   4   1       3142.10       3317.15       140.65 o                         
  -6   4   1         21.71         13.90        10.52 o                         
  -5   4   1        737.44        718.27        34.92 o                         
  -4   4   1        140.60        144.92        16.15 o                         
  -3   4   1       5442.08       5310.92       187.52 o                         
  -2   4   1      48688.09      47613.32      1656.60 o                         
  -1   4   1      14348.94      14642.83       460.26 o                         
   0   4   1      10823.98      12278.49       496.05 o                         
   1   4   1        918.77       1119.88        52.97 o                         
   2   4   1        689.75        672.02        43.60 o                         
   3   4   1        702.29        730.68        46.21 o                         
   4   4   1         97.72         97.09        13.24 o                         
   5   4   1        145.50        130.74        14.31 o                         
   6   4   1       1688.51       1701.68        64.91 o                         
   7   4   1          0.23        -12.21        12.21 o                         
   8   4   1       1423.57       1525.17        52.49 o                         
   9   4   1       1521.72       1462.12        58.00 o                         
  10   4   1          6.45         -2.63        12.00 o                         
  11   4   1        257.53        273.03        20.89 o                         
  12   4   1          0.86         15.92        14.31 o                         
  13   4   1       1369.13       1369.57        68.65 o                         
  14   4   1       1343.13       1366.40        69.18 o                         
  15   4   1         95.24         85.86        26.58 o                         
  16   4   1        322.40        275.74        30.20 o                         
  17   4   1         58.55         65.30        23.92 o                         
  18   4   1        122.37        128.65        26.74 o                         
  19   4   1          1.96         -8.72        22.96 o                         
  20   4   1         22.35         -3.69        29.82 o                         
 -20   5   1         19.63         21.77        33.16 o                         
 -19   5   1          0.91        -21.59        27.67 o                         
 -18   5   1          8.75         -4.68        28.06 o                         
 -17   5   1        186.37        142.13        33.51 o                         
 -16   5   1       1638.38       1779.99       106.53 o                         
 -15   5   1         65.72         47.19        20.70 o                         
 -14   5   1         46.09          9.99        15.98 o                         
 -13   5   1          4.41        -14.67        14.67 o                         
 -12   5   1        179.38        181.85        18.94 o                         
 -11   5   1         22.84         22.76        13.58 o                         
 -10   5   1         12.24         16.63        12.47 o                         
  -9   5   1          4.83          7.99        11.53 o                         
  -8   5   1        687.42        656.30        30.19 o                         
  -7   5   1       1781.65       1858.15        81.87 o                         
  -6   5   1          6.70         11.85        12.68 o                         
  -5   5   1        934.41        825.89        42.27 o                         
  -4   5   1          0.00         13.29        12.05 o                         
  -3   5   1       1032.51       1020.95        40.29 o                         
  -2   5   1       8599.82       8336.78       292.91 o                         
  -1   5   1          0.52        -11.61        11.61 o                         
   0   5   1       1241.11       1380.65        73.11 o                         
   1   5   1          0.94         -8.55         9.38 o                         
   2   5   1        177.02        200.93        12.89 o                         
   3   5   1         23.00         30.40        11.00 o                         
   4   5   1        128.18        111.27        16.48 o                         
   5   5   1        145.80        151.36        17.53 o                         
   6   5   1       1133.21       1145.91        46.68 o                         
   7   5   1       1781.27       1839.65        70.80 o                         
   8   5   1        230.71        269.10        21.26 o                         
   9   5   1         46.37         24.25        14.19 o                         
  10   5   1          3.34         22.33        13.04 o                         
  11   5   1        182.66        160.84        17.82 o                         
  12   5   1        671.45        700.58        44.94 o                         
  13   5   1         13.70          6.26        19.92 o                         
  14   5   1        105.34         68.29        33.10 o                         
  15   5   1        303.69        362.12        33.83 o                         
  16   5   1        260.43        274.94        30.46 o                         
  17   5   1         16.36         23.20        23.44 o                         
  18   5   1         25.62         17.42        28.75 o                         
  19   5   1        166.15        189.83        69.08 o                         
 -20   6   1         18.10         51.83        38.08 o                         
 -19   6   1          4.67         20.23        32.13 o                         
 -18   6   1         23.29        -17.92        28.55 o                         
 -17   6   1         16.42          2.93        28.76 o                         
 -16   6   1          0.22         -3.62        27.21 o                         
 -15   6   1          2.58          9.79        26.30 o                         
 -14   6   1        638.68        684.86        64.36 o                         
 -13   6   1         10.57         28.84        20.96 o                         
 -12   6   1        443.48        456.44        27.26 o                         
 -11   6   1         86.71         74.82        15.11 o                         
 -10   6   1          2.12          3.40        12.60 o                         
  -9   6   1       1644.64       1610.37        62.92 o                         
  -8   6   1         47.87         41.00        13.91 o                         
  -7   6   1         18.73        -11.11        11.11 o                         
  -6   6   1       3625.79       3376.08       141.80 o                         
  -5   6   1       2545.24       2686.90       114.06 o                         
  -4   6   1        542.77        511.05        25.19 o                         
  -3   6   1       3677.46       3471.87       124.85 o                         
  -2   6   1         22.48         -2.93        11.01 o                         
  -1   6   1        220.39        273.43        15.20 o                         
   0   6   1       2166.40       2434.03        88.94 o                         
   1   6   1       2502.81       3157.87       131.12 o                         
   2   6   1       6907.17       8276.46       319.98 o                         
   3   6   1          3.69         10.20         9.04 o                         
   4   6   1        565.56        650.57        37.50 o                         
   5   6   1         99.61         96.19        15.48 o                         
   6   6   1        507.42        587.45        33.21 o                         
   7   6   1        180.78        184.61        17.72 o                         
   8   6   1        646.78        712.88        34.06 o                         
   9   6   1         15.77         -7.24        19.77 o                         
  10   6   1         60.47         44.60        15.74 o                         
  11   6   1         79.56         51.26        19.11 o                         
  12   6   1        369.62        418.61        34.52 o                         
  13   6   1         58.00         35.22        23.36 o                         
  14   6   1        295.00        296.93        29.38 o                         
  15   6   1         27.63         22.21        21.20 o                         
  16   6   1         51.73         31.50        21.91 o                         
  17   6   1        331.37        269.15        42.30 o                         
  18   6   1         64.50        139.30        45.48 o                         
  19   6   1         30.60         46.66        33.36 o                         
 -19   7   1          1.15         10.11        45.15 o                         
 -18   7   1         35.30         20.92        46.65 o                         
 -17   7   1          0.09          5.70        38.40 o                         
 -16   7   1         16.79        -16.35        51.35 o                         
 -15   7   1        205.68        234.02        38.88 o                         
 -14   7   1        257.00        245.55        38.58 o                         
 -13   7   1        248.49        189.24        37.20 o                         
 -12   7   1          0.06        -25.14        25.87 o                         
 -11   7   1        109.90        105.42        15.53 o                         
 -10   7   1        176.36        193.16        17.58 o                         
  -9   7   1        415.15        476.81        44.19 o                         
  -8   7   1         13.02         11.15        10.85 o                         
  -7   7   1       2266.09       2211.19        96.58 o                         
  -6   7   1          0.64        -14.63        14.63 o                         
  -5   7   1         24.48          9.81        12.75 o                         
  -4   7   1        101.72         59.46        20.66 o                         
  -3   7   1          5.66          9.50        11.68 o                         
  -2   7   1        171.17        154.89        12.31 o                         
  -1   7   1         16.46         17.41         9.27 o                         
   0   7   1        974.96        913.00        34.59 o                         
   1   7   1       1875.53       1963.59        74.34 o                         
   2   7   1       4789.97       5667.82       230.36 o                         
   3   7   1       1341.44       1515.72       103.92 o                         
   4   7   1        328.32        411.80        22.75 o                         
   5   7   1          0.00        -11.91        11.91 o                         
   6   7   1        317.54        402.12        27.68 o                         
   7   7   1         96.22         83.35        15.35 o                         
   8   7   1        363.96        343.75        23.93 o                         
   9   7   1          2.80         -9.84        14.18 o                         
  10   7   1          3.24        -14.17        14.17 o                         
  11   7   1        359.33        363.49        31.04 o                         
  12   7   1        374.03        405.37        33.33 o                         
  13   7   1          3.42         -2.19        19.61 o                         
  14   7   1        295.70        258.07        29.26 o                         
  15   7   1         22.23          9.00        29.31 o                         
  16   7   1         48.87         28.29        29.84 o                         
  17   7   1        294.36        223.71        40.99 o                         
  18   7   1          1.85         -2.47        37.23 o                         
  19   7   1         36.09        101.59        59.92 o                         
 -19   8   1          2.00        -10.06        31.67 o                         
 -18   8   1        295.50        312.59        44.79 o                         
 -17   8   1        167.78        134.17        36.62 o                         
 -16   8   1         42.09         -7.94        28.47 o                         
 -15   8   1          1.93         20.37        29.67 o                         
 -14   8   1        112.17         58.61        28.09 o                         
 -13   8   1         11.14         27.36        27.00 o                         
 -12   8   1        141.82        117.96        54.10 o                         
 -11   8   1          9.31        -18.69        24.70 o                         
 -10   8   1         15.18         15.95        17.02 o                         
  -9   8   1        157.20        117.29        27.34 o                         
  -8   8   1         59.48         54.31        18.75 o                         
  -7   8   1        236.66        199.82        22.96 o                         
  -6   8   1        286.41        286.83        35.41 o                         
  -5   8   1         61.34         29.24        12.98 o                         
  -4   8   1        389.71        392.40        23.50 o                         
  -3   8   1        190.35        171.51        17.09 o                         
  -2   8   1       1373.21       1319.04        47.32 o                         
  -1   8   1          2.53          0.31         9.88 o                         
   0   8   1        155.71        148.36        13.13 o                         
   1   8   1       2795.67       3126.82       111.93 o                         
   2   8   1         71.99         92.08        12.49 o                         
   3   8   1          0.06         -8.98        10.21 o                         
   4   8   1        174.60        157.39        13.57 o                         
   5   8   1         11.92          3.75        13.59 o                         
   6   8   1        333.85        319.41        28.14 o                         
   7   8   1        121.55        121.36        16.64 o                         
   8   8   1          1.84         -6.45        13.77 o                         
   9   8   1         10.92         -0.19        14.43 o                         
  10   8   1        407.18        420.79        27.93 o                         
  11   8   1        598.26        617.11        35.53 o                         
  12   8   1         86.87         78.04        20.90 o                         
  13   8   1        244.34        232.98        37.10 o                         
  14   8   1        122.60        131.02        33.62 o                         
  15   8   1        472.44        497.64        51.30 o                         
  16   8   1          4.41         64.46        30.94 o                         
  17   8   1         12.53         56.57        53.04 o                         
  18   8   1         21.75         41.52        33.93 o                         
 -18   9   1         39.94         68.81        83.31 o                         
 -17   9   1         42.36         68.83        33.57 o                         
 -16   9   1         71.52        116.95        37.54 o                         
 -15   9   1          2.98        -16.41        27.17 o                         
 -14   9   1        123.59        102.07        30.92 o                         
 -13   9   1         11.17         24.82        28.19 o                         
 -12   9   1        212.15        170.90        35.05 o                         
 -11   9   1        170.10        117.22        30.67 o                         
 -10   9   1          1.31          6.10        25.16 o                         
  -9   9   1         55.08         25.57        24.74 o                         
  -8   9   1        374.15        406.16        38.41 o                         
  -7   9   1         27.88          8.19        19.12 o                         
  -6   9   1        333.03        279.11        26.36 o                         
  -5   9   1         48.53         51.53        14.51 o                         
  -4   9   1       4181.14       4085.71       147.76 o                         
  -3   9   1       1719.33       1599.91        62.63 o                         
  -2   9   1        315.91        306.60        16.92 o                         
  -1   9   1        244.27        258.50        15.95 o                         
   0   9   1       1150.05       1121.92        37.71 o                         
   1   9   1          3.10         -2.85        10.84 o                         
   2   9   1        122.26        126.88        13.48 o                         
   3   9   1          2.81         -6.14        11.08 o                         
   4   9   1        844.79        816.63        33.39 o                         
   5   9   1          0.44        -13.91        13.91 o                         
   6   9   1         75.92         69.80        16.62 o                         
   7   9   1         97.33         62.99        19.29 o                         
   8   9   1        191.40        168.48        18.66 o                         
   9   9   1        142.03        116.33        23.86 o                         
  10   9   1        188.20        195.44        24.88 o                         
  11   9   1        259.42        263.25        29.81 o                         
  12   9   1        751.08        780.49        62.32 o                         
  13   9   1         36.89        -20.02        26.26 o                         
  14   9   1         25.13         61.84        30.23 o                         
  15   9   1          0.01        -26.73        26.73 o                         
  16   9   1         62.17         46.17        32.35 o                         
  17   9   1         99.65        131.35        43.51 o                         
  18   9   1          0.07         -0.13        46.08 o                         
 -18  10   1          3.59         37.14        35.66 o                         
 -17  10   1         57.97         59.92        31.90 o                         
 -16  10   1          4.55         34.66        30.30 o                         
 -15  10   1        175.53        100.63        33.61 o                         
 -14  10   1          0.26          6.68        26.58 o                         
 -13  10   1          5.15        -22.67        24.02 o                         
 -12  10   1        138.84        140.68        37.90 o                         
 -11  10   1          7.55         -7.89        25.37 o                         
 -10  10   1        209.93        153.33        36.37 o                         
  -9  10   1        105.68         94.11        23.13 o                         
  -8  10   1        217.12        196.04        26.26 o                         
  -7  10   1         49.39         49.10        21.93 o                         
  -6  10   1        509.33        597.77        32.90 o                         
  -5  10   1        235.58        203.50        19.68 o                         
  -4  10   1        117.63        105.11        16.44 o                         
  -3  10   1        316.18        269.15        24.67 o                         
  -2  10   1        798.24        763.31        33.53 o                         
  -1  10   1        236.50        226.02        15.90 o                         
   0  10   1        225.60        210.40        15.67 o                         
   1  10   1        314.67        308.45        18.54 o                         
   2  10   1         40.12         68.12        12.92 o                         
   3  10   1       1476.37       1449.73        47.51 o                         
   4  10   1       2551.32       2661.75        81.86 o                         
   5  10   1         10.19         -2.22        10.35 o                         
   6  10   1          5.62        -15.38        15.38 o                         
   7  10   1         11.98          1.36        15.65 o                         
   8  10   1        899.20        862.00        43.00 o                         
   9  10   1          2.73         11.99        20.63 o                         
  10  10   1         86.15        100.97        24.81 o                         
  11  10   1         46.92         54.56        23.65 o                         
  12  10   1        399.33        362.50        33.98 o                         
  13  10   1        135.56        130.24        32.52 o                         
  14  10   1          9.79        -26.19        26.19 o                         
  15  10   1          3.13         15.55        29.73 o                         
  16  10   1         51.16         21.77        30.71 o                         
  17  10   1        110.92        147.06        38.26 o                         
 -17  11   1          0.19         11.21        31.13 o                         
 -16  11   1        103.87         73.11        32.04 o                         
 -15  11   1         40.16         22.32        34.45 o                         
 -14  11   1         57.77         46.14        30.00 o                         
 -13  11   1         74.45         58.91        33.51 o                         
 -12  11   1         30.85         21.97        28.17 o                         
 -11  11   1          3.77         11.59        25.20 o                         
 -10  11   1          7.92         -9.58        24.71 o                         
  -9  11   1        181.03        146.91        26.92 o                         
  -8  11   1        394.74        381.18        33.24 o                         
  -7  11   1          4.85          9.19        26.29 o                         
  -6  11   1       1269.36       1214.33        52.06 o                         
  -5  11   1        114.07        105.52        18.00 o                         
  -4  11   1        123.75        123.67        17.67 o                         
  -3  11   1          1.59          8.64        15.01 o                         
  -2  11   1        172.74        137.97        14.31 o                         
  -1  11   1        216.20        185.51        15.80 o                         
   0  11   1         37.60         25.27        12.24 o                         
   1  11   1        212.95        220.19        19.31 o                         
   2  11   1       1374.70       1372.53        45.88 o                         
   3  11   1       1439.54       1506.88        57.44 o                         
   4  11   1         10.23          3.79        11.69 o                         
   5  11   1        612.10        695.14        37.25 o                         
   6  11   1         31.86         10.14        16.47 o                         
   7  11   1        743.42        785.49        46.06 o                         
   8  11   1       1118.33       1026.56        42.44 o                         
   9  11   1        439.20        397.94        35.21 o                         
  10  11   1          8.78         15.70        21.63 o                         
  11  11   1        593.11        605.62        43.73 o                         
  12  11   1        152.81        129.75        26.79 o                         
  13  11   1          0.40          3.69        26.77 o                         
  14  11   1         47.86         30.10        28.76 o                         
  15  11   1         58.34         97.42        45.20 o                         
  16  11   1          0.00         43.54        30.91 o                         
  17  11   1          9.22         -3.48        30.44 o                         
 -16  12   1          8.05         27.47        30.34 o                         
 -15  12   1          0.10         25.15        29.59 o                         
 -14  12   1        135.87        124.72        68.20 o                         
 -13  12   1         49.51         83.06        29.91 o                         
 -12  12   1         12.91        -19.12        24.79 o                         
 -11  12   1        354.77        242.52        36.12 o                         
 -10  12   1        271.61        255.47        30.03 o                         
  -9  12   1         16.59          4.98        20.40 o                         
  -8  12   1         28.25         12.34        21.00 o                         
  -7  12   1         40.69         12.68        21.68 o                         
  -6  12   1        339.67        320.78        25.53 o                         
  -5  12   1        373.59        371.48        25.05 o                         
  -4  12   1        307.67        309.05        28.38 o                         
  -3  12   1         54.28         33.56        15.89 o                         
  -2  12   1        192.76        180.06        21.52 o                         
  -1  12   1          2.71        -12.23        12.23 o                         
   0  12   1          1.51         -4.07        12.79 o                         
   1  12   1        507.00        523.87        25.17 o                         
   2  12   1          0.05         -1.42        12.87 o                         
   3  12   1         18.14         26.45        14.57 o                         
   4  12   1         32.08         -7.96        17.16 o                         
   5  12   1         25.92         24.62        17.12 o                         
   6  12   1         80.81         86.70        18.36 o                         
   7  12   1          0.76        -18.23        18.23 o                         
   8  12   1         23.91         13.67        24.68 o                         
   9  12   1         48.40         46.49        20.07 o                         
  10  12   1        312.88        295.82        27.41 o                         
  11  12   1        349.14        331.84        33.74 o                         
  12  12   1          5.39         24.48        22.42 o                         
  13  12   1         51.77         76.18        25.23 o                         
  14  12   1         15.11         12.45        27.17 o                         
  15  12   1         58.33         61.07        36.27 o                         
  16  12   1        121.49        125.12        34.50 o                         
 -16  13   1          1.41        -16.00        76.84 o                         
 -15  13   1          2.57         -7.75        29.02 o                         
 -14  13   1          3.20         16.76        25.91 o                         
 -13  13   1        230.17        205.73        49.97 o                         
 -12  13   1        246.03        257.54        37.03 o                         
 -11  13   1          1.01         13.10        25.17 o                         
 -10  13   1          3.43         24.21        33.64 o                         
  -9  13   1        503.90        545.24        41.59 o                         
  -8  13   1        659.81        646.19        44.65 o                         
  -7  13   1        186.71        182.10        26.63 o                         
  -6  13   1        542.72        548.91        43.45 o                         
  -5  13   1        923.36        883.10        39.85 o                         
  -4  13   1        345.47        337.58        24.91 o                         
  -3  13   1        200.12        177.02        20.74 o                         
  -2  13   1        106.15         76.40        18.51 o                         
  -1  13   1        308.11        305.15        20.28 o                         
   0  13   1         34.93         26.50        13.69 o                         
   1  13   1        285.57        292.71        20.29 o                         
   2  13   1         36.05         11.23        14.12 o                         
   3  13   1        168.18        115.54        18.86 o                         
   4  13   1        408.14        444.85        27.53 o                         
   5  13   1        243.52        215.42        24.77 o                         
   6  13   1          0.13        -16.25        18.72 o                         
   7  13   1          6.64         29.57        19.81 o                         
   8  13   1         47.26         51.22        20.35 o                         
   9  13   1         83.03         90.11        21.49 o                         
  10  13   1         36.35         37.77        25.55 o                         
  11  13   1          5.52         10.85        22.37 o                         
  12  13   1         14.25          6.76        21.36 o                         
  13  13   1        136.00        165.39        33.24 o                         
  14  13   1          1.12         11.65        28.95 o                         
  15  13   1         40.19         27.38        33.03 o                         
 -15  14   1          0.03         -8.91        29.27 o                         
 -14  14   1         14.40        -29.15        29.15 o                         
 -13  14   1          4.35         63.35        48.49 o                         
 -12  14   1        187.50        101.36        30.31 o                         
 -11  14   1          0.05          4.52        26.85 o                         
 -10  14   1        225.38        152.38        27.72 o                         
  -9  14   1         59.86         40.96        22.36 o                         
  -8  14   1         22.38         24.36        21.08 o                         
  -7  14   1        303.41        263.74        28.26 o                         
  -6  14   1        457.28        493.55        36.44 o                         
  -5  14   1         92.42         95.63        22.69 o                         
  -4  14   1         22.37         24.20        16.64 o                         
  -3  14   1         94.34         93.95        19.73 o                         
  -2  14   1        555.75        504.76        30.28 o                         
  -1  14   1        196.09        167.87        20.52 o                         
   0  14   1        146.62        117.97        19.69 o                         
   1  14   1         51.54         43.92        15.26 o                         
   2  14   1        193.84        184.10        17.87 o                         
   3  14   1          8.79        -18.29        18.71 o                         
   4  14   1          1.75        -19.57        20.19 o                         
   5  14   1         26.70         26.27        19.47 o                         
   6  14   1        241.47        181.72        25.33 o                         
   7  14   1         52.75         65.23        24.31 o                         
   8  14   1         10.79         30.21        22.21 o                         
   9  14   1         11.57         17.21        21.54 o                         
  10  14   1          0.01        -20.51        20.51 o                         
  11  14   1         23.49         12.94        42.46 o                         
  12  14   1         73.69         44.69        23.61 o                         
  13  14   1          2.91          6.68        27.31 o                         
  14  14   1          0.31         68.24        35.93 o                         
 -14  15   1          3.56         23.49        30.97 o                         
 -13  15   1          2.89         17.81        27.60 o                         
 -12  15   1         21.94        -14.54        26.48 o                         
 -11  15   1        254.38        190.89        35.98 o                         
 -10  15   1          1.46         -7.10        21.70 o                         
  -9  15   1        100.91         92.47        24.55 o                         
  -8  15   1        122.86        107.39        24.28 o                         
  -7  15   1         66.30         68.81        23.30 o                         
  -6  15   1        209.91        174.39        39.19 o                         
  -5  15   1         80.52         67.73        23.09 o                         
  -4  15   1        129.93        144.85        23.54 o                         
  -3  15   1          7.73         12.72        16.28 o                         
  -2  15   1         37.20         33.18        17.87 o                         
  -1  15   1       1315.66       1242.26        49.50 o                         
   0  15   1        192.95        184.51        21.25 o                         
   1  15   1         10.34          7.87        16.05 o                         
   2  15   1        429.69        351.77        28.37 o                         
   3  15   1        330.87        268.66        36.22 o                         
   4  15   1        208.26        205.66        24.97 o                         
   5  15   1         54.23         41.20        20.37 o                         
   6  15   1        192.30        167.68        24.78 o                         
   7  15   1         63.80         35.04        20.27 o                         
   8  15   1         54.89         72.98        24.66 o                         
   9  15   1        173.44        127.09        26.22 o                         
  10  15   1        312.41        264.13        32.00 o                         
  11  15   1        150.42        150.37        28.11 o                         
  12  15   1         49.60         52.40        32.68 o                         
  13  15   1          3.10         34.99        25.94 o                         
 -12  16   1          5.05         -0.60        27.20 o                         
 -11  16   1          6.57          7.50        22.51 o                         
 -10  16   1        130.83        135.86        26.00 o                         
  -9  16   1        103.32         60.35        29.87 o                         
  -8  16   1          5.74          6.73        22.93 o                         
  -7  16   1         54.55         79.97        23.53 o                         
  -6  16   1         52.44         27.22        30.46 o                         
  -5  16   1         34.93         42.44        22.14 o                         
  -4  16   1       1022.72        993.85        50.17 o                         
  -3  16   1          8.62         41.82        21.10 o                         
  -2  16   1        602.49        557.19        32.03 o                         
  -1  16   1        233.39        249.42        23.19 o                         
   0  16   1         30.34         41.66        20.24 o                         
   1  16   1          1.51        -20.54        22.75 o                         
   2  16   1          8.95         31.11        24.75 o                         
   3  16   1         45.86         29.54        24.74 o                         
   4  16   1        128.54        128.52        23.15 o                         
   5  16   1         64.73         44.20        21.36 o                         
   6  16   1          1.01          9.35        20.92 o                         
   7  16   1         55.76         43.75        22.21 o                         
   8  16   1          1.77         -3.00        22.67 o                         
   9  16   1         45.53         59.46        24.36 o                         
  10  16   1         89.47         86.22        25.70 o                         
  11  16   1         15.94         24.10        25.02 o                         
  12  16   1          1.99         22.99        33.16 o                         
 -11  17   1          3.14        -14.35        21.99 o                         
 -10  17   1          0.00        -16.49        23.22 o                         
  -9  17   1          3.27        -11.39        22.38 o                         
  -8  17   1         13.59         44.43        23.48 o                         
  -7  17   1        203.66        180.28        26.95 o                         
  -6  17   1         26.13         46.91        22.03 o                         
  -5  17   1        952.67        981.40        51.96 o                         
  -4  17   1        565.49        504.11        53.02 o                         
  -3  17   1       1173.97       1148.45        55.28 o                         
  -2  17   1          4.78          6.07        29.41 o                         
  -1  17   1         39.90         79.71        21.22 o                         
   0  17   1          2.13         11.43        23.30 o                         
   1  17   1         33.60         51.97        25.85 o                         
   2  17   1         13.37         66.35        38.88 o                         
   3  17   1        145.97        161.47        39.25 o                         
   4  17   1        244.44        247.87        32.42 o                         
   5  17   1          7.89         32.41        36.64 o                         
   6  17   1         19.20         42.88        22.01 o                         
   7  17   1         14.37          4.39        25.14 o                         
   8  17   1         30.19         24.08        24.73 o                         
   9  17   1         98.14        126.33        27.52 o                         
  10  17   1         19.03         44.98        26.54 o                         
  -9  18   1          0.84         28.23        38.32 o                         
  -8  18   1          7.15         -3.32        28.40 o                         
  -7  18   1          1.43          1.94        22.92 o                         
  -6  18   1          4.02         31.64        24.31 o                         
  -5  18   1          8.18         54.78        23.86 o                         
  -4  18   1          7.81         37.16        30.48 o                         
  -3  18   1        707.36        701.50        51.06 o                         
  -2  18   1        250.10        227.56        45.46 o                         
  -1  18   1          0.34         70.18        40.00 o                         
   0  18   1         16.90         90.03        40.37 o                         
   1  18   1          1.56         28.21        25.20 o                         
   2  18   1        103.91        111.36        29.39 o                         
   3  18   1        465.26        477.12        41.47 o                         
   4  18   1         54.99         96.92        28.43 o                         
   5  18   1         39.95        100.76        29.07 o                         
   6  18   1          0.13         46.52        32.76 o                         
   7  18   1          4.54         27.14        31.00 o                         
   8  18   1         32.94         42.30        26.95 o                         
   9  18   1          5.58         52.04        33.60 o                         
  -7  19   1          2.28         49.05        30.49 o                         
  -6  19   1        128.34        152.56        33.54 o                         
  -5  19   1        144.93        116.50        49.82 o                         
  -4  19   1         34.57         72.72        30.22 o                         
  -3  19   1          0.40         86.44        39.35 o                         
  -2  19   1          6.09          6.05        36.13 o                         
  -1  19   1         24.41        110.98        41.30 o                         
   0  19   1         67.25         84.35        37.70 o                         
   1  19   1        276.87        429.46        50.98 o                         
   2  19   1          7.54          0.72        38.30 o                         
   3  19   1          2.75         78.30        27.03 o                         
   4  19   1          0.60         61.20        28.15 o                         
   5  19   1          0.80         85.79        35.99 o                         
   6  19   1         24.38          8.75        33.56 o                         
  -3  20   1         19.84         56.61        39.25 o                         
  -2  20   1         17.31         13.55        38.43 o                         
  -1  20   1         83.52        142.91        44.15 o                         
   0  20   1         38.38        131.98        41.05 o                         
   1  20   1          3.28        100.16        38.81 o                         
   2  20   1        104.58        175.81        56.85 o                         
   3  20   1         29.53         98.73        40.90 o                         
 -20   0   2        450.45        463.81        73.36 o                         
 -19   0   2         10.12         57.88        37.67 o                         
 -18   0   2         11.90         11.62        28.07 o                         
 -17   0   2         41.78         35.88        26.17 o                         
 -16   0   2          0.21         13.13        43.28 o                         
 -15   0   2        527.37        602.69        49.31 o                         
 -14   0   2       2120.72       2173.58       120.41 o                         
 -13   0   2        512.72        510.00        41.78 o                         
 -12   0   2       1582.91       1649.49        93.15 o                         
 -11   0   2       2321.42       2346.60       126.27 o                         
 -10   0   2         26.82         36.12        19.73 o                         
  -9   0   2        702.53        733.73        46.73 o                         
  -8   0   2        813.88        849.57        51.43 o                         
  -7   0   2       1050.33       1032.34        59.78 o                         
  -6   0   2         19.78          1.21        15.43 o                         
  -5   0   2       1456.05       1434.57       112.98 o                         
  -4   0   2      24101.10      20907.95      1499.05 o                         
  -3   0   2        371.85        421.54        48.55 o                         
  -2   0   2       4320.81       4020.79       294.86 o                         
  -1   0   2      19874.71      17147.28      1230.00 o                         
   0   0   2       2224.91       1807.76        94.41 o                         
   1   0   2       7835.06       6640.53       335.49 o                         
   2   0   2        312.89        398.82        34.50 o                         
   3   0   2         82.60         78.99        12.74 o                         
   4   0   2        393.54        393.22        22.46 o                         
   5   0   2       2776.92       2752.89       114.66 o                         
   6   0   2       4064.60       4561.02       234.28 o                         
   7   0   2       2984.57       2965.00       155.59 o                         
   8   0   2        801.05        852.04        52.97 o                         
   9   0   2         62.98         80.34        18.98 o                         
  10   0   2        334.13        326.80        31.65 o                         
  11   0   2        274.38        221.78        27.68 o                         
  12   0   2       1295.95       1215.72        73.38 o                         
  13   0   2       3111.27       3145.12       169.19 o                         
  14   0   2       2230.79       2089.34       171.29 o                         
  15   0   2         23.76         15.72        23.18 o                         
  16   0   2         20.19          5.30        34.63 o                         
  17   0   2          0.17         19.57        41.90 o                         
  18   0   2        132.06         95.33        47.82 o                         
  19   0   2         38.60         32.87        47.30 o                         
 -20   1   2         25.86         20.49        25.99 o                         
 -19   1   2          7.08          8.74        20.04 o                         
 -18   1   2        108.30        135.05        22.24 o                         
 -17   1   2        238.42        205.90        23.60 o                         
 -16   1   2        917.57        854.79        41.68 o                         
 -15   1   2          4.76        -18.34        18.34 o                         
 -14   1   2          0.20        -15.36        15.36 o                         
 -13   1   2         61.95         61.80        17.11 o                         
 -12   1   2         71.58         54.43        15.80 o                         
 -11   1   2         35.14         24.68        14.68 o                         
 -10   1   2         29.97         26.77        12.98 o                         
  -9   1   2         26.63         28.52        12.87 o                         
  -8   1   2        152.31        149.21        17.13 o                         
  -7   1   2         75.32         61.61        13.29 o                         
  -6   1   2        355.51        333.39        29.43 o                         
  -5   1   2       4337.79       4207.63       176.97 o                         
  -4   1   2        440.03        459.70        36.42 o                         
  -3   1   2        429.77        499.83        37.03 o                         
  -2   1   2       1371.93       1217.23        69.67 o                         
  -1   1   2       8437.35       6922.86       293.55 o                         
   0   1   2       5435.15       4544.24       188.93 o                         
   1   1   2        542.32        420.74        23.78 o                         
   2   1   2          6.59         -8.45         8.45 o                         
   3   1   2        290.68        277.88        14.91 o                         
   4   1   2        321.90        334.70        16.64 o                         
   5   1   2        158.26        117.16        11.15 o                         
   6   1   2       4530.94       4640.66       148.78 o                         
   7   1   2        523.88        565.33        28.30 o                         
   8   1   2        376.47        367.31        22.34 o                         
   9   1   2        485.94        515.97        27.59 o                         
  10   1   2         19.13         29.07        13.89 o                         
  11   1   2          7.41         -1.39        13.66 o                         
  12   1   2        275.24        308.32        37.22 o                         
  13   1   2        460.85        498.74        31.07 o                         
  14   1   2        349.96        352.09        26.28 o                         
  15   1   2         92.41         50.78        25.22 o                         
  16   1   2         11.79         37.53        20.14 o                         
  17   1   2          5.17         19.09        27.65 o                         
  18   1   2         10.72         24.82        28.84 o                         
  19   1   2         47.21         46.77        39.93 o                         
 -20   2   2          5.22         -9.38        29.89 o                         
 -19   2   2          3.21          5.26        23.19 o                         
 -18   2   2          1.77         19.34        19.52 o                         
 -17   2   2         53.01         43.16        18.64 o                         
 -16   2   2        172.49        181.74        21.60 o                         
 -15   2   2         46.61         55.50        20.08 o                         
 -14   2   2        233.37        236.35        22.50 o                         
 -13   2   2        159.03        169.53        20.19 o                         
 -12   2   2         30.26         12.73        14.51 o                         
 -11   2   2         10.04         -2.15        13.62 o                         
 -10   2   2       1519.30       1529.96        60.52 o                         
  -9   2   2         22.61         11.94        12.33 o                         
  -8   2   2        853.20        885.26        38.13 o                         
  -7   2   2       7344.01       7827.65       325.16 o                         
  -6   2   2       1393.97       1465.80        65.88 o                         
  -5   2   2       4838.40       4746.83       198.13 o                         
  -4   2   2         32.73         52.56        14.58 o                         
  -3   2   2         48.93         48.95        15.83 o                         
  -2   2   2       4999.87       4545.07       391.48 o                         
  -1   2   2      13026.99      12338.53       621.35 o                         
   0   2   2       1691.99       1498.73        66.40 o                         
   1   2   2       1475.25       1339.62        63.65 o                         
   2   2   2        905.14        858.07        35.67 o                         
   3   2   2       5898.02       5660.67       180.11 o                         
   4   2   2        202.98        228.19        13.87 o                         
   5   2   2       4911.95       4949.58       158.16 o                         
   6   2   2       5731.17       6269.05       200.13 o                         
   7   2   2        200.93        224.01        14.92 o                         
   8   2   2        319.63        333.71        21.52 o                         
   9   2   2         43.58         45.75        13.44 o                         
  10   2   2        276.18        326.58        44.49 o                         
  11   2   2          7.90         13.94        13.84 o                         
  12   2   2         30.64         14.02        16.10 o                         
  13   2   2          0.00         -0.11        15.48 o                         
  14   2   2        219.69        182.92        24.42 o                         
  15   2   2        139.76        183.81        25.55 o                         
  16   2   2         43.09         50.98        23.74 o                         
  17   2   2         23.43         28.15        25.16 o                         
  18   2   2         19.76         39.04        29.88 o                         
  19   2   2         16.81         -8.45        33.05 o                         
 -20   3   2         10.61         -4.49        43.80 o                         
 -19   3   2          0.49          0.60        29.92 o                         
 -18   3   2         96.05         78.01        31.16 o                         
 -17   3   2         85.77         81.32        20.14 o                         
 -16   3   2          1.66        -16.79        16.79 o                         
 -15   3   2        374.78        344.00        25.75 o                         
 -14   3   2        374.47        396.95        31.77 o                         
 -13   3   2         39.27         19.98        16.55 o                         
 -12   3   2          0.02         -6.19        18.58 o                         
 -11   3   2        110.05        136.43        21.94 o                         
 -10   3   2       1778.90       1853.41        71.75 o                         
  -9   3   2        541.88        551.60        37.18 o                         
  -8   3   2       1133.31       1124.38        53.05 o                         
  -7   3   2       1400.03       1452.95        65.92 o                         
  -6   3   2        913.52        864.68        41.85 o                         
  -5   3   2       2749.12       2686.26       114.78 o                         
  -4   3   2          2.13         20.17        12.88 o                         
  -3   3   2       4144.70       3931.27       164.95 o                         
  -2   3   2         76.24         79.96        15.24 o                         
  -1   3   2       6738.14       6918.68       285.52 o                         
   0   3   2      16072.52      15799.06       649.81 o                         
   1   3   2       1184.48       1106.60        51.06 o                         
   2   3   2       1126.34       1000.09        40.87 o                         
   3   3   2          2.44          4.40        11.26 o                         
   4   3   2         26.52         15.79        13.54 o                         
   5   3   2         33.37         26.84         8.77 o                         
   6   3   2          4.18         -2.16         8.84 o                         
   7   3   2       1341.88       1289.98        45.49 o                         
   8   3   2        207.10        166.44        13.82 o                         
   9   3   2        307.36        323.07        21.95 o                         
  10   3   2        137.05        116.16        16.28 o                         
  11   3   2        154.61        155.28        24.60 o                         
  12   3   2        150.28        137.66        18.87 o                         
  13   3   2          5.21        -17.82        17.82 o                         
  14   3   2        209.66        181.25        25.63 o                         
  15   3   2        169.30        182.92        25.38 o                         
  16   3   2         13.67         35.55        21.81 o                         
  17   3   2          4.67          4.86        20.43 o                         
  18   3   2         17.95         28.39        27.26 o                         
  19   3   2          5.79         -6.89        31.10 o                         
 -20   4   2         13.86         14.44        33.29 o                         
 -19   4   2          4.41        -27.81        27.81 o                         
 -18   4   2        186.45        190.84        42.52 o                         
 -17   4   2         25.01         45.72        29.07 o                         
 -16   4   2        337.29        363.55        32.14 o                         
 -15   4   2        306.93        260.82        23.60 o                         
 -14   4   2          0.25        -15.29        15.29 o                         
 -13   4   2        312.14        339.26        25.06 o                         
 -12   4   2         88.04         83.37        17.04 o                         
 -11   4   2        364.61        431.99        25.79 o                         
 -10   4   2        669.10        667.85        32.61 o                         
  -9   4   2          5.77         17.36        12.32 o                         
  -8   4   2       1657.38       1611.95        72.66 o                         
  -7   4   2          0.56         -6.92        12.32 o                         
  -6   4   2       1597.77       1535.81        68.38 o                         
  -5   4   2       1874.80       1864.68        81.56 o                         
  -4   4   2        242.60        256.63        20.54 o                         
  -3   4   2         92.78         87.82        12.16 o                         
  -2   4   2       2162.28       1975.94        85.99 o                         
  -1   4   2       3438.64       3410.54       143.66 o                         
   0   4   2       1119.55       1114.25        97.85 o                         
   1   4   2        840.83        919.86        30.67 o                         
   2   4   2          3.00          8.08        12.02 o                         
   3   4   2         35.60         35.33        12.89 o                         
   4   4   2         66.18         81.66        13.99 o                         
   5   4   2          0.06        -11.83        11.83 o                         
   6   4   2        118.80         82.11        14.49 o                         
   7   4   2        930.94        881.57        33.45 o                         
   8   4   2        158.80        145.72        13.08 o                         
   9   4   2          7.45         15.09        10.50 o                         
  10   4   2         24.37         -4.25        12.66 o                         
  11   4   2       3028.67       3171.48       149.14 o                         
  12   4   2        816.43        871.04        50.74 o                         
  13   4   2          0.26          5.18        19.76 o                         
  14   4   2        348.83        290.06        40.48 o                         
  15   4   2        161.56        164.40        29.67 o                         
  16   4   2        144.76        157.78        26.38 o                         
  17   4   2        143.08        124.95        26.25 o                         
  18   4   2          2.12        -27.30        32.56 o                         
  19   4   2          7.63         25.35        30.62 o                         
 -20   5   2         28.43         56.16        39.41 o                         
 -19   5   2        119.30        114.02        35.25 o                         
 -18   5   2          0.52        -11.94        28.02 o                         
 -17   5   2         22.14         -6.08        27.65 o                         
 -16   5   2         14.85        -11.29        31.31 o                         
 -15   5   2         18.23          4.30        19.40 o                         
 -14   5   2         73.40         76.80        20.12 o                         
 -13   5   2         40.73          8.54        16.14 o                         
 -12   5   2        713.08        768.68        37.66 o                         
 -11   5   2        104.31         85.54        16.53 o                         
 -10   5   2         29.15          0.20        13.07 o                         
  -9   5   2          1.97          5.39        13.17 o                         
  -8   5   2        573.17        535.01        31.36 o                         
  -7   5   2       1433.77       1480.79        66.82 o                         
  -6   5   2        105.73         84.78        12.70 o                         
  -5   5   2       1085.53       1094.35        50.68 o                         
  -4   5   2        458.65        497.97        40.65 o                         
  -3   5   2         17.59         23.30         9.82 o                         
  -2   5   2       4704.09       4848.29       174.80 o                         
  -1   5   2        209.48        229.12        14.13 o                         
   0   5   2        558.69        597.19        41.49 o                         
   1   5   2        175.47        257.53        14.11 o                         
   2   5   2        131.12        151.98        11.27 o                         
   3   5   2       1289.23       1392.30        51.07 o                         
   4   5   2        985.40       1028.57        37.77 o                         
   5   5   2        427.27        447.70        25.97 o                         
   6   5   2        144.54        137.29        18.48 o                         
   7   5   2         85.89         70.05        15.22 o                         
   8   5   2         47.86         85.55        15.44 o                         
   9   5   2        558.55        583.64        31.86 o                         
  10   5   2        191.25        143.52        18.67 o                         
  11   5   2        643.45        702.59        44.68 o                         
  12   5   2        467.23        480.90        40.85 o                         
  13   5   2        333.73        377.23        35.33 o                         
  14   5   2         66.73         48.94        21.10 o                         
  15   5   2        155.37        154.55        28.07 o                         
  16   5   2         61.47         25.37        22.22 o                         
  17   5   2          9.55         12.33        31.32 o                         
  18   5   2         64.58         47.93        25.07 o                         
  19   5   2        127.65        159.52        68.20 o                         
 -20   6   2          8.32         28.14        34.11 o                         
 -19   6   2         11.84         22.56        31.88 o                         
 -18   6   2        159.09        120.51        67.60 o                         
 -17   6   2         51.25        -12.56        29.26 o                         
 -16   6   2        100.52         64.22        31.79 o                         
 -15   6   2          0.45         21.93        29.38 o                         
 -14   6   2          0.59        -18.27        18.27 o                         
 -13   6   2         79.06         43.78        20.60 o                         
 -12   6   2         75.30         83.54        21.98 o                         
 -11   6   2         70.91         95.11        16.00 o                         
 -10   6   2          1.30        -15.95        15.95 o                         
  -9   6   2        320.36        336.88        25.31 o                         
  -8   6   2       1481.68       1618.41        72.86 o                         
  -7   6   2        542.59        626.57        36.03 o                         
  -6   6   2       2781.66       2964.53       156.80 o                         
  -5   6   2        381.39        369.78        33.54 o                         
  -4   6   2         18.04          0.35        13.66 o                         
  -3   6   2       1522.92       1503.34        57.98 o                         
  -2   6   2        975.79       1026.15        41.89 o                         
  -1   6   2         34.42         46.85         9.82 o                         
   0   6   2         85.35        124.29        11.73 o                         
   1   6   2         76.30        106.73        13.43 o                         
   2   6   2        107.13        116.51        11.65 o                         
   3   6   2       1472.98       1631.84        59.30 o                         
   4   6   2         97.27         91.33        13.54 o                         
   5   6   2         50.32         53.11        12.27 o                         
   6   6   2        425.46        492.91        24.21 o                         
   7   6   2        424.83        473.75        29.50 o                         
   8   6   2       1234.54       1218.82        64.83 o                         
   9   6   2         54.98         45.00        16.17 o                         
  10   6   2        101.99         99.65        18.27 o                         
  11   6   2        201.55        175.04        20.81 o                         
  12   6   2        134.20        103.64        23.46 o                         
  13   6   2       1031.93       1054.14        57.35 o                         
  14   6   2        237.45        253.88        29.35 o                         
  15   6   2          8.44         15.95        23.62 o                         
  16   6   2         58.80         40.66        27.63 o                         
  17   6   2          1.45         34.28        24.74 o                         
  18   6   2         22.17        -24.76        42.52 o                         
 -19   7   2          2.62         -4.85        32.77 o                         
 -18   7   2          5.14          7.01        71.03 o                         
 -17   7   2        203.33        166.53        60.51 o                         
 -16   7   2         17.17         22.04        30.95 o                         
 -15   7   2         20.57         13.29        33.36 o                         
 -14   7   2         24.76        -18.12        24.67 o                         
 -13   7   2          4.04        -18.51        18.51 o                         
 -12   7   2         11.00        -14.47        19.24 o                         
 -11   7   2        652.92        706.88        42.54 o                         
 -10   7   2        170.84        206.39        52.26 o                         
  -9   7   2         53.26         56.62        14.86 o                         
  -8   7   2          0.95         -3.65        23.35 o                         
  -7   7   2        542.76        662.98        48.93 o                         
  -6   7   2       2633.30       2592.99       139.09 o                         
  -5   7   2        568.66        623.13        36.39 o                         
  -4   7   2       1458.03       1349.31        53.54 o                         
  -3   7   2         68.86         80.67        16.59 o                         
  -2   7   2         92.26         71.94        13.25 o                         
  -1   7   2       1166.18       1013.72        37.51 o                         
   0   7   2       3631.94       4670.37       167.52 o                         
   1   7   2          0.02          4.93        14.24 o                         
   2   7   2          4.11        -10.23        10.23 o                         
   3   7   2         81.66         59.99        11.17 o                         
   4   7   2         61.97         69.57        17.29 o                         
   5   7   2        794.30        857.59        34.95 o                         
   6   7   2         36.25         45.73        13.75 o                         
   7   7   2        148.75        187.05        20.60 o                         
   8   7   2         99.55        113.34        18.41 o                         
   9   7   2          1.90         -8.70        15.28 o                         
  10   7   2          3.23        -16.05        16.05 o                         
  11   7   2       1382.71       1450.33        61.75 o                         
  12   7   2          0.21        -18.38        18.38 o                         
  13   7   2          0.51        -18.70        18.70 o                         
  14   7   2         72.88         54.77        21.93 o                         
  15   7   2         17.68          0.64        20.57 o                         
  16   7   2          3.92         10.30        31.41 o                         
  17   7   2         30.75         33.42        28.80 o                         
  18   7   2         21.77         29.70        30.67 o                         
 -19   8   2         84.14        100.18        36.35 o                         
 -18   8   2        337.43        391.23        56.59 o                         
 -17   8   2         26.42         -0.03        29.54 o                         
 -16   8   2         16.98         -8.27        38.19 o                         
 -15   8   2          0.35          2.01        27.14 o                         
 -14   8   2         37.94         21.27        27.34 o                         
 -13   8   2          3.45        -21.44        24.61 o                         
 -12   8   2         41.02         58.41        21.49 o                         
 -11   8   2         24.71         30.63        32.63 o                         
 -10   8   2          6.59        -16.62        31.05 o                         
  -9   8   2         16.86         35.08        25.72 o                         
  -8   8   2         19.48         34.17        24.81 o                         
  -7   8   2       1251.39       1142.96        70.50 o                         
  -6   8   2        951.00        834.56        56.05 o                         
  -5   8   2        366.95        384.93        34.34 o                         
  -4   8   2       6513.50       6530.99       232.81 o                         
  -3   8   2       4182.77       4120.16       149.43 o                         
  -2   8   2        196.40        151.91        18.70 o                         
  -1   8   2        299.98        343.12        22.50 o                         
   0   8   2       4035.92       4833.29       173.47 o                         
   1   8   2       1645.94       2149.52        82.46 o                         
   2   8   2       1679.74       2109.61        81.66 o                         
   3   8   2        720.23        914.34        32.79 o                         
   4   8   2         70.55         71.46        11.67 o                         
   5   8   2        878.22        901.25        39.42 o                         
   6   8   2        116.93        110.77        16.87 o                         
   7   8   2        145.78        145.28        17.08 o                         
   8   8   2         28.60         21.62        17.26 o                         
   9   8   2        557.85        626.98        35.72 o                         
  10   8   2        226.71        210.14        23.00 o                         
  11   8   2        235.52        232.09        23.74 o                         
  12   8   2        170.10        171.91        21.84 o                         
  13   8   2         55.04         37.12        20.59 o                         
  14   8   2          4.76          5.98        32.35 o                         
  15   8   2         15.47         -1.37        64.56 o                         
  16   8   2         50.34         54.26        32.43 o                         
  17   8   2          4.79         14.63        29.71 o                         
  18   8   2         21.29         36.48        33.48 o                         
 -18   9   2          7.68        -26.89        31.72 o                         
 -17   9   2         37.26         56.42        31.47 o                         
 -16   9   2          7.30          9.61        30.54 o                         
 -15   9   2         85.09         89.05        57.71 o                         
 -14   9   2        165.39        120.70        36.79 o                         
 -13   9   2        357.82        306.99        40.67 o                         
 -12   9   2         31.68          9.69        26.70 o                         
 -11   9   2        563.35        698.36        57.17 o                         
 -10   9   2         34.91         15.36        28.76 o                         
  -9   9   2        206.93        186.08        32.97 o                         
  -8   9   2        390.42        490.90        44.81 o                         
  -7   9   2        449.68        465.90        42.58 o                         
  -6   9   2         35.56         -0.63        24.86 o                         
  -5   9   2        794.14        763.11        36.89 o                         
  -4   9   2       1590.97       1522.94        60.87 o                         
  -3   9   2       1086.03        966.24        42.23 o                         
  -2   9   2       1183.89       1203.38        50.04 o                         
  -1   9   2        498.97        514.73        23.70 o                         
   0   9   2         29.72         18.93        12.49 o                         
   1   9   2       2875.26       3187.01       118.16 o                         
   2   9   2         20.16         50.26        12.96 o                         
   3   9   2        386.58        488.32        23.10 o                         
   4   9   2        150.68        152.14        14.38 o                         
   5   9   2        140.67        176.15        19.32 o                         
   6   9   2         97.17         93.16        18.19 o                         
   7   9   2        903.84        864.35        42.07 o                         
   8   9   2        257.12        220.38        20.51 o                         
   9   9   2         26.79         -1.07        15.50 o                         
  10   9   2        534.86        553.10        34.13 o                         
  11   9   2        141.01        135.00        20.90 o                         
  12   9   2         14.33         18.15        17.64 o                         
  13   9   2        396.17        474.34        48.90 o                         
  14   9   2        466.53        528.05        53.05 o                         
  15   9   2          5.96        -41.20        41.20 o                         
  16   9   2         53.32         59.27        33.63 o                         
  17   9   2         32.38         31.37        31.82 o                         
 -18  10   2          6.19          0.92        46.34 o                         
 -17  10   2          1.76         -6.25        50.36 o                         
 -16  10   2          0.28         46.25        31.24 o                         
 -15  10   2         62.15         15.58        34.27 o                         
 -14  10   2          0.08        -25.66        35.54 o                         
 -13  10   2         14.29         19.61        28.45 o                         
 -12  10   2          0.42        -25.88        25.88 o                         
 -11  10   2          0.87         12.49        25.90 o                         
 -10  10   2        779.12        869.54        64.95 o                         
  -9  10   2          0.01         18.65        26.90 o                         
  -8  10   2        104.40         80.63        29.49 o                         
  -7  10   2       1559.15       1465.13        88.28 o                         
  -6  10   2       1613.09       1552.58        63.65 o                         
  -5  10   2         69.06         88.11        17.64 o                         
  -4  10   2        126.27        143.11        24.49 o                         
  -3  10   2        206.29        173.21        20.21 o                         
  -2  10   2         22.04        -10.75        10.75 o                         
  -1  10   2       1535.24       1763.61        56.95 o                         
   0  10   2        523.18        602.94        26.95 o                         
   1  10   2        178.45        240.74        23.76 o                         
   2  10   2         68.29         99.78        15.09 o                         
   3  10   2        103.86        123.40        15.11 o                         
   4  10   2          0.80        -11.51        11.69 o                         
   5  10   2          9.66         -2.65        16.50 o                         
   6  10   2          0.14         -2.80        17.09 o                         
   7  10   2         22.14         -8.87        17.26 o                         
   8  10   2        540.75        526.04        30.84 o                         
   9  10   2         21.84        -15.91        15.91 o                         
  10  10   2         80.43         71.63        18.03 o                         
  11  10   2       1255.77       1201.88        63.54 o                         
  12  10   2          0.65          1.61        21.72 o                         
  13  10   2        102.71         89.87        25.88 o                         
  14  10   2         40.15         19.78        29.07 o                         
  15  10   2         33.75         -7.08        29.44 o                         
  16  10   2          7.63          1.17        30.18 o                         
  17  10   2         75.66        110.18        37.43 o                         
 -17  11   2         72.53         75.54        33.99 o                         
 -16  11   2         76.82         49.35        33.35 o                         
 -15  11   2          0.73        -13.04        35.12 o                         
 -14  11   2        174.87        194.34        45.15 o                         
 -13  11   2          0.26          3.80        27.53 o                         
 -12  11   2         20.49         -3.94        27.27 o                         
 -11  11   2        125.80        148.09        43.02 o                         
 -10  11   2         17.29         11.30        46.26 o                         
  -9  11   2        170.19        187.52        35.08 o                         
  -8  11   2        672.19        703.41        56.72 o                         
  -7  11   2        257.55        194.14        28.32 o                         
  -6  11   2         17.38         15.98        17.31 o                         
  -5  11   2        841.98        857.28        56.63 o                         
  -4  11   2         66.94         67.03        17.72 o                         
  -3  11   2          2.33         -2.99        16.32 o                         
  -2  11   2        228.04        257.33        30.26 o                         
  -1  11   2         89.37         74.31        14.63 o                         
   0  11   2        208.75        235.56        18.78 o                         
   1  11   2        304.09        357.58        25.19 o                         
   2  11   2         18.54         21.68        14.01 o                         
   3  11   2        201.65        237.78        20.49 o                         
   4  11   2        191.32        197.96        35.34 o                         
   5  11   2          3.99        -16.18        16.18 o                         
   6  11   2        102.31         76.28        26.03 o                         
   7  11   2         47.16         37.81        18.00 o                         
   8  11   2         36.49         57.94        20.93 o                         
   9  11   2       1143.11       1110.54        52.12 o                         
  10  11   2        114.39        125.85        26.66 o                         
  11  11   2        160.98        137.15        26.01 o                         
  12  11   2        680.79        659.66        60.54 o                         
  13  11   2          3.03         41.86        23.58 o                         
  14  11   2        373.74        397.63        47.91 o                         
  15  11   2         11.04         39.62        29.83 o                         
  16  11   2        123.13        101.36        36.55 o                         
 -16  12   2          4.71         24.93        32.65 o                         
 -15  12   2          0.42          1.76        28.80 o                         
 -14  12   2         60.62         27.57        82.09 o                         
 -13  12   2         35.93         10.70        28.02 o                         
 -12  12   2        232.01        192.99        48.47 o                         
 -11  12   2         17.27          1.98        33.15 o                         
 -10  12   2         85.89         86.58        30.14 o                         
  -9  12   2          1.44          1.63        25.85 o                         
  -8  12   2        291.99        243.79        37.17 o                         
  -7  12   2        187.91        174.85        28.08 o                         
  -6  12   2         15.69         -1.91        17.56 o                         
  -5  12   2         41.31         15.92        19.63 o                         
  -4  12   2         77.65         69.73        18.59 o                         
  -3  12   2          0.04        -10.44        16.98 o                         
  -2  12   2          7.77         10.00        17.11 o                         
  -1  12   2          0.03         12.62        14.37 o                         
   0  12   2         66.19         55.35        15.83 o                         
   1  12   2        226.44        274.15        20.26 o                         
   2  12   2        317.99        373.40        24.07 o                         
   3  12   2         79.58         46.22        24.75 o                         
   4  12   2        183.64        214.59        22.18 o                         
   5  12   2          0.46        -11.36        17.15 o                         
   6  12   2        147.45        118.29        20.11 o                         
   7  12   2        300.04        260.35        27.88 o                         
   8  12   2         68.78         67.70        24.37 o                         
   9  12   2         13.91         29.82        22.53 o                         
  10  12   2        552.49        465.35        39.75 o                         
  11  12   2          1.51          4.74        22.32 o                         
  12  12   2          1.10        -14.44        32.76 o                         
  13  12   2        142.02        119.29        30.05 o                         
  14  12   2         95.43         61.55        37.78 o                         
  15  12   2         11.62         -5.62        56.52 o                         
 -16  13   2         15.79         37.26        45.40 o                         
 -15  13   2         25.13         58.35        87.38 o                         
 -14  13   2         70.64         67.97        31.70 o                         
 -13  13   2          0.13        -26.97        26.97 o                         
 -12  13   2         36.05         39.82        28.97 o                         
 -11  13   2         34.80          6.73        27.73 o                         
 -10  13   2        193.86        203.39        35.89 o                         
  -9  13   2          6.02          9.01        25.90 o                         
  -8  13   2        136.64        134.94        26.17 o                         
  -7  13   2         23.55         43.48        23.61 o                         
  -6  13   2       1839.78       1765.67       141.33 o                         
  -5  13   2       4978.27       5081.65       166.03 o                         
  -4  13   2        404.06        469.47        30.08 o                         
  -3  13   2         34.12         13.39        19.10 o                         
  -2  13   2          8.04         25.51        18.74 o                         
  -1  13   2       1207.53       1208.89        49.52 o                         
   0  13   2          5.12        -14.76        14.76 o                         
   1  13   2        334.56        350.28        22.85 o                         
   2  13   2        750.94        870.68        40.91 o                         
   3  13   2         27.01         14.49        16.84 o                         
   4  13   2         41.15         26.84        17.51 o                         
   5  13   2        222.69        222.58        22.36 o                         
   6  13   2          0.00         14.72        16.53 o                         
   7  13   2         21.17          8.02        22.13 o                         
   8  13   2         40.41         -3.97        21.12 o                         
   9  13   2         13.73         41.99        33.55 o                         
  10  13   2        624.04        533.30        42.45 o                         
  11  13   2         71.52        114.62        26.59 o                         
  12  13   2          2.48         21.55        24.37 o                         
  13  13   2          5.99          0.95        23.97 o                         
  14  13   2          0.41         41.87        28.57 o                         
 -15  14   2         18.55         68.40        54.39 o                         
 -14  14   2         49.14         10.88        29.26 o                         
 -13  14   2         59.99        111.83        34.44 o                         
 -12  14   2         19.18         64.53        31.66 o                         
 -11  14   2          2.95         -2.70        27.83 o                         
 -10  14   2        188.42        100.44        33.11 o                         
  -9  14   2         38.07         36.19        29.09 o                         
  -8  14   2        342.83        368.84        67.75 o                         
  -7  14   2         95.62         98.67        26.31 o                         
  -6  14   2        430.40        444.29        48.98 o                         
  -5  14   2        868.29        944.57        53.69 o                         
  -4  14   2       1480.40       1498.98        93.31 o                         
  -3  14   2        230.99        226.93        29.20 o                         
  -2  14   2         24.56        -17.75        17.75 o                         
  -1  14   2          0.26         13.02        18.25 o                         
   0  14   2        144.11        153.53        21.17 o                         
   1  14   2        598.16        647.67        55.06 o                         
   2  14   2        225.45        194.51        23.89 o                         
   3  14   2         42.25         24.22        17.23 o                         
   4  14   2        242.15        246.20        25.34 o                         
   5  14   2        123.78        144.60        30.45 o                         
   6  14   2          9.03         -5.73        21.25 o                         
   7  14   2        163.99        122.06        26.84 o                         
   8  14   2         93.53         63.39        31.00 o                         
   9  14   2        148.76        100.89        25.59 o                         
  10  14   2          7.57         43.41        24.22 o                         
  11  14   2          0.00         22.39        23.04 o                         
  12  14   2         71.42         70.93        31.56 o                         
  13  14   2          3.05         30.18        26.22 o                         
 -13  15   2        101.71        137.23        37.04 o                         
 -12  15   2         45.03         60.97        34.41 o                         
 -11  15   2          5.92         15.60        30.64 o                         
 -10  15   2         65.45         14.72        30.96 o                         
  -9  15   2        150.94        130.89        33.58 o                         
  -8  15   2         19.19        -20.67        20.67 o                         
  -7  15   2         12.93         18.38        22.90 o                         
  -6  15   2        238.79        209.29        28.30 o                         
  -5  15   2         63.60         75.96        24.58 o                         
  -4  15   2        146.53        150.55        21.85 o                         
  -3  15   2        441.42        449.18        42.06 o                         
  -2  15   2        173.17        161.79        21.60 o                         
  -1  15   2          0.03         18.40        17.80 o                         
   0  15   2          3.59         14.99        17.13 o                         
   1  15   2         46.55         57.92        22.82 o                         
   2  15   2         52.09         30.06        21.34 o                         
   3  15   2        116.21        116.74        22.37 o                         
   4  15   2         25.99         17.44        18.81 o                         
   5  15   2         90.75        131.77        33.38 o                         
   6  15   2          7.02         18.07        21.95 o                         
   7  15   2          5.22         61.25        24.79 o                         
   8  15   2        184.66        186.50        29.88 o                         
   9  15   2        363.35        316.21        34.64 o                         
  10  15   2        134.72        117.47        28.44 o                         
  11  15   2        102.77         81.08        27.00 o                         
  12  15   2         57.71         55.67        26.37 o                         
 -12  16   2        110.47        122.28        50.05 o                         
 -11  16   2        251.27        231.63        79.13 o                         
 -10  16   2        241.27        151.82        33.56 o                         
  -9  16   2         11.97        -22.86        38.99 o                         
  -8  16   2        112.58         82.03        25.37 o                         
  -7  16   2        173.00        174.96        27.60 o                         
  -6  16   2         18.61         34.15        23.91 o                         
  -5  16   2        188.60        170.86        27.33 o                         
  -4  16   2         85.78         78.22        32.70 o                         
  -3  16   2        402.49        409.01        29.15 o                         
  -2  16   2        333.68        331.76        35.55 o                         
  -1  16   2         82.26         77.52        19.78 o                         
   0  16   2          1.94        -10.57        34.00 o                         
   1  16   2        153.70        186.52        31.97 o                         
   2  16   2         10.96         35.26        25.58 o                         
   3  16   2        217.18        231.16        39.04 o                         
   4  16   2         62.45        103.83        27.90 o                         
   5  16   2         44.45         16.96        23.32 o                         
   6  16   2          9.57        -18.47        22.04 o                         
   7  16   2         88.28         65.35        29.35 o                         
   8  16   2         48.72         80.42        26.79 o                         
   9  16   2         83.90         75.85        32.18 o                         
  10  16   2         19.86         47.17        35.32 o                         
  11  16   2          1.60         16.68        26.40 o                         
 -11  17   2         15.94          5.72        30.51 o                         
 -10  17   2          3.95          0.43        28.50 o                         
  -9  17   2         37.30         13.56        37.16 o                         
  -8  17   2         25.09         40.19        25.46 o                         
  -7  17   2          6.75          0.02        29.19 o                         
  -6  17   2          6.69         26.29        23.98 o                         
  -5  17   2        330.06        351.64        33.50 o                         
  -4  17   2          0.42         46.40        23.81 o                         
  -3  17   2        218.35        272.69        29.98 o                         
  -2  17   2        138.63         93.61        23.73 o                         
  -1  17   2          0.00         -7.84        25.47 o                         
   0  17   2         21.57         33.64        31.16 o                         
   1  17   2          2.93         43.57        27.25 o                         
   2  17   2         27.41         39.78        43.88 o                         
   3  17   2        168.87        237.25        32.76 o                         
   4  17   2         53.94         89.20        36.32 o                         
   5  17   2         25.76         36.35        36.45 o                         
   6  17   2        114.86         62.81        74.92 o                         
   7  17   2          5.02         26.16        31.81 o                         
   8  17   2          3.88         17.32        25.16 o                         
   9  17   2         13.77         57.06        26.16 o                         
  10  17   2         74.93         46.77        26.63 o                         
  -9  18   2         40.55         52.95        31.58 o                         
  -8  18   2          6.37        -10.39        33.93 o                         
  -7  18   2         42.12         67.05        26.01 o                         
  -6  18   2         27.30         76.72        26.12 o                         
  -5  18   2         97.96        122.52        27.38 o                         
  -4  18   2        370.00        467.21        42.68 o                         
  -3  18   2        511.22        569.59        62.00 o                         
  -2  18   2          0.03         65.78       108.62 o                         
  -1  18   2        172.59        235.61        33.61 o                         
   0  18   2        192.53        233.71        34.04 o                         
   1  18   2         87.05         91.11        49.14 o                         
   2  18   2         32.94         81.09        30.39 o                         
   3  18   2         35.82         37.54        34.38 o                         
   4  18   2         12.40         -8.86        45.48 o                         
   5  18   2         69.67         42.35        34.92 o                         
   6  18   2          6.41         10.25        32.10 o                         
   7  18   2        390.32        377.59        48.23 o                         
   8  18   2        113.28         73.05        35.03 o                         
  -6  19   2        257.24        308.38        51.82 o                         
  -5  19   2          8.94         42.35        54.73 o                         
  -4  19   2        120.11         20.37        51.43 o                         
  -3  19   2          8.47         57.73        50.29 o                         
  -2  19   2         93.13        150.91        48.49 o                         
  -1  19   2         83.37        190.01        60.20 o                         
   0  19   2          4.83        103.19        29.20 o                         
   1  19   2         47.85         76.78        30.44 o                         
   2  19   2         77.14        121.94        38.40 o                         
   3  19   2         25.16         70.31        33.55 o                         
   4  19   2          2.34         25.30        34.31 o                         
   5  19   2          8.72        126.80        38.60 o                         
 -20   1   3         63.25         77.62        33.06 o                         
 -19   1   3          5.45          5.24        28.07 o                         
 -18   1   3          0.39          6.08        18.83 o                         
 -17   1   3          8.78        -13.24        17.99 o                         
 -16   1   3          1.84        -16.67        16.67 o                         
 -15   1   3          5.54         -6.42        17.15 o                         
 -14   1   3          2.60          2.52        17.57 o                         
 -13   1   3         79.40         89.17        18.88 o                         
 -12   1   3         53.28         39.11        19.49 o                         
 -11   1   3          0.97        -15.12        15.75 o                         
 -10   1   3         10.33         -2.15        15.20 o                         
  -9   1   3       1227.25       1351.47        55.52 o                         
  -8   1   3        735.49        723.34        34.36 o                         
  -7   1   3         85.95         87.22        18.63 o                         
  -6   1   3        114.04        106.09        18.79 o                         
  -5   1   3       1571.36       1491.71        84.58 o                         
  -4   1   3       1549.81       1467.75        83.82 o                         
  -3   1   3        413.96        455.19        36.44 o                         
  -2   1   3        339.30        290.34        31.65 o                         
  -1   1   3        174.33        151.62        27.10 o                         
   0   1   3         94.52         97.39        13.51 o                         
   1   1   3        292.14        291.33        20.74 o                         
   2   1   3       5773.89       5468.96       197.30 o                         
   3   1   3        689.54        598.66        26.23 o                         
   4   1   3          0.60          8.76         9.57 o                         
   5   1   3        131.88        147.52        12.87 o                         
   6   1   3         80.11         70.03        10.95 o                         
   7   1   3        110.91         71.94        11.58 o                         
   8   1   3          4.01         -9.45        17.73 o                         
   9   1   3         10.15          1.50        13.80 o                         
  10   1   3        136.03        121.57        18.40 o                         
  11   1   3        869.92        968.18        54.38 o                         
  12   1   3          0.00         -7.97        16.60 o                         
  13   1   3         19.29        -12.33        16.49 o                         
  14   1   3          0.01         14.59        18.94 o                         
  15   1   3         50.72         48.00        21.73 o                         
  16   1   3         17.03         61.09        29.00 o                         
  17   1   3         57.00         39.97        29.24 o                         
  18   1   3         36.57         79.21        32.43 o                         
 -20   2   3         71.55         99.65        35.41 o                         
 -19   2   3         64.75         18.37        24.36 o                         
 -18   2   3         58.72         68.69        20.93 o                         
 -17   2   3         31.09        -12.78        18.21 o                         
 -16   2   3         13.64        -16.19        16.90 o                         
 -15   2   3        548.98        653.22        36.68 o                         
 -14   2   3        820.62        856.63        41.72 o                         
 -13   2   3        355.86        353.98        27.13 o                         
 -12   2   3        107.96        113.57        21.11 o                         
 -11   2   3        727.51        812.96        51.90 o                         
 -10   2   3        115.14        113.83        18.03 o                         
  -9   2   3       1861.41       1797.82        71.18 o                         
  -8   2   3       1022.48       1038.16        51.32 o                         
  -7   2   3       1334.52       1337.18        62.91 o                         
  -6   2   3        630.64        623.54        36.28 o                         
  -5   2   3        398.21        442.79        29.55 o                         
  -4   2   3       1030.89       1090.68        66.07 o                         
  -3   2   3       1561.56       1487.39        84.66 o                         
  -2   2   3       2027.08       1917.41       112.38 o                         
  -1   2   3         27.51         29.07        11.75 o                         
   0   2   3        784.42        662.43        34.51 o                         
   1   2   3       1015.86        816.94        40.18 o                         
   2   2   3        322.23        322.11        26.68 o                         
   3   2   3        582.81        614.48        34.88 o                         
   4   2   3       9019.22       9546.06       301.83 o                         
   5   2   3       3551.19       3826.90       124.11 o                         
   6   2   3        111.82        101.76        12.43 o                         
   7   2   3        674.60        694.11        31.93 o                         
   8   2   3          2.51          5.33        10.56 o                         
   9   2   3        283.71        289.75        21.87 o                         
  10   2   3         20.58         19.50        15.46 o                         
  11   2   3          1.65        -14.97        14.97 o                         
  12   2   3        539.99        603.85        40.27 o                         
  13   2   3        193.50        132.40        23.32 o                         
  14   2   3          4.08         -9.97        24.43 o                         
  15   2   3        221.73        208.72        28.41 o                         
  16   2   3        178.87        158.97        26.04 o                         
  17   2   3          0.12          0.26        42.34 o                         
  18   2   3        130.11         94.09        33.47 o                         
 -20   3   3         28.12         -8.53        32.42 o                         
 -19   3   3        122.12         96.55        33.34 o                         
 -18   3   3         68.70         54.17        23.53 o                         
 -17   3   3         12.58          3.48        21.72 o                         
 -16   3   3        377.16        348.16        27.32 o                         
 -15   3   3         10.28         -8.81        16.26 o                         
 -14   3   3         31.64         38.56        16.99 o                         
 -13   3   3        134.00        119.91        19.77 o                         
 -12   3   3         19.92         26.85        17.39 o                         
 -11   3   3          0.11        -15.56        15.56 o                         
 -10   3   3        294.25        316.56        23.86 o                         
  -9   3   3        426.36        459.08        31.57 o                         
  -8   3   3         70.02         76.69        17.21 o                         
  -7   3   3       1251.19       1258.46        60.00 o                         
  -6   3   3       1806.09       1802.32        81.00 o                         
  -5   3   3        837.19        847.04        43.49 o                         
  -4   3   3       2970.49       2868.98       123.70 o                         
  -3   3   3        283.34        302.46        30.39 o                         
  -2   3   3         21.54          7.68        11.30 o                         
  -1   3   3       4040.43       3602.45       152.92 o                         
   0   3   3        147.46        111.72        16.51 o                         
   1   3   3        275.76        246.41        26.77 o                         
   2   3   3        159.24        153.37        16.23 o                         
   3   3   3        535.57        592.26        29.78 o                         
   4   3   3        876.50        863.55        37.87 o                         
   5   3   3         51.25         39.53        10.54 o                         
   6   3   3         35.12         25.46        10.44 o                         
   7   3   3        429.62        453.60        22.72 o                         
   8   3   3         18.55         -1.53        10.86 o                         
   9   3   3         56.39         38.49        13.30 o                         
  10   3   3        342.77        358.65        25.02 o                         
  11   3   3        171.90        156.73        19.68 o                         
  12   3   3       1382.34       1483.84        73.88 o                         
  13   3   3         13.76         -0.32        18.74 o                         
  14   3   3        416.12        376.45        33.62 o                         
  15   3   3        121.98        144.30        25.95 o                         
  16   3   3         68.50         69.15        22.90 o                         
  17   3   3          3.96        -13.85        21.76 o                         
  18   3   3          3.86         -3.97        29.78 o                         
 -20   4   3          0.01        -14.42        30.99 o                         
 -19   4   3          1.80        -11.17        30.09 o                         
 -18   4   3          0.84         10.99        28.15 o                         
 -17   4   3         50.10         -8.39        23.64 o                         
 -16   4   3        197.17        200.84        27.49 o                         
 -15   4   3          1.86        -19.26        19.26 o                         
 -14   4   3         42.71         45.14        17.60 o                         
 -13   4   3         99.08        117.58        19.46 o                         
 -12   4   3        853.79        921.90        42.70 o                         
 -11   4   3        159.06        170.07        22.98 o                         
 -10   4   3        707.63        718.88        41.64 o                         
  -9   4   3          4.01         -4.99        15.48 o                         
  -8   4   3          3.60         -6.88        15.25 o                         
  -7   4   3       2309.42       2421.10       106.10 o                         
  -6   4   3        291.49        271.25        23.41 o                         
  -5   4   3        226.85        188.68        20.53 o                         
  -4   4   3       1594.50       1475.79        67.95 o                         
  -3   4   3          1.04          1.99        12.33 o                         
  -2   4   3       6539.58       6322.77       227.94 o                         
  -1   4   3        270.40        218.94        19.27 o                         
   0   4   3          4.45         -1.63        11.89 o                         
   1   4   3          0.14        -12.64        12.64 o                         
   2   4   3       2587.69       2548.25       118.09 o                         
   3   4   3        761.16        751.38        34.98 o                         
   4   4   3        122.32        112.58        16.61 o                         
   5   4   3       3364.11       3482.21       128.46 o                         
   6   4   3         41.96         31.95        14.53 o                         
   7   4   3         43.86         49.12        11.86 o                         
   8   4   3          2.10        -11.02        11.02 o                         
   9   4   3         65.46         49.90        13.26 o                         
  10   4   3       1416.68       1477.98        60.68 o                         
  11   4   3        175.44        151.15        24.99 o                         
  12   4   3        808.39        828.25        48.68 o                         
  13   4   3        687.91        666.17        44.61 o                         
  14   4   3          0.60         -3.78        19.36 o                         
  15   4   3          1.96         -2.41        27.34 o                         
  16   4   3          0.08        -12.27        21.08 o                         
  17   4   3         18.70         34.03        22.36 o                         
  18   4   3          4.55          1.39        23.95 o                         
 -20   5   3          3.77         24.36        34.35 o                         
 -19   5   3         30.10         24.31        40.65 o                         
 -18   5   3         15.52        -17.81        52.47 o                         
 -17   5   3        241.29        316.67        41.50 o                         
 -16   5   3          0.01        -15.80        21.92 o                         
 -15   5   3         69.26        107.64        29.74 o                         
 -14   5   3          0.88        -18.21        19.74 o                         
 -13   5   3          1.49         24.85        22.12 o                         
 -12   5   3          1.15         -2.97        19.39 o                         
 -11   5   3         34.93         50.17        16.58 o                         
 -10   5   3        335.96        367.49        28.68 o                         
  -9   5   3       1182.70       1199.09        58.22 o                         
  -8   5   3       1400.69       1356.60        63.63 o                         
  -7   5   3        105.25         95.99        16.76 o                         
  -6   5   3        155.27        133.33        18.27 o                         
  -5   5   3        533.32        539.96        32.22 o                         
  -4   5   3        304.83        341.89        25.47 o                         
  -3   5   3       7796.36       8403.83       301.96 o                         
  -2   5   3         13.41          7.48        10.05 o                         
  -1   5   3       1036.91       1008.10        49.90 o                         
   0   5   3       5871.39       6402.00       265.70 o                         
   1   5   3       1371.72       1426.81        56.26 o                         
   2   5   3        219.84        200.02        19.08 o                         
   3   5   3        234.56        275.84        21.69 o                         
   4   5   3        111.44        118.91        17.12 o                         
   5   5   3        210.29        186.05        19.69 o                         
   6   5   3        145.53        182.68        19.82 o                         
   7   5   3       2263.51       2243.38        86.60 o                         
   8   5   3          2.45          0.28        15.96 o                         
   9   5   3         20.32         -4.55        16.14 o                         
  10   5   3        572.45        608.19        34.81 o                         
  11   5   3        223.90        241.03        23.22 o                         
  12   5   3         25.64         16.60        24.11 o                         
  13   5   3          8.23        -14.60        18.88 o                         
  14   5   3          0.27         -7.81        19.93 o                         
  15   5   3         81.57         87.13        23.65 o                         
  16   5   3         23.36         39.91        22.56 o                         
  17   5   3         50.04         43.45        23.91 o                         
  18   5   3         52.24         52.80        25.44 o                         
 -19   6   3         18.79         36.38        69.16 o                         
 -18   6   3          0.03        -28.32        28.32 o                         
 -17   6   3         37.61         30.63        31.20 o                         
 -16   6   3         94.77         86.35        33.24 o                         
 -15   6   3        303.20        313.85        33.61 o                         
 -14   6   3         36.55         38.60        21.58 o                         
 -13   6   3         58.35         26.34        21.50 o                         
 -12   6   3        351.08        340.68        32.14 o                         
 -11   6   3          3.54         34.82        32.29 o                         
 -10   6   3        215.32        197.90        22.61 o                         
  -9   6   3        466.06        512.94        37.22 o                         
  -8   6   3        219.41        199.77        20.14 o                         
  -7   6   3         25.77         44.56        18.65 o                         
  -6   6   3        320.83        268.08        41.45 o                         
  -5   6   3         14.84         17.09        14.92 o                         
  -4   6   3        797.23        817.33        37.05 o                         
  -3   6   3         34.48          9.58        12.35 o                         
  -2   6   3        103.55         96.47        14.50 o                         
  -1   6   3        877.26        947.10        70.12 o                         
   0   6   3       1504.74       1867.55       128.31 o                         
   1   6   3         30.08         21.11        12.24 o                         
   2   6   3         46.05         61.75        12.42 o                         
   3   6   3        251.93        275.01        18.21 o                         
   4   6   3        352.01        423.23        22.42 o                         
   5   6   3        181.68        170.57        14.82 o                         
   6   6   3         31.78         17.43        15.92 o                         
   7   6   3       2104.94       2114.43        83.15 o                         
   8   6   3         40.14         22.17        16.24 o                         
   9   6   3         31.71         16.47        17.51 o                         
  10   6   3        183.16        187.54        22.09 o                         
  11   6   3         11.29        -13.65        16.87 o                         
  12   6   3        300.91        301.87        26.47 o                         
  13   6   3         13.96         10.73        20.25 o                         
  14   6   3         18.69         -1.65        20.41 o                         
  15   6   3          1.37         -9.18        21.47 o                         
  16   6   3         31.45         37.46        24.26 o                         
  17   6   3         53.41         84.70        26.61 o                         
  18   6   3          5.07         -0.82        31.53 o                         
 -19   7   3        214.58        249.20        43.43 o                         
 -18   7   3          1.69         18.68        33.32 o                         
 -17   7   3          0.87         17.76        32.58 o                         
 -16   7   3         56.20         79.87        31.52 o                         
 -15   7   3         98.62        127.05        40.34 o                         
 -14   7   3          0.02         -0.62        20.63 o                         
 -13   7   3         75.90         53.08        21.97 o                         
 -12   7   3        299.59        299.96        31.90 o                         
 -11   7   3        591.46        661.69       106.80 o                         
 -10   7   3       1935.92       1742.90       102.54 o                         
  -9   7   3        352.14        344.72        39.64 o                         
  -8   7   3        508.29        620.38        50.26 o                         
  -7   7   3        214.80        238.65        36.71 o                         
  -6   7   3        235.63        228.61        31.49 o                         
  -5   7   3        266.63        339.11        35.54 o                         
  -4   7   3       1009.69        943.38        41.07 o                         
  -3   7   3       1604.37       1694.97        77.88 o                         
  -2   7   3        948.68        900.03        47.05 o                         
  -1   7   3       3384.03       4014.79       173.72 o                         
   0   7   3         45.73         47.48        12.96 o                         
   1   7   3         84.42         84.33        14.02 o                         
   2   7   3        213.32        248.24        18.38 o                         
   3   7   3         72.33         85.09        11.62 o                         
   4   7   3         45.15         61.61        13.00 o                         
   5   7   3        116.48        127.05        22.12 o                         
   6   7   3       1219.37       1206.29        53.15 o                         
   7   7   3        523.03        562.97        33.92 o                         
   8   7   3        908.86        956.21        45.87 o                         
   9   7   3       2183.64       2217.01        88.16 o                         
  10   7   3          0.74         11.42        17.79 o                         
  11   7   3        138.42        125.69        21.05 o                         
  12   7   3        124.13         94.39        20.25 o                         
  13   7   3        147.17        155.17        42.88 o                         
  14   7   3          3.72         18.49        22.18 o                         
  15   7   3          0.59        -15.49        35.18 o                         
  16   7   3         46.60         54.81        25.75 o                         
  17   7   3         27.39         64.61        33.59 o                         
 -18   8   3         72.95         44.00        35.84 o                         
 -17   8   3         28.19         46.79        34.57 o                         
 -16   8   3         24.45        -28.81        28.81 o                         
 -15   8   3         41.10         50.34        31.00 o                         
 -14   8   3         42.40         50.33        31.03 o                         
 -13   8   3        250.98        228.08        35.05 o                         
 -12   8   3          7.82         -5.71        27.98 o                         
 -11   8   3        279.34        378.73        43.58 o                         
 -10   8   3        242.17        240.62        38.59 o                         
  -9   8   3        245.82        186.76        34.53 o                         
  -8   8   3          8.37        -25.20        25.20 o                         
  -7   8   3        453.22        462.94        43.30 o                         
  -6   8   3        511.67        511.55        44.71 o                         
  -5   8   3        333.28        380.31        38.92 o                         
  -4   8   3       3348.78       3422.41       147.93 o                         
  -3   8   3        768.58        763.50        99.32 o                         
  -2   8   3         41.47         26.39        14.00 o                         
  -1   8   3         46.03         35.41        12.24 o                         
   0   8   3        699.92        960.91        51.93 o                         
   1   8   3          1.01         -4.83        10.89 o                         
   2   8   3          0.09        -10.97        10.97 o                         
   3   8   3        475.83        510.80        24.05 o                         
   4   8   3         17.41         -3.94        10.39 o                         
   5   8   3          0.06        -17.01        17.01 o                         
   6   8   3         11.43          5.31        17.48 o                         
   7   8   3        238.72        217.75        23.69 o                         
   8   8   3        123.85         99.64        23.51 o                         
   9   8   3        732.64        752.41        41.49 o                         
  10   8   3        648.09        688.54        39.35 o                         
  11   8   3        423.83        490.13        32.96 o                         
  12   8   3        243.30        253.83        25.88 o                         
  13   8   3         79.53         71.43        20.25 o                         
  14   8   3          1.93        -13.73        21.91 o                         
  15   8   3         16.78         47.26        33.54 o                         
  16   8   3          1.03         -1.03        81.07 o                         
  17   8   3          2.83         -9.02        31.16 o                         
 -18   9   3         58.56        102.61        37.22 o                         
 -17   9   3         60.19         60.61        52.02 o                         
 -16   9   3         17.48          9.67        48.05 o                         
 -15   9   3          0.01         17.48        32.59 o                         
 -14   9   3        108.06        104.53        34.99 o                         
 -13   9   3        135.93        166.47        34.69 o                         
 -12   9   3        354.01        338.66        42.75 o                         
 -11   9   3         21.39         54.02        30.05 o                         
 -10   9   3          4.86         10.99        28.40 o                         
  -9   9   3        248.25        230.99        37.30 o                         
  -8   9   3        190.22        177.51        34.47 o                         
  -7   9   3        774.57        743.86       113.76 o                         
  -6   9   3         24.89         13.72        27.45 o                         
  -5   9   3        726.42        824.17        76.18 o                         
  -4   9   3         87.23         82.87        20.00 o                         
  -3   9   3        202.40        158.28        27.47 o                         
  -2   9   3        112.94        105.90        14.12 o                         
  -1   9   3        167.61        167.01        15.00 o                         
   0   9   3        378.69        477.23        23.40 o                         
   1   9   3          4.68        -10.44        12.11 o                         
   2   9   3          1.34        -11.93        11.93 o                         
   3   9   3         79.72         85.86        13.82 o                         
   4   9   3        777.37        796.94        46.03 o                         
   5   9   3         50.42         46.99        16.26 o                         
   6   9   3          4.42         -2.33        20.98 o                         
   7   9   3          3.49         -5.89        21.69 o                         
   8   9   3         69.87         36.19        20.47 o                         
   9   9   3        658.25        782.04        42.65 o                         
  10   9   3        935.22        992.83        48.66 o                         
  11   9   3        312.53        298.42        27.33 o                         
  12   9   3        215.51        189.46        24.15 o                         
  13   9   3         69.21         97.95        42.18 o                         
  14   9   3          8.53         35.48        31.34 o                         
  15   9   3         40.57         23.57        30.18 o                         
  16   9   3          5.68        -10.03        31.75 o                         
 -17  10   3          0.09        -56.47        59.84 o                         
 -16  10   3         86.21         33.37        33.71 o                         
 -15  10   3         41.26         10.81        60.49 o                         
 -14  10   3        175.34        199.28        37.69 o                         
 -13  10   3          8.79        -28.30        28.30 o                         
 -12  10   3         89.73         81.77        30.69 o                         
 -11  10   3        170.58        166.68        35.41 o                         
 -10  10   3          7.34          5.73        27.51 o                         
  -9  10   3         90.02         86.52        32.84 o                         
  -8  10   3        895.02        943.89        68.31 o                         
  -7  10   3       2601.21       2679.13       235.93 o                         
  -6  10   3        153.65        139.77        31.63 o                         
  -5  10   3        304.60        281.22        28.94 o                         
  -4  10   3         38.88         59.24        20.86 o                         
  -3  10   3        262.69        290.60        34.38 o                         
  -2  10   3        634.70        780.19        39.76 o                         
  -1  10   3         12.58          6.16        12.20 o                         
   0  10   3          0.00        -12.78        13.43 o                         
   1  10   3         25.94         22.28        13.86 o                         
   2  10   3          3.86          4.81        13.42 o                         
   3  10   3        419.70        494.52        26.86 o                         
   4  10   3         27.00         25.63        16.43 o                         
   5  10   3        106.37        124.72        18.45 o                         
   6  10   3          7.40        -11.04        19.63 o                         
   7  10   3        293.73        293.91        28.87 o                         
   8  10   3        358.42        405.19        33.20 o                         
   9  10   3        479.42        497.16        34.11 o                         
  10  10   3         94.26         67.24        19.18 o                         
  11  10   3        110.53        155.56        27.72 o                         
  12  10   3          3.64          3.62        23.43 o                         
  13  10   3         68.29         68.72        41.88 o                         
  14  10   3        104.74        100.66        26.89 o                         
  15  10   3          1.65        -17.22        31.83 o                         
  16  10   3         69.06         98.16        43.64 o                         
 -17  11   3         76.57        144.85        41.45 o                         
 -16  11   3         87.73        117.28        36.79 o                         
 -15  11   3         21.98         12.40        30.69 o                         
 -14  11   3         41.99         16.24        31.38 o                         
 -13  11   3         80.41        117.89        42.60 o                         
 -12  11   3        593.61        517.40        90.50 o                         
 -11  11   3        148.82        105.41        33.36 o                         
 -10  11   3         58.35         38.49        30.56 o                         
  -9  11   3       2467.97       2520.35       142.48 o                         
  -8  11   3        895.32        867.10        66.50 o                         
  -7  11   3        119.31        108.94        33.61 o                         
  -6  11   3        513.26        515.85        42.41 o                         
  -5  11   3        238.49        231.15        27.40 o                         
  -4  11   3         53.59         81.05        22.80 o                         
  -3  11   3        607.90        605.20        35.73 o                         
  -2  11   3        153.55        130.59        20.35 o                         
  -1  11   3          5.69        -13.07        13.07 o                         
   0  11   3          7.13         -9.49        14.19 o                         
   1  11   3        145.01        196.52        18.80 o                         
   2  11   3         41.91         39.50        15.54 o                         
   3  11   3         40.77         18.17        24.52 o                         
   4  11   3         12.58         -0.58        17.64 o                         
   5  11   3          2.87         11.35        20.65 o                         
   6  11   3          0.10        -19.94        19.94 o                         
   7  11   3         21.40         -7.84        20.63 o                         
   8  11   3        167.84        177.44        25.54 o                         
   9  11   3         12.49         17.88        22.06 o                         
  10  11   3        364.82        361.35        31.81 o                         
  11  11   3         37.90         49.84        24.97 o                         
  12  11   3         35.52         65.64        44.56 o                         
  13  11   3        181.17        215.98        32.92 o                         
  14  11   3         72.47        131.69        29.78 o                         
  15  11   3        256.67        269.42        45.38 o                         
 -16  12   3         18.43         46.18        35.56 o                         
 -15  12   3        148.68        155.11        41.42 o                         
 -14  12   3         20.62         74.08        33.95 o                         
 -13  12   3         25.31          6.36        31.68 o                         
 -12  12   3          3.38        -27.53        27.53 o                         
 -11  12   3         12.72         31.60        31.52 o                         
 -10  12   3        281.89        243.77        40.49 o                         
  -9  12   3        247.97        280.57        40.82 o                         
  -8  12   3         12.07          9.45        45.98 o                         
  -7  12   3         11.89          1.85        28.41 o                         
  -6  12   3       2020.89       2098.03       169.52 o                         
  -5  12   3       3645.29       3715.43       244.33 o                         
  -4  12   3          9.00         39.16        19.33 o                         
  -3  12   3        126.85        123.74        21.33 o                         
  -2  12   3        101.87        106.17        24.41 o                         
  -1  12   3       1001.53        993.77        43.78 o                         
   0  12   3        216.45        236.46        20.11 o                         
   1  12   3          0.95         -8.99        15.92 o                         
   2  12   3         55.27         55.43        19.12 o                         
   3  12   3         61.82         68.10        19.36 o                         
   4  12   3         78.45         57.78        19.16 o                         
   5  12   3         77.91         35.56        21.49 o                         
   6  12   3          3.06         -5.82        19.83 o                         
   7  12   3        812.96        781.25        44.42 o                         
   8  12   3        193.41        184.91        26.27 o                         
   9  12   3        539.18        540.61        37.32 o                         
  10  12   3        150.91        115.46        27.63 o                         
  11  12   3         41.06         55.02        25.57 o                         
  12  12   3         18.26         22.40        24.58 o                         
  13  12   3          9.13         30.26        28.01 o                         
  14  12   3         35.45         43.35        27.61 o                         
 -15  13   3          4.24        -33.05        33.05 o                         
 -14  13   3          0.13        -23.06        32.96 o                         
 -13  13   3         36.25         23.45        32.11 o                         
 -12  13   3          6.76          8.95        31.67 o                         
 -11  13   3          7.21         21.92        30.41 o                         
 -10  13   3         81.72         35.09        41.07 o                         
  -9  13   3        249.94        260.56        44.55 o                         
  -8  13   3        161.52        123.55        48.10 o                         
  -7  13   3         41.37         73.75        45.87 o                         
  -6  13   3          6.55         26.33        39.69 o                         
  -5  13   3         85.29         59.21        19.26 o                         
  -4  13   3        224.81        211.24        30.14 o                         
  -3  13   3          1.59         -4.97        18.52 o                         
  -2  13   3        325.94        328.28        27.19 o                         
  -1  13   3        171.54        162.01        22.38 o                         
   0  13   3         68.77         64.53        20.15 o                         
   1  13   3        249.52        275.50        28.05 o                         
   2  13   3        170.40        200.27        22.73 o                         
   3  13   3         35.86        107.17        50.12 o                         
   4  13   3          0.16         21.34        22.18 o                         
   5  13   3         34.13         28.16        20.22 o                         
   6  13   3         49.26         49.68        20.83 o                         
   7  13   3        315.55        278.19        28.28 o                         
   8  13   3          3.45         16.78        24.58 o                         
   9  13   3          4.33         34.83        33.82 o                         
  10  13   3          3.09         16.63        24.06 o                         
  11  13   3         42.17         45.54        26.14 o                         
  12  13   3        171.16        150.86        29.75 o                         
  13  13   3          9.97         -1.10        25.83 o                         
 -14  14   3          0.17         -2.73        30.72 o                         
 -13  14   3          1.21         -3.28        53.79 o                         
 -12  14   3         23.26         33.25        34.64 o                         
 -11  14   3         81.55         55.07        32.42 o                         
 -10  14   3         32.13         32.15        31.95 o                         
  -9  14   3          5.65         28.31        31.88 o                         
  -8  14   3         92.36        109.63        51.92 o                         
  -7  14   3        620.25        670.11        60.62 o                         
  -6  14   3       1109.61       1035.83       108.35 o                         
  -5  14   3        248.77        226.84        24.58 o                         
  -4  14   3         23.26         74.35        20.64 o                         
  -3  14   3        487.09        519.28        33.06 o                         
  -2  14   3         86.93        100.64        20.76 o                         
  -1  14   3         19.28          5.16        22.12 o                         
   0  14   3         25.82         48.63        22.12 o                         
   1  14   3         40.89         27.28        22.56 o                         
   2  14   3         26.78         68.75        22.58 o                         
   3  14   3         74.97         54.07        22.20 o                         
   4  14   3         25.68         25.84        20.21 o                         
   5  14   3         61.97         50.98        21.21 o                         
   6  14   3         38.46         -0.40        22.94 o                         
   7  14   3          1.76         34.08        23.56 o                         
   8  14   3         70.84         14.65        44.24 o                         
   9  14   3         55.65         22.68        25.45 o                         
  10  14   3        254.25        266.75        34.29 o                         
  11  14   3          3.59         27.58        30.16 o                         
  12  14   3         73.24         94.27        39.08 o                         
 -13  15   3        338.66        338.73        61.03 o                         
 -12  15   3          4.43         26.98        35.41 o                         
 -11  15   3         43.23          4.13        30.74 o                         
 -10  15   3         41.37         42.74        35.04 o                         
  -9  15   3         77.24         62.42        32.88 o                         
  -8  15   3       1078.83       1185.31        96.70 o                         
  -7  15   3          4.99         16.61        38.13 o                         
  -6  15   3        150.82        155.29        33.15 o                         
  -5  15   3        224.09        285.96        26.86 o                         
  -4  15   3         13.18         30.76        19.32 o                         
  -3  15   3         90.64         47.95        20.53 o                         
  -2  15   3         21.67         32.87        19.71 o                         
  -1  15   3          0.08          4.22        21.39 o                         
   0  15   3          0.39         -9.01        20.83 o                         
   1  15   3         83.72         89.35        24.32 o                         
   2  15   3          1.22         -8.60        21.01 o                         
   3  15   3         49.55         14.61        25.65 o                         
   4  15   3        304.60        332.65        55.53 o                         
   5  15   3        666.37        638.80        47.07 o                         
   6  15   3         23.70         23.56        28.41 o                         
   7  15   3         17.94         -4.61        23.16 o                         
   8  15   3        127.29         79.60        47.84 o                         
   9  15   3          0.00         35.55        27.42 o                         
  10  15   3         26.83         59.59        27.93 o                         
  11  15   3         51.01         36.21        26.21 o                         
 -12  16   3          0.09          6.73        41.20 o                         
 -11  16   3         86.80         96.62        92.06 o                         
 -10  16   3         45.50         37.69        34.03 o                         
  -9  16   3         74.13        161.31        39.74 o                         
  -8  16   3          7.08         -5.24        28.79 o                         
  -7  16   3        359.40        365.76        42.66 o                         
  -6  16   3        194.86        220.72        35.49 o                         
  -5  16   3        227.93        287.57        32.43 o                         
  -4  16   3        113.62        192.41        91.59 o                         
  -3  16   3        684.17        686.89        38.68 o                         
  -2  16   3         66.05         72.70        24.60 o                         
  -1  16   3         11.02         24.95        22.59 o                         
   0  16   3          3.42         42.57        22.84 o                         
   1  16   3         13.62          9.54        22.50 o                         
   2  16   3         27.78         20.47        33.10 o                         
   3  16   3          0.03         -0.32        44.96 o                         
   4  16   3        116.06         80.89        62.12 o                         
   5  16   3          2.70         75.93        35.79 o                         
   6  16   3         34.88         -4.16        33.26 o                         
   7  16   3         22.41         47.11        32.31 o                         
   8  16   3          2.54         37.41        37.97 o                         
   9  16   3          4.36         21.21        26.27 o                         
  10  16   3         39.92         55.51        28.92 o                         
 -10  17   3          0.85        -44.06        44.06 o                         
  -9  17   3        292.37        357.24        43.24 o                         
  -8  17   3         56.08         50.45        32.98 o                         
  -7  17   3        163.97        208.35        47.85 o                         
  -6  17   3       1664.21       1824.34       109.39 o                         
  -5  17   3          3.92          5.44        25.11 o                         
  -4  17   3         14.61         59.28        25.27 o                         
  -3  17   3         49.10         90.99        24.64 o                         
  -2  17   3         13.19          8.92        23.51 o                         
  -1  17   3          7.29         46.27        25.64 o                         
   0  17   3        200.53        196.50        65.10 o                         
   1  17   3         52.65         24.14        35.77 o                         
   2  17   3          0.23         26.75        35.51 o                         
   3  17   3          1.03         13.05        33.39 o                         
   4  17   3         66.99         56.92        37.67 o                         
   5  17   3         97.66         61.90        71.31 o                         
   6  17   3         75.83        120.74        35.59 o                         
   7  17   3          5.70         75.60        80.04 o                         
   8  17   3        605.37        565.97        58.28 o                         
  -8  18   3          0.96         14.00        38.54 o                         
  -7  18   3         10.23          9.71        31.88 o                         
  -6  18   3         30.50         60.33        32.20 o                         
  -5  18   3         39.65        134.08        29.13 o                         
  -4  18   3         60.53        161.08        57.51 o                         
  -3  18   3         32.71         51.93        30.98 o                         
  -2  18   3          0.92         33.26        29.84 o                         
  -1  18   3          9.40         56.01        28.21 o                         
   0  18   3        223.23        223.58        48.91 o                         
   1  18   3        254.24        254.00        45.25 o                         
   2  18   3         56.25         49.24        37.12 o                         
   3  18   3          7.45         21.57        35.76 o                         
   4  18   3        124.39         85.80        37.19 o                         
   5  18   3         26.43         75.65        36.46 o                         
   6  18   3         45.45         -0.06        52.28 o                         
  -4  19   3         59.00        -12.20        76.32 o                         
  -3  19   3          5.89          0.53       129.07 o                         
  -2  19   3         15.62        167.85        47.57 o                         
  -1  19   3         46.45         26.65        41.38 o                         
   0  19   3         98.39        101.33        39.75 o                         
   1  19   3         65.76         77.02        38.22 o                         
   2  19   3          3.09         -2.57        50.52 o                         
   3  19   3        101.71        114.37        46.37 o                         
 -20   0   4         12.67        -15.68        44.60 o                         
 -19   0   4         29.47         14.59        30.37 o                         
 -18   0   4         72.85         47.38        38.24 o                         
 -17   0   4         43.01         74.69        29.67 o                         
 -16   0   4        123.06         96.92        41.95 o                         
 -15   0   4          2.29         19.06        33.62 o                         
 -14   0   4        519.13        667.83        54.54 o                         
 -13   0   4        142.93        186.05        38.16 o                         
 -12   0   4        138.25        148.19        72.20 o                         
 -11   0   4        439.09        537.27        47.28 o                         
 -10   0   4       2235.53       2251.03       125.63 o                         
  -9   0   4       1432.14       1489.05        88.29 o                         
  -8   0   4       1517.56       1547.91       129.80 o                         
  -7   0   4       2895.80       2967.06       227.88 o                         
  -6   0   4         69.17         24.66        34.63 o                         
  -5   0   4        441.48        430.94        55.04 o                         
  -4   0   4        281.13        355.97        50.21 o                         
  -3   0   4        472.51        437.28        53.89 o                         
  -2   0   4          6.81         -5.61        29.39 o                         
  -1   0   4         77.20         64.90        30.53 o                         
   0   0   4        283.48        252.54        35.98 o                         
   1   0   4        626.45        541.53        54.00 o                         
   2   0   4        237.59        246.89        25.07 o                         
   3   0   4        467.53        471.80        28.17 o                         
   4   0   4       1446.83       1329.46        59.64 o                         
   5   0   4        903.83        852.01        41.89 o                         
   6   0   4        545.23        475.84        28.69 o                         
   7   0   4        108.90        118.72        15.02 o                         
   8   0   4         25.08          6.01        18.44 o                         
   9   0   4        580.24        608.73       106.31 o                         
  10   0   4          2.03         -6.36        21.80 o                         
  11   0   4          6.84         13.77        23.98 o                         
  12   0   4        932.70        964.17        67.60 o                         
  13   0   4          0.93        -23.81        23.81 o                         
  14   0   4         86.43         73.36        39.15 o                         
  15   0   4         11.09        -24.30        35.20 o                         
  16   0   4          5.06         43.51        37.80 o                         
  17   0   4          4.04         -2.75        38.89 o                         
 -20   1   4          3.34         -8.58        27.27 o                         
 -19   1   4         10.74          6.61        24.18 o                         
 -18   1   4        160.65        130.77        23.44 o                         
 -17   1   4          8.19         -2.42        19.14 o                         
 -16   1   4        164.40        159.95        23.40 o                         
 -15   1   4        176.97        208.35        24.45 o                         
 -14   1   4         68.09         80.10        20.58 o                         
 -13   1   4        563.26        668.43        37.95 o                         
 -12   1   4        189.57        234.94        24.77 o                         
 -11   1   4        421.84        430.44        44.99 o                         
 -10   1   4        197.03        217.83        23.78 o                         
  -9   1   4          4.63          8.91        20.69 o                         
  -8   1   4          0.08        -10.74        19.88 o                         
  -7   1   4          9.08          3.88        25.83 o                         
  -6   1   4        312.84        302.28        34.59 o                         
  -5   1   4        383.84        483.32        50.88 o                         
  -4   1   4       1685.51       1726.10        98.68 o                         
  -3   1   4        881.66        765.66        68.12 o                         
  -2   1   4        527.68        530.92        42.45 o                         
  -1   1   4          0.02          2.84        15.61 o                         
   0   1   4        541.14        517.22        33.29 o                         
   1   1   4         10.38         -3.20        11.90 o                         
   2   1   4        123.37        106.09        15.72 o                         
   3   1   4       1821.98       1798.09        61.31 o                         
   4   1   4          9.52         -1.51         9.76 o                         
   5   1   4        475.28        459.84        22.63 o                         
   6   1   4        304.96        333.84        20.99 o                         
   7   1   4          4.60        -10.33        10.33 o                         
   8   1   4        218.90        235.62        24.66 o                         
   9   1   4        105.13        104.23        17.92 o                         
  10   1   4          5.08         -2.97        15.38 o                         
  11   1   4        120.31        120.25        19.96 o                         
  12   1   4          8.80        -15.26        16.25 o                         
  13   1   4        262.68        243.14        31.51 o                         
  14   1   4         32.49          8.87        20.97 o                         
  15   1   4         38.23         -4.16        25.54 o                         
  16   1   4         33.54         13.63        28.57 o                         
  17   1   4         14.18         15.46        28.02 o                         
 -20   2   4         34.08         50.78        35.21 o                         
 -19   2   4          1.00         -2.08        24.34 o                         
 -18   2   4        174.77        200.54        29.51 o                         
 -17   2   4          2.57        -21.69        21.69 o                         
 -16   2   4         46.23         69.18        20.41 o                         
 -15   2   4        281.13        317.62        27.64 o                         
 -14   2   4        274.64        287.14        26.52 o                         
 -13   2   4        165.43        147.08        21.66 o                         
 -12   2   4          7.09        -11.86        19.27 o                         
 -11   2   4         98.48        118.95        21.53 o                         
 -10   2   4        831.62        870.09        54.98 o                         
  -9   2   4         59.25         81.31        25.41 o                         
  -8   2   4        105.86         70.72        21.77 o                         
  -7   2   4        940.00        865.94        46.83 o                         
  -6   2   4         52.22         78.52        26.25 o                         
  -5   2   4        175.74        206.08        38.14 o                         
  -4   2   4        910.89        826.61        56.56 o                         
  -3   2   4         13.12          0.94        24.07 o                         
  -2   2   4        282.29        311.22        31.66 o                         
  -1   2   4        509.74        522.28        31.61 o                         
   0   2   4        376.38        339.05        24.81 o                         
   1   2   4         26.00         -2.12        12.27 o                         
   2   2   4        805.30        733.08        42.25 o                         
   3   2   4        334.61        371.87        22.66 o                         
   4   2   4        344.25        316.84        18.73 o                         
   5   2   4       1304.28       1264.65        45.73 o                         
   6   2   4        440.76        490.33        24.57 o                         
   7   2   4        236.35        261.52        25.30 o                         
   8   2   4        285.62        269.16        29.44 o                         
   9   2   4        417.80        424.63        32.13 o                         
  10   2   4          0.59         -5.80        15.99 o                         
  11   2   4        182.66        137.23        20.80 o                         
  12   2   4         19.15          8.56        19.92 o                         
  13   2   4        137.37        107.84        23.82 o                         
  14   2   4          2.69          0.88        19.93 o                         
  15   2   4        221.96        234.15        31.03 o                         
  16   2   4         50.69         12.21        26.06 o                         
  17   2   4          2.95         36.37        30.03 o                         
 -19   3   4         15.90         14.28        24.24 o                         
 -18   3   4          1.54         10.90        55.72 o                         
 -17   3   4          1.13         15.32        22.80 o                         
 -16   3   4         59.30         54.48        23.50 o                         
 -15   3   4        168.91        163.37        22.34 o                         
 -14   3   4          1.40          1.99        18.06 o                         
 -13   3   4         34.75         33.95        18.69 o                         
 -12   3   4        969.08       1030.82        48.39 o                         
 -11   3   4       2256.54       2566.77       100.04 o                         
 -10   3   4        152.76        117.35        30.98 o                         
  -9   3   4         73.40         63.84        22.40 o                         
  -8   3   4         30.48         12.64        24.67 o                         
  -7   3   4         33.51         30.49        19.57 o                         
  -6   3   4        779.54        768.01        43.16 o                         
  -5   3   4        978.49        977.45        50.82 o                         
  -4   3   4          0.34          0.64        25.67 o                         
  -3   3   4        588.99        631.92        48.29 o                         
  -2   3   4        468.81        446.03        46.55 o                         
  -1   3   4        116.34         96.94        16.37 o                         
   0   3   4        349.91        312.41        24.17 o                         
   1   3   4        823.59        746.31        39.18 o                         
   2   3   4         36.39         30.78        13.63 o                         
   3   3   4        356.54        409.99        24.89 o                         
   4   3   4       1216.77       1123.93        47.52 o                         
   5   3   4       1317.86       1261.20        52.81 o                         
   6   3   4        173.39        197.84        19.49 o                         
   7   3   4        761.36        825.28        40.25 o                         
   8   3   4        810.32        856.35        36.20 o                         
   9   3   4          2.02          3.75        12.97 o                         
  10   3   4         14.57         -1.41        13.61 o                         
  11   3   4         92.33         73.44        21.63 o                         
  12   3   4          7.29         18.50        20.07 o                         
  13   3   4         22.65         16.73        19.86 o                         
  14   3   4         94.84         74.83        25.37 o                         
  15   3   4         58.14          9.25        21.40 o                         
  16   3   4         60.14         33.92        25.05 o                         
  17   3   4        119.71        121.25        34.40 o                         
 -19   4   4         50.88         46.77        31.47 o                         
 -18   4   4          1.17        -20.30        23.75 o                         
 -17   4   4         28.29         27.22        23.43 o                         
 -16   4   4        112.01         95.66        25.97 o                         
 -15   4   4          0.48        -22.51        22.51 o                         
 -14   4   4        898.83        971.12        57.72 o                         
 -13   4   4        587.77        656.41        37.59 o                         
 -12   4   4        259.08        275.05        26.04 o                         
 -11   4   4          3.07         26.09        21.23 o                         
 -10   4   4        400.67        402.96        32.72 o                         
  -9   4   4         12.11         28.89        31.04 o                         
  -8   4   4         11.54         23.61        19.57 o                         
  -7   4   4       1875.56       1963.62        89.63 o                         
  -6   4   4         45.68         74.99        26.13 o                         
  -5   4   4        862.63        831.35        48.96 o                         
  -4   4   4        603.35        692.12        40.65 o                         
  -3   4   4         32.46         44.34        22.18 o                         
  -2   4   4         47.35         17.92        15.94 o                         
  -1   4   4        575.30        587.86        60.95 o                         
   0   4   4       1938.14       1658.33        76.10 o                         
   1   4   4        885.60        771.08        41.21 o                         
   2   4   4        326.84        307.22        21.58 o                         
   3   4   4         70.72         82.30        15.97 o                         
   4   4   4        146.32        137.31        17.70 o                         
   5   4   4         78.05         59.77        16.78 o                         
   6   4   4         53.64         43.26        16.95 o                         
   7   4   4        170.82        173.93        20.54 o                         
   8   4   4        155.62        187.86        21.39 o                         
   9   4   4         89.10         87.92        16.75 o                         
  10   4   4         16.27         11.16        17.32 o                         
  11   4   4          0.01         13.79        16.37 o                         
  12   4   4        397.28        381.21        34.84 o                         
  13   4   4        151.70        119.34        28.56 o                         
  14   4   4         19.66         22.84        22.35 o                         
  15   4   4        107.14        119.67        25.98 o                         
  16   4   4         44.20         10.41        23.24 o                         
  17   4   4          0.95         58.65        24.65 o                         
 -19   5   4          8.85        -30.33        31.26 o                         
 -18   5   4          1.43          8.42        32.33 o                         
 -17   5   4        127.95        143.65        35.92 o                         
 -16   5   4          3.62        -21.89        21.89 o                         
 -15   5   4        163.52        184.69        28.66 o                         
 -14   5   4          4.79          8.78        21.61 o                         
 -13   5   4        243.53        299.97        32.59 o                         
 -12   5   4         45.03         33.08        30.32 o                         
 -11   5   4       1691.20       1808.05        85.71 o                         
 -10   5   4         14.44         -0.71        19.27 o                         
  -9   5   4        907.03        820.85        46.67 o                         
  -8   5   4        508.61        466.38        34.06 o                         
  -7   5   4        202.45        175.36        23.49 o                         
  -6   5   4         45.31         57.52        20.43 o                         
  -5   5   4       1269.12       1248.07        61.21 o                         
  -4   5   4       1121.40       1135.78        56.31 o                         
  -3   5   4        138.63        109.49        16.70 o                         
  -2   5   4       3408.11       3219.65       120.49 o                         
  -1   5   4        357.76        314.17        31.23 o                         
   0   5   4         26.72         16.05        18.86 o                         
   1   5   4         24.01         28.06        15.00 o                         
   2   5   4         40.77         37.25        15.06 o                         
   3   5   4        315.87        352.74        29.59 o                         
   4   5   4        716.77        734.60        38.15 o                         
   5   5   4        181.20        207.91        21.38 o                         
   6   5   4          6.05         13.41        16.37 o                         
   7   5   4         94.49        109.62        19.68 o                         
   8   5   4         11.21        -14.98        17.47 o                         
   9   5   4       1213.09       1209.80        54.02 o                         
  10   5   4        457.54        468.38        61.85 o                         
  11   5   4        179.04        182.80        29.86 o                         
  12   5   4          7.09          0.90        19.94 o                         
  13   5   4         21.25        -20.72        20.72 o                         
  14   5   4          0.00        -15.07        19.74 o                         
  15   5   4         23.20          5.35        22.71 o                         
  16   5   4         48.92         20.55        24.87 o                         
  17   5   4         38.13         10.29        26.33 o                         
 -19   6   4          2.03        -13.83        35.13 o                         
 -18   6   4          0.03        -24.63        32.73 o                         
 -17   6   4         65.91         50.75        38.58 o                         
 -16   6   4          0.01        -22.53        24.42 o                         
 -15   6   4         36.52         40.25        24.14 o                         
 -14   6   4        348.46        295.14        31.91 o                         
 -13   6   4         22.13         41.32        23.74 o                         
 -12   6   4         59.66         30.85        31.04 o                         
 -11   6   4       1427.69       1427.96        89.76 o                         
 -10   6   4         15.46        -12.09        29.23 o                         
  -9   6   4        265.28        205.97        34.89 o                         
  -8   6   4         36.02         21.25        18.67 o                         
  -7   6   4        631.31        634.70        39.66 o                         
  -6   6   4         98.44         94.18        22.02 o                         
  -5   6   4        401.79        448.29        32.93 o                         
  -4   6   4        292.68        313.21        27.28 o                         
  -3   6   4        141.54        103.65        17.00 o                         
  -2   6   4        356.78        354.62        22.89 o                         
  -1   6   4        565.27        536.05        31.32 o                         
   0   6   4       2081.97       1966.02        76.35 o                         
   1   6   4        230.38        229.79        19.46 o                         
   2   6   4       1456.52       1417.50        66.49 o                         
   3   6   4        109.98         81.53        18.70 o                         
   4   6   4         31.55        -15.54        15.54 o                         
   5   6   4         55.65         58.99        18.11 o                         
   6   6   4        818.18        894.60        45.40 o                         
   7   6   4         16.11         10.26        19.13 o                         
   8   6   4         63.04         18.79        19.18 o                         
   9   6   4         53.25         17.82        17.91 o                         
  10   6   4        381.33        421.31        45.89 o                         
  11   6   4        147.33        166.23        29.16 o                         
  12   6   4         22.16         16.91        18.23 o                         
  13   6   4        258.21        265.48        32.76 o                         
  14   6   4         69.51         80.18        25.28 o                         
  15   6   4         12.66        -18.67        55.45 o                         
  16   6   4         17.60         25.98        25.47 o                         
 -18   7   4          0.30        -15.43        32.07 o                         
 -17   7   4        126.05        108.31        37.64 o                         
 -16   7   4          0.82        -23.73        29.53 o                         
 -15   7   4          1.02          5.74        23.39 o                         
 -14   7   4         12.42         21.01        23.56 o                         
 -13   7   4         74.67         75.23        24.15 o                         
 -12   7   4        368.21        306.88        40.55 o                         
 -11   7   4        149.74        143.01        34.82 o                         
 -10   7   4         79.22         61.95        33.57 o                         
  -9   7   4        164.31        157.30        33.76 o                         
  -8   7   4         13.30        -20.17        26.63 o                         
  -7   7   4        409.15        462.44        67.89 o                         
  -6   7   4         62.30         29.85        20.82 o                         
  -5   7   4         11.84          5.80        19.65 o                         
  -4   7   4         73.34         45.48        16.96 o                         
  -3   7   4        447.15        495.94        47.51 o                         
  -2   7   4          5.14        -17.78        17.78 o                         
  -1   7   4        214.88        216.02        18.58 o                         
   0   7   4        461.61        580.28        30.76 o                         
   1   7   4        494.15        580.15        31.34 o                         
   2   7   4       2202.02       2350.95        80.84 o                         
   3   7   4         25.64         19.56        14.39 o                         
   4   7   4        180.70        158.09        17.84 o                         
   5   7   4         16.15         21.08        13.39 o                         
   6   7   4          0.70         -3.56        17.74 o                         
   7   7   4        621.68        726.62        41.43 o                         
   8   7   4         11.92        -17.51        18.57 o                         
   9   7   4        335.14        437.37        40.71 o                         
  10   7   4         70.88         79.15        20.26 o                         
  11   7   4        380.94        430.67        31.69 o                         
  12   7   4        159.00        142.25        28.03 o                         
  13   7   4        134.29        110.58        21.90 o                         
  14   7   4         13.83         15.46        23.52 o                         
  15   7   4          0.18          3.76        23.71 o                         
  16   7   4          8.80         -9.86        28.60 o                         
 -18   8   4         37.02         25.90        36.17 o                         
 -17   8   4          0.09          7.89        33.15 o                         
 -16   8   4         29.87         26.70        32.22 o                         
 -15   8   4          2.52        -11.95        29.87 o                         
 -14   8   4        148.53        112.33        28.10 o                         
 -13   8   4         25.83         24.01        30.95 o                         
 -12   8   4        672.03        670.77        58.94 o                         
 -11   8   4        691.42        747.54        61.87 o                         
 -10   8   4        336.04        338.35        44.57 o                         
  -9   8   4         71.78         53.07        35.15 o                         
  -8   8   4        441.79        495.95        48.66 o                         
  -7   8   4        193.03        198.28        46.70 o                         
  -6   8   4        170.38        203.37        35.68 o                         
  -5   8   4       1046.89       1091.11        72.38 o                         
  -4   8   4        440.03        475.00        29.76 o                         
  -3   8   4        162.06        169.39        16.94 o                         
  -2   8   4        144.57        114.35        19.42 o                         
  -1   8   4        237.91        285.76        30.37 o                         
   0   8   4         15.93         -4.58        12.79 o                         
   1   8   4         95.40        101.55        15.79 o                         
   2   8   4         27.20         11.01        22.16 o                         
   3   8   4        195.81        175.56        29.59 o                         
   4   8   4          0.05          6.02        17.17 o                         
   5   8   4        431.29        473.91        35.02 o                         
   6   8   4       1358.20       1402.16        62.06 o                         
   7   8   4          7.27        -12.11        18.90 o                         
   8   8   4       2416.47       2552.80       101.29 o                         
   9   8   4          0.08        -14.62        17.92 o                         
  10   8   4        835.06        929.55        47.43 o                         
  11   8   4        126.32        120.81        22.49 o                         
  12   8   4          1.21         14.92        19.44 o                         
  13   8   4        393.64        477.87        41.26 o                         
  14   8   4          4.21        -22.82        22.82 o                         
  15   8   4          2.28         17.66        24.42 o                         
  16   8   4          7.53         29.40        35.43 o                         
 -17   9   4         21.88         -1.10        32.42 o                         
 -16   9   4         66.64         41.34        32.64 o                         
 -15   9   4          7.72         -2.30        32.14 o                         
 -14   9   4          6.45         28.58        31.93 o                         
 -13   9   4          4.25          8.37        30.27 o                         
 -12   9   4        244.94        210.03        37.68 o                         
 -11   9   4         53.92         32.64        30.11 o                         
 -10   9   4          0.85        -26.82        26.82 o                         
  -9   9   4          1.70         12.45        28.51 o                         
  -8   9   4        217.50        251.61        40.29 o                         
  -7   9   4       2446.98       2742.92       153.27 o                         
  -6   9   4        299.12        273.02        40.81 o                         
  -5   9   4        103.59        108.74        29.62 o                         
  -4   9   4         72.38         63.14        23.47 o                         
  -3   9   4         89.08         92.12        15.19 o                         
  -2   9   4        674.57        771.16        84.31 o                         
  -1   9   4        258.15        304.39        64.73 o                         
   0   9   4        744.63       1065.58        44.57 o                         
   1   9   4         75.56         89.54        21.75 o                         
   2   9   4          3.63         11.11        16.20 o                         
   3   9   4         76.59         66.63        17.40 o                         
   4   9   4          5.89          4.58        21.05 o                         
   5   9   4        678.73        711.00        42.90 o                         
   6   9   4       2856.66       3183.35       123.61 o                         
   7   9   4          6.63          1.92        21.36 o                         
   8   9   4        107.64        125.96        22.19 o                         
   9   9   4        623.24        712.12        42.46 o                         
  10   9   4          5.05          2.75        23.26 o                         
  11   9   4          1.85         13.98        20.39 o                         
  12   9   4         51.35         34.44        20.18 o                         
  13   9   4          1.40          1.50        20.29 o                         
  14   9   4        162.99        260.59        37.25 o                         
  15   9   4          9.75          0.40        33.20 o                         
 -17  10   4          8.17         20.66        35.94 o                         
 -16  10   4          0.12        -32.68        32.68 o                         
 -15  10   4         24.21         27.36        33.05 o                         
 -14  10   4          6.07        -25.27        31.62 o                         
 -13  10   4        170.39        120.95        35.78 o                         
 -12  10   4        464.72        400.87        64.85 o                         
 -11  10   4        127.62        128.17        47.56 o                         
 -10  10   4          0.41        -28.22        28.22 o                         
  -9  10   4         18.34         14.00        29.50 o                         
  -8  10   4        239.57        260.12        38.89 o                         
  -7  10   4        400.28        416.89        49.25 o                         
  -6  10   4        103.82         82.26        36.89 o                         
  -5  10   4        422.16        491.34        69.66 o                         
  -4  10   4          2.29          2.37        21.29 o                         
  -3  10   4          4.10        -11.55        21.63 o                         
  -2  10   4         12.27         35.68        21.22 o                         
  -1  10   4        523.01        732.81        42.48 o                         
   0  10   4         16.48         21.18        15.79 o                         
   1  10   4          0.84        -11.20        15.95 o                         
   2  10   4         51.78         32.64        21.03 o                         
   3  10   4         97.45         92.19        23.50 o                         
   4  10   4        138.18        155.47        25.85 o                         
   5  10   4          8.32        -19.29        21.39 o                         
   6  10   4         38.73         40.47        23.04 o                         
   7  10   4        681.29        780.05        45.74 o                         
   8  10   4        275.05        285.53        29.75 o                         
   9  10   4        131.95        136.19        64.42 o                         
  10  10   4         13.00         10.71        19.64 o                         
  11  10   4        224.19        253.22        42.00 o                         
  12  10   4         77.45         73.43        22.72 o                         
  13  10   4          0.95          2.47        24.83 o                         
  14  10   4         27.57         58.19        26.96 o                         
 -16  11   4         66.00         77.52        37.52 o                         
 -15  11   4          0.56         -1.24        33.50 o                         
 -14  11   4          3.67         11.79        33.24 o                         
 -13  11   4          1.06         34.33        31.57 o                         
 -12  11   4        228.18        118.57        35.90 o                         
 -11  11   4         79.11        -23.05        32.73 o                         
 -10  11   4         23.08         30.75        30.64 o                         
  -9  11   4         61.04         -5.28        31.57 o                         
  -8  11   4        347.59        321.51        44.69 o                         
  -7  11   4         25.46          9.61        31.17 o                         
  -6  11   4       1106.28       1107.88       101.50 o                         
  -5  11   4       2380.79       2599.67       157.31 o                         
  -4  11   4        696.73        736.56        48.32 o                         
  -3  11   4        557.16        656.58        51.42 o                         
  -2  11   4          0.73        -22.32        22.32 o                         
  -1  11   4          1.27         20.30        16.37 o                         
   0  11   4         90.73         92.17        18.33 o                         
   1  11   4         92.93        126.70        20.88 o                         
   2  11   4        133.43        270.87        44.85 o                         
   3  11   4        223.71        306.38        30.67 o                         
   4  11   4          1.48        -20.60        20.60 o                         
   5  11   4         11.57         18.56        21.54 o                         
   6  11   4         23.55         12.53        21.91 o                         
   7  11   4        648.08        696.21        43.51 o                         
   8  11   4         79.51         50.24        21.90 o                         
   9  11   4        106.50         88.25        24.55 o                         
  10  11   4         31.42         52.55        23.41 o                         
  11  11   4          0.25        -11.57        22.68 o                         
  12  11   4        175.94        214.41        32.81 o                         
  13  11   4          5.42         31.56        27.64 o                         
  14  11   4          0.19         10.61        45.16 o                         
 -15  12   4        167.95        168.02        42.46 o                         
 -14  12   4         12.06        -47.87        47.87 o                         
 -13  12   4         18.66         31.32        44.99 o                         
 -12  12   4         16.91         -5.38        31.68 o                         
 -11  12   4          9.03        -14.94        35.31 o                         
 -10  12   4        405.48        351.25        47.14 o                         
  -9  12   4         25.24         35.38        33.24 o                         
  -8  12   4         16.20         11.10        46.86 o                         
  -7  12   4          3.23        -18.68        28.77 o                         
  -6  12   4        508.03        505.81        63.76 o                         
  -5  12   4         97.01         65.89        24.65 o                         
  -4  12   4         17.90         10.25        22.96 o                         
  -3  12   4         18.26         29.40        21.87 o                         
  -2  12   4         57.44         78.51        24.19 o                         
  -1  12   4        300.52        343.69        31.43 o                         
   0  12   4         29.56         47.62        22.95 o                         
   1  12   4        245.27        294.44        35.38 o                         
   2  12   4          0.81        -13.54        22.30 o                         
   3  12   4         90.79        100.96        24.43 o                         
   4  12   4        288.38        311.50        30.81 o                         
   5  12   4         98.79        100.47        24.49 o                         
   6  12   4         14.04          3.94        21.87 o                         
   7  12   4         26.94         18.67        21.77 o                         
   8  12   4        423.29        454.24        36.42 o                         
   9  12   4        166.16        132.45        27.13 o                         
  10  12   4         18.51         36.90        24.25 o                         
  11  12   4          8.78         14.92        24.66 o                         
  12  12   4          0.00          2.93        26.42 o                         
  13  12   4         25.26         39.54        29.22 o                         
 -14  13   4         18.02         28.03        45.66 o                         
 -13  13   4         30.05         26.59        36.44 o                         
 -12  13   4        149.52        183.05        41.06 o                         
 -11  13   4         10.01        -31.94        32.12 o                         
 -10  13   4         57.95         51.00        37.69 o                         
  -9  13   4          3.46          6.40        31.82 o                         
  -8  13   4         48.60         83.29        36.96 o                         
  -7  13   4        286.17        292.64        54.49 o                         
  -6  13   4        146.37        135.87        27.68 o                         
  -5  13   4        145.90        209.65        93.72 o                         
  -4  13   4        478.73        505.61        60.73 o                         
  -3  13   4         10.02          1.24        21.85 o                         
  -2  13   4          6.99        -11.03        21.55 o                         
  -1  13   4          0.46         15.98        22.58 o                         
   0  13   4        122.69        143.08        33.39 o                         
   1  13   4         17.02         41.20        36.18 o                         
   2  13   4        346.13        442.85        44.04 o                         
   3  13   4         22.73         21.74        22.30 o                         
   4  13   4         55.17         51.44        23.30 o                         
   5  13   4        130.10        147.03        25.69 o                         
   6  13   4        201.40        181.17        27.57 o                         
   7  13   4       1307.48       1255.76        60.41 o                         
   8  13   4       1360.22       1368.78        64.22 o                         
   9  13   4        104.86        141.82        30.82 o                         
  10  13   4          0.09          2.08        29.98 o                         
  11  13   4          5.93         -1.27        25.04 o                         
  12  13   4          9.14         -6.75        25.72 o                         
 -13  14   4         75.24         76.11        79.36 o                         
 -12  14   4         32.10         35.03        38.58 o                         
 -11  14   4          6.79         30.73        34.31 o                         
 -10  14   4        114.67         83.84        46.31 o                         
  -9  14   4        143.25         94.62        36.39 o                         
  -8  14   4        247.74        347.89        48.83 o                         
  -7  14   4          0.66         19.28        34.49 o                         
  -6  14   4        269.70        238.84        36.47 o                         
  -5  14   4          9.06         -9.65        22.40 o                         
  -4  14   4        129.04        127.10        27.49 o                         
  -3  14   4        155.76        175.68        43.16 o                         
  -2  14   4          0.01        -14.83        23.69 o                         
  -1  14   4         19.43         55.58        32.25 o                         
   0  14   4        290.45        376.81        42.44 o                         
   1  14   4        173.51        226.19        36.39 o                         
   2  14   4        179.72        216.84        34.80 o                         
   3  14   4         58.99        -35.63        35.63 o                         
   4  14   4         25.95         18.51        21.79 o                         
   5  14   4          4.42         -9.93        21.43 o                         
   6  14   4         54.40         52.74        23.58 o                         
   7  14   4        343.30        388.33        44.92 o                         
   8  14   4        146.88        107.70        30.12 o                         
   9  14   4         71.76         52.04        41.98 o                         
  10  14   4          0.01         12.06        35.19 o                         
  11  14   4         70.87        109.10        48.97 o                         
 -12  15   4          0.12         -9.84        70.25 o                         
 -11  15   4         60.68          1.90        38.26 o                         
 -10  15   4        252.97        235.82        47.37 o                         
  -9  15   4         76.21        108.89        40.03 o                         
  -8  15   4         81.60         75.43        40.02 o                         
  -7  15   4         89.64        103.01        42.42 o                         
  -6  15   4         66.13         45.12        24.47 o                         
  -5  15   4          1.85          8.79        23.39 o                         
  -4  15   4        160.14        127.57        30.54 o                         
  -3  15   4          0.25          7.48        36.66 o                         
  -2  15   4        116.04        137.71        34.83 o                         
  -1  15   4         22.17         30.02        29.46 o                         
   0  15   4        114.14        119.02        32.67 o                         
   1  15   4         82.26         42.45        40.88 o                         
   2  15   4         31.00         26.37        28.17 o                         
   3  15   4          6.99         -6.31        28.14 o                         
   4  15   4        104.32         71.51        29.49 o                         
   5  15   4        170.74        141.92        38.95 o                         
   6  15   4          1.98         10.02        27.22 o                         
   7  15   4        200.37        219.79        59.60 o                         
   8  15   4         80.37         75.68        31.17 o                         
   9  15   4          7.20         47.59        27.66 o                         
  10  15   4         67.62         73.12        29.72 o                         
 -10  16   4         37.12         64.15        41.35 o                         
  -9  16   4        133.37        217.02        59.66 o                         
  -8  16   4        112.83         83.86        37.98 o                         
  -7  16   4        373.98        350.40        45.82 o                         
  -6  16   4         76.36         43.04        47.05 o                         
  -5  16   4          2.45         16.42        31.21 o                         
  -4  16   4          0.55         29.50        43.62 o                         
  -3  16   4        404.91        488.39        46.42 o                         
  -2  16   4         78.77         65.64        30.21 o                         
  -1  16   4          3.54          0.10        30.26 o                         
   0  16   4        143.07        180.47        64.52 o                         
   1  16   4         55.26         66.02        32.23 o                         
   2  16   4        315.10        308.71        53.02 o                         
   3  16   4          4.39        -34.86        34.86 o                         
   4  16   4         35.75         56.71        38.30 o                         
   5  16   4         17.06          2.06        34.56 o                         
   6  16   4         63.95        112.04        61.19 o                         
   7  16   4          0.06         22.37        43.95 o                         
   8  16   4        196.81        249.55        44.80 o                         
  -8  17   4        120.15         76.00        37.29 o                         
  -7  17   4        107.06        156.50        39.43 o                         
  -6  17   4          0.63        -32.57        32.57 o                         
  -5  17   4         13.25         -0.47        31.17 o                         
  -4  17   4         86.64        123.62        34.16 o                         
  -3  17   4         69.02         85.52        32.54 o                         
  -2  17   4         21.25        -22.81        28.96 o                         
  -1  17   4         16.24          6.67        30.67 o                         
   0  17   4          0.84         32.19        35.95 o                         
   1  17   4        154.60        174.87        41.97 o                         
   2  17   4          2.27        -42.99        42.99 o                         
   3  17   4         30.12         -8.37        34.89 o                         
   4  17   4         14.37         69.51        54.52 o                         
   5  17   4          7.13         13.55        36.79 o                         
   6  17   4        113.30        105.38        39.80 o                         
  -6  18   4        237.80        301.80        54.02 o                         
  -5  18   4         66.88         57.40        49.09 o                         
  -4  18   4          0.05         13.35        46.30 o                         
  -3  18   4          9.59         11.24        31.25 o                         
  -2  18   4         18.55         27.33        30.38 o                         
  -1  18   4          6.45         25.60        37.82 o                         
   0  18   4         31.58        -18.21        38.56 o                         
   1  18   4         55.52         74.43        42.42 o                         
   2  18   4          1.93        -36.37        36.37 o                         
   3  18   4          7.68          9.91        38.78 o                         
 -19   1   5          0.32        -15.07        26.54 o                         
 -18   1   5          1.16        -19.77        23.68 o                         
 -17   1   5          0.08         -2.45        25.23 o                         
 -16   1   5        738.94        921.93        50.00 o                         
 -15   1   5         10.08         10.53        20.81 o                         
 -14   1   5         87.76         58.75        21.97 o                         
 -13   1   5        418.88        464.50        33.55 o                         
 -12   1   5       1141.41       1376.34        61.46 o                         
 -11   1   5        196.11        168.63        26.53 o                         
 -10   1   5        103.07         94.71        27.41 o                         
  -9   1   5        899.30        990.28        57.29 o                         
  -8   1   5        213.09        237.46        40.50 o                         
  -7   1   5        270.17        243.61        37.19 o                         
  -6   1   5        791.00        971.35        70.31 o                         
  -5   1   5       1420.62       1413.33        87.85 o                         
  -4   1   5         27.04         14.44        24.06 o                         
  -3   1   5         17.23          6.05        24.32 o                         
  -2   1   5         49.80         19.96        24.55 o                         
  -1   1   5       1134.57        962.62        65.76 o                         
   0   1   5         33.44         36.87        19.88 o                         
   1   1   5        520.71        505.48        32.62 o                         
   2   1   5        185.66        139.17        18.79 o                         
   3   1   5         90.98         72.39        18.40 o                         
   4   1   5        409.99        442.77        23.65 o                         
   5   1   5        155.21        144.26        16.44 o                         
   6   1   5         81.37         91.68        14.35 o                         
   7   1   5        239.51        228.27        21.53 o                         
   8   1   5         55.15         71.40        17.06 o                         
   9   1   5          3.86        -13.19        14.99 o                         
  10   1   5         34.03          0.57        15.66 o                         
  11   1   5        127.04         95.90        19.55 o                         
  12   1   5          3.87          5.64        19.22 o                         
  13   1   5         47.52         43.38        22.35 o                         
  14   1   5          0.31          5.39        22.90 o                         
  15   1   5          6.42         20.04        25.31 o                         
  16   1   5          1.04        -20.29        26.04 o                         
 -19   2   5          9.28         42.90        29.19 o                         
 -18   2   5          0.00         -2.16        27.02 o                         
 -17   2   5          2.37        -11.37        24.50 o                         
 -16   2   5         68.77         75.07        26.44 o                         
 -15   2   5        333.25        384.43        31.39 o                         
 -14   2   5        242.01        215.19        26.18 o                         
 -13   2   5       1115.25       1210.08        55.50 o                         
 -12   2   5         29.59         50.57        21.66 o                         
 -11   2   5        139.00        189.15        25.84 o                         
 -10   2   5        299.66        337.70        44.51 o                         
  -9   2   5        366.84        436.52        38.05 o                         
  -8   2   5         18.11         -1.60        25.04 o                         
  -7   2   5         25.74         42.43        31.09 o                         
  -6   2   5        644.03        645.66        53.95 o                         
  -5   2   5         98.76         79.62        30.79 o                         
  -4   2   5          0.02          8.58        25.26 o                         
  -3   2   5        535.78        576.75        48.28 o                         
  -2   2   5        673.00        557.97        45.73 o                         
  -1   2   5        805.94        649.54        72.64 o                         
   0   2   5       1152.44       1002.95        51.15 o                         
   1   2   5        302.78        304.75        25.16 o                         
   2   2   5        113.96         69.27        16.73 o                         
   3   2   5         78.97        122.18        38.13 o                         
   4   2   5          1.34         -2.57        13.97 o                         
   5   2   5         21.17         15.27        14.69 o                         
   6   2   5         91.22        109.45        19.86 o                         
   7   2   5        724.63        776.10        34.76 o                         
   8   2   5          6.23         17.70        15.51 o                         
   9   2   5          0.44        -14.65        14.65 o                         
  10   2   5        353.68        330.90        26.94 o                         
  11   2   5         69.45         82.64        22.42 o                         
  12   2   5          6.18         14.76        20.55 o                         
  13   2   5          0.14         -3.10        20.17 o                         
  14   2   5          0.70        -20.78        20.78 o                         
  15   2   5         14.18         41.35        27.56 o                         
  16   2   5          4.47        -26.16        26.16 o                         
 -19   3   5         10.97         36.30        60.82 o                         
 -18   3   5          2.09        -25.55        25.55 o                         
 -17   3   5          2.38          6.36        38.88 o                         
 -16   3   5        136.91        177.97        31.38 o                         
 -15   3   5          5.34        -24.85        24.85 o                         
 -14   3   5         57.23         20.30        25.14 o                         
 -13   3   5        203.70        208.00        26.05 o                         
 -12   3   5       1202.96       1300.66        59.11 o                         
 -11   3   5        814.83        930.12        68.37 o                         
 -10   3   5        332.70        341.09        34.37 o                         
  -9   3   5        316.42        290.07        39.18 o                         
  -8   3   5       1693.23       1873.93        89.26 o                         
  -7   3   5          1.96         17.39        22.20 o                         
  -6   3   5          0.03        -22.21        22.21 o                         
  -5   3   5        420.83        476.36        47.02 o                         
  -4   3   5        470.49        487.95        45.07 o                         
  -3   3   5        124.19         97.66        58.54 o                         
  -2   3   5          8.00         29.92        24.48 o                         
  -1   3   5         19.13         -0.78        20.53 o                         
   0   3   5         76.19         34.09        16.83 o                         
   1   3   5        515.06        490.78        33.68 o                         
   2   3   5        169.57        146.02        19.85 o                         
   3   3   5         14.30         -5.60        13.72 o                         
   4   3   5        230.76        273.28        22.57 o                         
   5   3   5        185.86        165.75        20.41 o                         
   6   3   5        147.04        127.73        19.28 o                         
   7   3   5          0.00          7.39        16.20 o                         
   8   3   5         75.34         70.30        16.72 o                         
   9   3   5        132.43        131.41        20.41 o                         
  10   3   5        416.22        469.39        37.91 o                         
  11   3   5          0.50          8.01        21.96 o                         
  12   3   5        128.33        138.78        26.01 o                         
  13   3   5         30.33         21.00        21.99 o                         
  14   3   5         11.01         25.06        23.84 o                         
  15   3   5         17.06         -3.60        26.83 o                         
  16   3   5          0.01        -27.62        27.62 o                         
 -18   4   5          9.70          1.64        25.43 o                         
 -17   4   5          0.46         -5.62        25.91 o                         
 -16   4   5        359.98        424.61        40.14 o                         
 -15   4   5        263.36        295.64        35.15 o                         
 -14   4   5         25.87         38.79        25.17 o                         
 -13   4   5        126.75         79.18        25.59 o                         
 -12   4   5         18.52         -3.71        38.01 o                         
 -11   4   5        115.82        129.59        27.10 o                         
 -10   4   5          5.03        -15.49        22.93 o                         
  -9   4   5         46.71         29.92        24.12 o                         
  -8   4   5        117.98        118.68        25.94 o                         
  -7   4   5        583.81        662.23        44.64 o                         
  -6   4   5        237.28        292.92        31.41 o                         
  -5   4   5        681.22        770.72        47.71 o                         
  -4   4   5          0.02          4.40        27.44 o                         
  -3   4   5        187.10        178.12        31.08 o                         
  -2   4   5          8.59          2.64        18.28 o                         
  -1   4   5          0.35         -2.10        14.54 o                         
   0   4   5        143.12        129.72        19.36 o                         
   1   4   5        726.80        626.79        39.86 o                         
   2   4   5          1.53         -3.98        15.41 o                         
   3   4   5        388.85        383.04        26.88 o                         
   4   4   5        485.46        473.42        30.10 o                         
   5   4   5          6.12          2.09        16.06 o                         
   6   4   5        167.42        178.05        22.34 o                         
   7   4   5        128.33         99.25        20.94 o                         
   8   4   5        101.33        169.46        32.61 o                         
   9   4   5          0.33          3.77        21.34 o                         
  10   4   5        101.86         56.71        21.87 o                         
  11   4   5        206.13        182.86        42.40 o                         
  12   4   5         90.25         78.31        30.13 o                         
  13   4   5          3.58         25.01        22.55 o                         
  14   4   5          4.85          2.22        22.59 o                         
  15   4   5         41.17         60.43        27.01 o                         
  16   4   5          7.53        -14.92        57.24 o                         
 -18   5   5          0.01        -23.39        33.33 o                         
 -17   5   5          4.49          0.12        36.03 o                         
 -16   5   5          1.71          8.31        29.98 o                         
 -15   5   5          1.67          0.20        24.37 o                         
 -14   5   5        158.44        173.77        30.15 o                         
 -13   5   5         20.56         -2.93        26.33 o                         
 -12   5   5        293.40        271.89        40.68 o                         
 -11   5   5         50.68         18.60        43.48 o                         
 -10   5   5         89.78        127.37        33.55 o                         
  -9   5   5        426.24        473.47        37.45 o                         
  -8   5   5         29.68         21.38        23.20 o                         
  -7   5   5        243.48        257.00        30.36 o                         
  -6   5   5         12.76         36.18        23.48 o                         
  -5   5   5         53.57        104.96        24.43 o                         
  -4   5   5        209.01        226.55        27.95 o                         
  -3   5   5          3.45        -19.63        19.63 o                         
  -2   5   5        379.25        313.75        33.96 o                         
  -1   5   5         58.73         24.36        20.27 o                         
   0   5   5        927.57        858.00        75.62 o                         
   1   5   5        127.92        119.99        20.91 o                         
   2   5   5         63.38         33.02        16.98 o                         
   3   5   5          2.69        -20.47        20.47 o                         
   4   5   5       1897.84       1999.69        80.14 o                         
   5   5   5        146.83        151.09        21.51 o                         
   6   5   5        109.69        135.10        31.69 o                         
   7   5   5         62.27         57.64        20.75 o                         
   8   5   5        241.75        258.47        25.73 o                         
   9   5   5        215.83        263.11        66.73 o                         
  10   5   5         80.56        116.33        25.37 o                         
  11   5   5         39.98         68.97        23.78 o                         
  12   5   5         31.05         35.05        28.84 o                         
  13   5   5          0.01        -13.65        21.78 o                         
  14   5   5         50.50         32.11        24.02 o                         
  15   5   5         88.41        108.04        50.19 o                         
 -18   6   5          7.57        -34.15        34.15 o                         
 -17   6   5         10.23        -25.77        27.18 o                         
 -16   6   5         27.14         23.53        26.90 o                         
 -15   6   5          8.01          1.39        25.81 o                         
 -14   6   5        367.28        323.02        36.19 o                         
 -13   6   5        273.98        272.79        77.05 o                         
 -12   6   5         12.18         53.82        31.54 o                         
 -11   6   5          1.68        -17.74        32.29 o                         
 -10   6   5        344.52        325.11        42.00 o                         
  -9   6   5        723.75        723.57        59.29 o                         
  -8   6   5         98.29         90.46        31.05 o                         
  -7   6   5        117.93        113.49        24.89 o                         
  -6   6   5         60.84         66.50        32.82 o                         
  -5   6   5        151.12        147.72        25.55 o                         
  -4   6   5         23.67         24.91        22.79 o                         
  -3   6   5        163.08        140.64        19.67 o                         
  -2   6   5        690.67        721.65        49.38 o                         
  -1   6   5         64.58         61.89        15.60 o                         
   0   6   5         31.53         -0.69        16.62 o                         
   1   6   5        141.74         90.59        23.64 o                         
   2   6   5        865.14        849.02        50.68 o                         
   3   6   5          0.01          0.14        17.04 o                         
   4   6   5        480.76        532.64        34.92 o                         
   5   6   5        482.88        565.10        40.40 o                         
   6   6   5       1938.76       2037.75        83.34 o                         
   7   6   5         10.57          7.74        18.26 o                         
   8   6   5        519.77        556.51        39.75 o                         
   9   6   5        195.02        221.88        31.65 o                         
  10   6   5        287.54        414.37        57.17 o                         
  11   6   5          8.18         27.97        22.94 o                         
  12   6   5         15.35         15.97        23.94 o                         
  13   6   5          0.43          3.82        29.79 o                         
  14   6   5         33.62         40.55        28.65 o                         
  15   6   5         24.62          5.55        26.66 o                         
 -17   7   5        175.40        226.18        45.15 o                         
 -16   7   5        190.51        128.76        30.84 o                         
 -15   7   5        209.59        178.30        32.05 o                         
 -14   7   5          5.76        -11.63        24.48 o                         
 -13   7   5         32.80         20.63        48.03 o                         
 -12   7   5          0.49        -26.80        27.80 o                         
 -11   7   5          0.72        -10.31        30.39 o                         
 -10   7   5          3.65        -25.99        25.99 o                         
  -9   7   5          1.52        -26.61        26.61 o                         
  -8   7   5        127.41        124.31        63.42 o                         
  -7   7   5       2101.20       2246.89       128.34 o                         
  -6   7   5         11.17        -18.03        26.05 o                         
  -5   7   5        428.87        470.71        37.01 o                         
  -4   7   5         13.97         50.75        22.39 o                         
  -3   7   5         47.77         17.77        17.45 o                         
  -2   7   5          8.98         18.84        15.01 o                         
  -1   7   5        652.59        696.80        67.15 o                         
   0   7   5        213.70        146.19        18.63 o                         
   1   7   5          0.23         22.80        15.66 o                         
   2   7   5       2086.14       2006.51       139.54 o                         
   3   7   5        499.32        530.38        30.53 o                         
   4   7   5        357.76        335.77        29.40 o                         
   5   7   5       3110.84       3265.78       125.92 o                         
   6   7   5         34.21         13.88        19.31 o                         
   7   7   5        688.04        872.64        47.55 o                         
   8   7   5        184.84        173.68        24.22 o                         
   9   7   5         47.32         17.76        20.22 o                         
  10   7   5        318.18        345.81        42.00 o                         
  11   7   5         71.36         49.07        25.69 o                         
  12   7   5          7.29         15.85        24.58 o                         
  13   7   5         29.16         22.59        25.84 o                         
  14   7   5         36.77         56.33        27.46 o                         
  15   7   5        103.12        127.35        30.45 o                         
 -17   8   5         12.47         20.14        36.23 o                         
 -16   8   5         10.60        -45.77        45.77 o                         
 -15   8   5         17.86        -16.67        26.56 o                         
 -14   8   5        366.38        387.39        95.09 o                         
 -13   8   5         25.27          3.60        29.78 o                         
 -12   8   5        120.94        101.74        34.31 o                         
 -11   8   5         16.72         -6.57        28.53 o                         
 -10   8   5          0.16          6.49        29.41 o                         
  -9   8   5        542.42        553.40        52.59 o                         
  -8   8   5        397.80        408.28        44.85 o                         
  -7   8   5        354.37        331.34        41.84 o                         
  -6   8   5         54.11         50.06        31.92 o                         
  -5   8   5        137.59         81.56        32.17 o                         
  -4   8   5         59.83         35.92        18.24 o                         
  -3   8   5        115.57        120.24        32.77 o                         
  -2   8   5          2.64          0.73        14.73 o                         
  -1   8   5        691.94        664.53        36.67 o                         
   0   8   5         92.36         57.53        17.70 o                         
   1   8   5        200.01        146.77        18.93 o                         
   2   8   5         40.43         24.16        15.94 o                         
   3   8   5          0.82          8.99        16.54 o                         
   4   8   5        332.00        329.86        30.87 o                         
   5   8   5         30.43         18.94        20.63 o                         
   6   8   5        243.44        268.83        29.34 o                         
   7   8   5         23.94         38.54        31.05 o                         
   8   8   5          6.93         -6.74        18.99 o                         
   9   8   5         29.74         39.45        28.32 o                         
  10   8   5          0.03        -13.94        31.45 o                         
  11   8   5          7.49        -20.19        20.19 o                         
  12   8   5         27.43         36.09        25.64 o                         
  13   8   5         17.88         37.15        26.60 o                         
  14   8   5          5.27        -13.57        26.95 o                         
 -16   9   5         57.14         51.46        34.30 o                         
 -15   9   5          9.87        -31.01        32.08 o                         
 -14   9   5        136.12        106.93        34.97 o                         
 -13   9   5        182.15        108.47        57.92 o                         
 -12   9   5         64.70         38.86        32.60 o                         
 -11   9   5         86.58         22.64        31.14 o                         
 -10   9   5         13.59         10.25        28.64 o                         
  -9   9   5        579.26        494.41        49.28 o                         
  -8   9   5         32.23         18.26        53.32 o                         
  -7   9   5        119.46         66.79        34.94 o                         
  -6   9   5         18.48         83.95        30.23 o                         
  -5   9   5        127.52        106.93        31.45 o                         
  -4   9   5       1091.18       1164.82       113.24 o                         
  -3   9   5        643.64        681.90        45.87 o                         
  -2   9   5        480.15        470.75        30.55 o                         
  -1   9   5         23.98         15.11        15.88 o                         
   0   9   5        156.83        175.17        37.53 o                         
   1   9   5         39.72         42.88        17.03 o                         
   2   9   5        157.79        130.11        19.54 o                         
   3   9   5          6.27          9.31        20.88 o                         
   4   9   5         16.28        -13.05        20.64 o                         
   5   9   5        860.16       1037.24        54.34 o                         
   6   9   5        275.86        284.89        30.29 o                         
   7   9   5         57.56         40.79        23.29 o                         
   8   9   5        227.65        210.74        37.78 o                         
   9   9   5         87.40         96.73        23.74 o                         
  10   9   5         18.04         13.46        23.52 o                         
  11   9   5          5.34         24.44        21.57 o                         
  12   9   5          6.87        -16.95        22.31 o                         
  13   9   5          8.69          3.96        24.92 o                         
  14   9   5          0.05        -14.64        26.53 o                         
 -16  10   5         13.60        -50.20        54.57 o                         
 -15  10   5         12.34        -36.72        80.04 o                         
 -14  10   5         21.57         21.18        32.92 o                         
 -13  10   5         70.58         78.00        33.84 o                         
 -12  10   5        304.52        223.55        64.41 o                         
 -11  10   5        176.76        101.97        35.63 o                         
 -10  10   5         43.70          3.13        50.65 o                         
  -9  10   5         10.81         -1.20        29.22 o                         
  -8  10   5          0.62          5.96        27.53 o                         
  -7  10   5        199.56        207.92        36.10 o                         
  -6  10   5        811.53        944.06       163.58 o                         
  -5  10   5        135.11        122.54        29.43 o                         
  -4  10   5          8.40          9.14        21.54 o                         
  -3  10   5         31.80        119.44        53.63 o                         
  -2  10   5        746.11        775.73        50.81 o                         
  -1  10   5        179.42        207.27        21.26 o                         
   0  10   5        102.91        102.51        18.13 o                         
   1  10   5        322.18        400.40        26.81 o                         
   2  10   5        153.41        169.86        28.96 o                         
   3  10   5        603.90        593.78        39.42 o                         
   4  10   5        178.79        176.37        27.56 o                         
   5  10   5       1192.64       1314.27        67.76 o                         
   6  10   5        479.76        471.62        36.60 o                         
   7  10   5        256.10        210.94        29.01 o                         
   8  10   5        171.24        266.56        31.52 o                         
   9  10   5         82.26         60.92        24.57 o                         
  10  10   5         21.95          2.97        26.11 o                         
  11  10   5          5.80         26.79        22.84 o                         
  12  10   5         43.05         53.94        43.69 o                         
  13  10   5          0.14         19.51        28.03 o                         
 -15  11   5          3.91        -30.80        30.80 o                         
 -14  11   5        121.80         84.88        36.38 o                         
 -13  11   5        101.27        108.29        38.80 o                         
 -12  11   5          1.62        -13.66        33.27 o                         
 -11  11   5          0.13          8.59        41.28 o                         
 -10  11   5         12.06        -15.44        32.20 o                         
  -9  11   5         15.83         13.10        28.95 o                         
  -8  11   5         13.42         -6.23        28.30 o                         
  -7  11   5         25.11         14.50        32.04 o                         
  -6  11   5         25.88        108.05        51.87 o                         
  -5  11   5         39.02         46.02        23.72 o                         
  -4  11   5          1.31         25.47        22.84 o                         
  -3  11   5        169.85        171.22        52.59 o                         
  -2  11   5        220.36        335.69        85.10 o                         
  -1  11   5        488.15        608.07        40.32 o                         
   0  11   5         35.82         50.25        22.48 o                         
   1  11   5        336.76        457.23        35.20 o                         
   2  11   5        331.76        401.94        33.24 o                         
   3  11   5          4.65        -13.23        20.69 o                         
   4  11   5        745.66        926.50        51.73 o                         
   5  11   5         18.07         -7.29        22.58 o                         
   6  11   5         97.80         79.16        24.98 o                         
   7  11   5        135.92        143.82        27.29 o                         
   8  11   5        114.22        153.56        27.30 o                         
   9  11   5         22.62         27.97        24.54 o                         
  10  11   5          0.93         31.33        24.93 o                         
  11  11   5          1.33         24.97        30.70 o                         
  12  11   5         11.35         51.75        28.18 o                         
 -14  12   5        141.13        190.70        42.76 o                         
 -13  12   5         80.40         93.62        79.78 o                         
 -12  12   5        133.33         89.27        37.07 o                         
 -11  12   5          2.11        -31.79        31.79 o                         
 -10  12   5          0.02         29.51        32.05 o                         
  -9  12   5          8.75         23.75        32.90 o                         
  -8  12   5        175.76         72.31        35.35 o                         
  -7  12   5         78.56         24.98        32.84 o                         
  -6  12   5         89.96         74.75        43.35 o                         
  -5  12   5        245.14        272.63        49.67 o                         
  -4  12   5         80.20         40.92        24.01 o                         
  -3  12   5         27.38         -7.87        21.92 o                         
  -2  12   5          1.00        -14.40        21.23 o                         
  -1  12   5          4.73          1.64        22.60 o                         
   0  12   5        210.64        223.24        36.82 o                         
   1  12   5         94.64         98.49        33.27 o                         
   2  12   5        179.27        206.01        27.49 o                         
   3  12   5         32.22          5.79        22.13 o                         
   4  12   5        191.19        199.12        28.77 o                         
   5  12   5        128.46        119.27        26.72 o                         
   6  12   5         19.90         17.79        23.88 o                         
   7  12   5        324.74        380.73        40.13 o                         
   8  12   5        462.06        485.87        44.65 o                         
   9  12   5         89.09        124.05        27.83 o                         
  10  12   5          1.26         11.40        28.45 o                         
  11  12   5        160.64        236.18        34.89 o                         
 -13  13   5         75.18         38.44        38.13 o                         
 -12  13   5          0.19        -20.71        32.75 o                         
 -11  13   5          0.61         27.83        35.63 o                         
 -10  13   5        165.47        113.93        58.59 o                         
  -9  13   5         60.93         29.53        36.10 o                         
  -8  13   5         96.90         51.86        75.23 o                         
  -7  13   5          1.53        -30.03        30.03 o                         
  -6  13   5          8.06         10.44        56.57 o                         
  -5  13   5         58.75         53.74        25.26 o                         
  -4  13   5         22.82         69.59        26.81 o                         
  -3  13   5        170.17        138.65        27.28 o                         
  -2  13   5         25.86         19.27        23.48 o                         
  -1  13   5         53.92         23.73        32.58 o                         
   0  13   5         88.10         79.79        32.20 o                         
   1  13   5         68.92        134.01        33.61 o                         
   2  13   5          0.54         -0.39        43.00 o                         
   3  13   5         57.38         51.49        30.41 o                         
   4  13   5        139.29        172.28        28.57 o                         
   5  13   5         23.43         43.69        30.83 o                         
   6  13   5         49.64         47.32        24.98 o                         
   7  13   5         35.21         65.19        25.39 o                         
   8  13   5         59.16         58.91        25.40 o                         
   9  13   5         46.56         31.21        25.48 o                         
  10  13   5         18.75         27.13        27.48 o                         
 -12  14   5         62.28         72.49        40.79 o                         
 -11  14   5         25.37         24.13        39.12 o                         
 -10  14   5          7.69        -36.21        36.21 o                         
  -9  14   5          7.52         42.37        35.80 o                         
  -8  14   5        229.63        201.52        45.44 o                         
  -7  14   5        139.55        101.98        39.53 o                         
  -6  14   5          3.56         -6.64        35.26 o                         
  -5  14   5         79.35         74.31        28.62 o                         
  -4  14   5         18.19          3.60        24.69 o                         
  -3  14   5          2.10        -20.41        53.58 o                         
  -2  14   5          0.00         -7.84        30.91 o                         
  -1  14   5         70.21         76.01        34.28 o                         
   0  14   5        131.30        179.17        46.61 o                         
   1  14   5        315.72        270.16        39.69 o                         
   2  14   5         73.32         67.65        32.70 o                         
   3  14   5         64.57         43.16        44.48 o                         
   4  14   5         22.57         53.68        30.95 o                         
   5  14   5        144.96        121.37        33.57 o                         
   6  14   5        126.24        165.05        29.35 o                         
   7  14   5        274.24        306.89        33.95 o                         
   8  14   5         12.61         40.10        27.79 o                         
   9  14   5         19.92         23.90        39.87 o                         
 -10  15   5         54.41        -10.17        35.52 o                         
  -9  15   5         13.20         52.38        41.87 o                         
  -8  15   5         17.02         -6.26        37.04 o                         
  -7  15   5         66.21         45.78        38.50 o                         
  -6  15   5         76.09         98.12        29.25 o                         
  -5  15   5          6.84         23.53        26.07 o                         
  -4  15   5          0.98          0.22        25.69 o                         
  -3  15   5          1.00         11.45        65.86 o                         
  -2  15   5         59.95        171.88        64.58 o                         
  -1  15   5        430.36        502.91        50.87 o                         
   0  15   5        558.99        709.46       103.72 o                         
   1  15   5         17.40         19.70        31.17 o                         
   2  15   5         48.41         86.63        34.73 o                         
   3  15   5         79.66         90.12        38.62 o                         
   4  15   5         75.90         96.39        32.64 o                         
   5  15   5          2.25        -14.18        39.90 o                         
   6  15   5         74.62         92.94        37.85 o                         
   7  15   5         81.34        113.77        39.44 o                         
   8  15   5        109.97        125.96        49.32 o                         
  -8  16   5         48.21         38.41        65.29 o                         
  -7  16   5         88.64         79.38        38.01 o                         
  -6  16   5         28.03         19.05        28.65 o                         
  -5  16   5         66.81         80.56        29.71 o                         
  -4  16   5         31.39         30.73        34.22 o                         
  -3  16   5         28.10         13.24        40.70 o                         
  -2  16   5         13.12          3.84        32.44 o                         
  -1  16   5          3.36         53.64        35.24 o                         
   0  16   5         63.04         46.30        36.10 o                         
   1  16   5          5.63        -17.19        30.70 o                         
   2  16   5          0.19          4.70        31.08 o                         
   3  16   5        134.83        130.75        34.61 o                         
   4  16   5          3.99         38.90        38.83 o                         
   5  16   5        245.85        281.24        48.60 o                         
   6  16   5        243.56        231.04        46.81 o                         
  -6  17   5          5.15          2.64        36.22 o                         
  -5  17   5          7.27         -0.15        34.61 o                         
  -4  17   5          1.58         48.70        34.31 o                         
  -3  17   5         77.20         95.69        55.28 o                         
  -2  17   5         67.56         75.19        36.61 o                         
  -1  17   5        109.67        141.09        52.47 o                         
   0  17   5          3.24        -30.89        30.89 o                         
   1  17   5         53.99          0.24        59.11 o                         
   2  17   5          9.16         56.10        46.81 o                         
   3  17   5         20.77         -5.54        47.64 o                         
 -18   0   6         64.12         31.26        51.82 o                         
 -17   0   6        127.76        138.58        39.05 o                         
 -16   0   6          8.72         10.03        32.15 o                         
 -15   0   6          9.45         -0.06        30.92 o                         
 -14   0   6        416.64        493.45        53.23 o                         
 -13   0   6         92.44         79.41        43.90 o                         
 -12   0   6        133.26        141.85        36.91 o                         
 -11   0   6         13.44        -29.04        29.04 o                         
 -10   0   6        323.08        466.92        74.14 o                         
  -9   0   6         36.04         29.59        53.32 o                         
  -8   0   6          0.16        -15.58        49.90 o                         
  -7   0   6        249.54        174.82        58.67 o                         
  -6   0   6        853.71       1017.23       105.92 o                         
  -5   0   6        399.74        309.29        61.73 o                         
  -4   0   6         60.98         45.02        42.68 o                         
  -3   0   6        221.49        231.62        52.96 o                         
  -2   0   6         33.05         42.57        39.88 o                         
  -1   0   6        525.02        426.68        65.06 o                         
   0   0   6        634.93        806.22        88.94 o                         
   1   0   6        807.77        786.55        77.21 o                         
   2   0   6        357.19        415.52        57.32 o                         
   3   0   6         80.89         57.32        32.92 o                         
   4   0   6         36.27         42.23        21.80 o                         
   5   0   6         22.21          0.41        20.45 o                         
   6   0   6          5.64        -13.03        44.31 o                         
   7   0   6       1732.21       1811.59       125.62 o                         
   8   0   6       1467.85       1406.86        86.35 o                         
   9   0   6         99.79         61.07        25.53 o                         
  10   0   6          4.91        -22.38        22.38 o                         
  11   0   6        342.71        318.41        42.38 o                         
  12   0   6         59.77         81.62        38.68 o                         
  13   0   6         42.45         32.87        37.23 o                         
  14   0   6          0.11        -34.63        34.63 o                         
 -18   1   6         28.37          0.56        30.17 o                         
 -17   1   6         27.81          9.01        27.60 o                         
 -16   1   6        163.39        194.14        33.24 o                         
 -15   1   6        350.71        378.12        34.20 o                         
 -14   1   6        124.57        159.67        26.75 o                         
 -13   1   6         66.87         16.89        23.00 o                         
 -12   1   6        162.46        205.06        27.42 o                         
 -11   1   6          2.39         12.89        22.06 o                         
 -10   1   6         82.30         79.25        29.27 o                         
  -9   1   6        347.34        399.62        50.64 o                         
  -8   1   6         10.48         30.11        36.84 o                         
  -7   1   6          1.21         -8.98        31.43 o                         
  -6   1   6          2.88          0.21        33.13 o                         
  -5   1   6          1.82        -21.85        32.04 o                         
  -4   1   6        209.42        180.62        45.92 o                         
  -3   1   6        116.60        108.10        32.26 o                         
  -2   1   6         15.02         36.03        27.90 o                         
  -1   1   6        192.68        151.94        33.69 o                         
   0   1   6        195.49        169.43        28.98 o                         
   1   1   6         15.71         18.54        20.26 o                         
   2   1   6       1606.55       1548.27        92.97 o                         
   3   1   6        281.50        252.84        22.96 o                         
   4   1   6         86.25         50.79        18.72 o                         
   5   1   6        108.79         99.91        20.84 o                         
   6   1   6         15.91          1.64        14.76 o                         
   7   1   6          0.35          2.25        15.57 o                         
   8   1   6        245.89        228.26        23.43 o                         
   9   1   6         25.75         43.20        18.24 o                         
  10   1   6         40.40         14.06        17.86 o                         
  11   1   6        117.32         93.85        23.48 o                         
  12   1   6         23.88         43.32        22.70 o                         
  13   1   6          0.00         -3.48        25.67 o                         
  14   1   6         16.26          5.60        57.68 o                         
 -18   2   6          1.52        -27.70        27.70 o                         
 -17   2   6         55.85         46.32        30.47 o                         
 -16   2   6         21.82         15.31        28.43 o                         
 -15   2   6         38.37         35.53        27.54 o                         
 -14   2   6          0.05         17.61        23.29 o                         
 -13   2   6          3.26         10.98        22.08 o                         
 -12   2   6        249.53        279.78        29.67 o                         
 -11   2   6        905.66        979.37        59.24 o                         
 -10   2   6        284.67        390.87        42.98 o                         
  -9   2   6         79.64         76.56        29.41 o                         
  -8   2   6        473.74        616.30        46.74 o                         
  -7   2   6        253.92        275.71        43.58 o                         
  -6   2   6         95.08         58.83        35.69 o                         
  -5   2   6        537.94        548.96        53.07 o                         
  -4   2   6          2.04         -8.72        28.74 o                         
  -3   2   6        386.30        410.48        44.19 o                         
  -2   2   6        174.25        133.78        36.84 o                         
  -1   2   6         54.83         67.86        33.83 o                         
   0   2   6          0.29         20.33        63.76 o                         
   1   2   6         20.86         51.37        24.38 o                         
   2   2   6        868.18        863.64        49.56 o                         
   3   2   6         45.41         29.98        16.12 o                         
   4   2   6        206.71        200.56        21.72 o                         
   5   2   6        392.26        375.42        31.86 o                         
   6   2   6          6.38        -17.14        17.79 o                         
   7   2   6        116.95         86.21        21.60 o                         
   8   2   6          1.22        -10.55        18.59 o                         
   9   2   6        161.40        191.75        23.27 o                         
  10   2   6          1.40        -13.34        19.21 o                         
  11   2   6         20.66         -4.91        21.28 o                         
  12   2   6        131.38        147.47        28.76 o                         
  13   2   6          2.71        -16.75        22.09 o                         
  14   2   6          7.75         11.17        26.77 o                         
 -17   3   6        143.25        150.98        31.11 o                         
 -16   3   6         12.91          0.77        27.40 o                         
 -15   3   6         43.89          2.70        25.96 o                         
 -14   3   6         76.53         78.99        29.04 o                         
 -13   3   6          3.84        -23.20        23.20 o                         
 -12   3   6        418.50        505.79        52.57 o                         
 -11   3   6        142.34        165.18        30.94 o                         
 -10   3   6        110.83         83.67        28.59 o                         
  -9   3   6        280.74        308.90        46.33 o                         
  -8   3   6        299.79        286.20        34.52 o                         
  -7   3   6        246.64        300.88        34.49 o                         
  -6   3   6        144.25        147.58        38.86 o                         
  -5   3   6         43.97         -3.47        33.21 o                         
  -4   3   6         22.62         28.30        45.48 o                         
  -3   3   6         39.02         -2.02        30.91 o                         
  -2   3   6          6.25         15.95        43.92 o                         
  -1   3   6          0.08         11.65        22.26 o                         
   0   3   6        167.27        167.30        29.45 o                         
   1   3   6        123.37        132.11        22.19 o                         
   2   3   6        106.56        118.49        19.48 o                         
   3   3   6        662.11        655.69        36.33 o                         
   4   3   6        425.40        498.25        39.31 o                         
   5   3   6          2.57         -8.09        16.26 o                         
   6   3   6        503.90        571.22        41.96 o                         
   7   3   6          2.95        -18.03        18.03 o                         
   8   3   6        138.63        105.93        23.85 o                         
   9   3   6        151.42        121.35        25.39 o                         
  10   3   6         11.62        -12.56        20.29 o                         
  11   3   6         16.64         11.69        22.67 o                         
  12   3   6          0.00         23.66        24.00 o                         
  13   3   6         24.03         62.88        34.17 o                         
  14   3   6        119.58        179.71        54.54 o                         
 -17   4   6         49.13         19.66        29.37 o                         
 -16   4   6        107.26         87.07        29.92 o                         
 -15   4   6        181.54        176.24        54.93 o                         
 -14   4   6          0.99        -18.07        26.95 o                         
 -13   4   6         12.61         11.21        23.92 o                         
 -12   4   6        190.64        181.88        37.78 o                         
 -11   4   6         71.91         70.71        51.17 o                         
 -10   4   6          0.00         -2.29        23.80 o                         
  -9   4   6         51.52         36.45        25.98 o                         
  -8   4   6        247.14        212.52        49.79 o                         
  -7   4   6        117.97        139.91        29.72 o                         
  -6   4   6         95.67         84.59        27.68 o                         
  -5   4   6         13.48         28.74        33.70 o                         
  -4   4   6        103.63        104.55        33.55 o                         
  -3   4   6        142.74         98.02        34.09 o                         
  -2   4   6        477.66        432.51        46.49 o                         
  -1   4   6        636.51        621.52        50.56 o                         
   0   4   6        213.24        226.92        37.64 o                         
   1   4   6        759.34        760.11        47.56 o                         
   2   4   6          4.82          9.24        17.97 o                         
   3   4   6        488.37        506.38        32.56 o                         
   4   4   6        166.87        130.20        21.26 o                         
   5   4   6         90.06         90.21        20.30 o                         
   6   4   6         80.44         75.05        27.89 o                         
   7   4   6         44.59         -2.32        19.24 o                         
   8   4   6         26.72         31.16        21.79 o                         
   9   4   6        118.45         81.33        25.21 o                         
  10   4   6         63.28         15.93        22.36 o                         
  11   4   6          0.34         -0.82        22.07 o                         
  12   4   6          1.85          3.96        22.80 o                         
  13   4   6          1.43         -1.31        31.37 o                         
  14   4   6          2.54         13.05        25.99 o                         
 -17   5   6          0.03        -14.80        37.40 o                         
 -16   5   6         14.71         37.71        29.45 o                         
 -15   5   6       1329.51       1638.66        85.46 o                         
 -14   5   6         24.39         14.39        26.56 o                         
 -13   5   6          0.18          1.51        30.59 o                         
 -12   5   6        252.24        256.87        40.38 o                         
 -11   5   6        615.28        634.00        98.88 o                         
 -10   5   6         48.06          1.32        28.96 o                         
  -9   5   6         14.42        -27.87        27.87 o                         
  -8   5   6        156.93        178.55        30.48 o                         
  -7   5   6          0.02        -24.42        25.32 o                         
  -6   5   6        131.65        114.74        28.30 o                         
  -5   5   6        302.41        308.62        33.63 o                         
  -4   5   6         83.45         60.89        25.22 o                         
  -3   5   6         83.42         57.61        31.73 o                         
  -2   5   6         28.33          7.58        31.52 o                         
  -1   5   6         19.31         25.27        30.55 o                         
   0   5   6        828.40        784.47        47.77 o                         
   1   5   6         14.49         20.28        19.59 o                         
   2   5   6         86.02        115.58        27.77 o                         
   3   5   6       1304.51       1269.30        67.55 o                         
   4   5   6        665.73        756.64        42.03 o                         
   5   5   6         81.30         72.34        20.57 o                         
   6   5   6        147.45        143.02        24.01 o                         
   7   5   6          0.41        -15.18        20.24 o                         
   8   5   6        133.08        108.99        26.58 o                         
   9   5   6         43.95         35.25        30.47 o                         
  10   5   6        100.02        106.20        26.55 o                         
  11   5   6          4.16         19.32        26.21 o                         
  12   5   6         78.71        118.78        27.72 o                         
  13   5   6         39.22         57.06        33.21 o                         
  14   5   6         10.95         -7.25        25.11 o                         
 -17   6   6         59.69          8.95        29.59 o                         
 -16   6   6         44.58         61.38        31.18 o                         
 -15   6   6        656.59        777.32        55.70 o                         
 -14   6   6         45.70         35.65        34.58 o                         
 -13   6   6          4.11         24.35        33.21 o                         
 -12   6   6        248.73        251.35        41.59 o                         
 -11   6   6          3.25        -22.37        28.50 o                         
 -10   6   6          0.07        -24.73        26.73 o                         
  -9   6   6        128.92        141.22        33.58 o                         
  -8   6   6        175.98        127.42        32.92 o                         
  -7   6   6        117.11         80.20        30.74 o                         
  -6   6   6          1.96        -20.02        24.84 o                         
  -5   6   6          8.62         15.41        23.38 o                         
  -4   6   6        260.88        232.77        30.56 o                         
  -3   6   6          0.08          4.78        23.31 o                         
  -2   6   6          7.25         -7.00        15.42 o                         
  -1   6   6         93.41         60.92        20.51 o                         
   0   6   6          6.82         58.86        44.64 o                         
   1   6   6        734.58        709.96        46.91 o                         
   2   6   6        104.17         75.40        20.95 o                         
   3   6   6        220.61        217.76        25.09 o                         
   4   6   6         70.81         33.36        31.42 o                         
   5   6   6        358.19        329.15        28.89 o                         
   6   6   6        369.42        445.57        40.32 o                         
   7   6   6        175.54        218.53        25.95 o                         
   8   6   6         86.88         88.88        26.56 o                         
   9   6   6         33.38         39.14        24.71 o                         
  10   6   6         14.46        -23.19        23.19 o                         
  11   6   6          5.05          4.68        26.57 o                         
  12   6   6          1.42         -2.66        26.44 o                         
  13   6   6          6.01         14.53        29.03 o                         
 -16   7   6          0.58        -19.16        29.46 o                         
 -15   7   6         19.79        -25.43        25.43 o                         
 -14   7   6        383.32        443.00        52.55 o                         
 -13   7   6          8.03         -5.36        31.63 o                         
 -12   7   6         94.91        109.57        34.46 o                         
 -11   7   6         41.06        -29.26        48.73 o                         
 -10   7   6          5.86          3.48        29.42 o                         
  -9   7   6        320.30        365.59        43.30 o                         
  -8   7   6        547.76        530.31        51.88 o                         
  -7   7   6         69.59         31.80        28.58 o                         
  -6   7   6         35.80         49.36        29.96 o                         
  -5   7   6         86.20         71.59        28.56 o                         
  -4   7   6        530.44        516.12        44.81 o                         
  -3   7   6        180.93        189.54        27.73 o                         
  -2   7   6         80.08         91.45        28.13 o                         
  -1   7   6        453.33        438.65        31.87 o                         
   0   7   6          0.04         34.58        22.10 o                         
   1   7   6       1975.47       2022.69        83.12 o                         
   2   7   6        903.89        944.00        48.13 o                         
   3   7   6        146.53        163.12        24.09 o                         
   4   7   6         10.14         -6.22        19.46 o                         
   5   7   6          3.14         10.10        20.36 o                         
   6   7   6         69.55         50.43        21.12 o                         
   7   7   6          0.03        -18.87        18.87 o                         
   8   7   6         64.29         78.76        32.59 o                         
   9   7   6         47.62         18.00        24.36 o                         
  10   7   6          2.95          1.55        27.24 o                         
  11   7   6         15.73        -16.59        24.40 o                         
  12   7   6          8.03          7.56        25.74 o                         
  13   7   6          1.32         -4.93        26.55 o                         
 -16   8   6        211.12        153.95        34.78 o                         
 -15   8   6         30.10         35.48        28.18 o                         
 -14   8   6         20.14         14.71        33.18 o                         
 -13   8   6         44.43         65.35        35.52 o                         
 -12   8   6          0.56          6.67        31.00 o                         
 -11   8   6         10.90        -36.99        43.20 o                         
 -10   8   6         81.55         85.61        33.53 o                         
  -9   8   6         10.03          0.24        36.50 o                         
  -8   8   6        119.32         87.18        59.81 o                         
  -7   8   6         61.41         16.23        27.61 o                         
  -6   8   6         19.13        -10.03        25.87 o                         
  -5   8   6        527.95        485.39        47.38 o                         
  -4   8   6        477.45        558.42        52.70 o                         
  -3   8   6         40.69         25.70        19.22 o                         
  -2   8   6        291.31        250.62        29.37 o                         
  -1   8   6         46.26         31.85        16.75 o                         
   0   8   6          8.92         16.36        37.16 o                         
   1   8   6        594.34        645.95        41.21 o                         
   2   8   6          4.93         10.69        16.03 o                         
   3   8   6          1.92         30.46        20.71 o                         
   4   8   6        474.92        453.72        34.89 o                         
   5   8   6          0.57         -5.52        23.26 o                         
   6   8   6         14.16         34.56        25.62 o                         
   7   8   6        142.38        119.03        26.24 o                         
   8   8   6        107.46        117.35        24.15 o                         
   9   8   6        237.83        248.82        52.28 o                         
  10   8   6         44.93         32.78        29.11 o                         
  11   8   6         42.73         30.24        34.80 o                         
  12   8   6         24.96        -12.42        27.76 o                         
 -15   9   6         34.85        -19.90        42.86 o                         
 -14   9   6         36.18         52.02        34.37 o                         
 -13   9   6         53.95         68.21        49.30 o                         
 -12   9   6          2.21        -29.74        29.74 o                         
 -11   9   6         64.07         52.16        32.51 o                         
 -10   9   6          1.32         10.29        50.26 o                         
  -9   9   6         32.64         16.14        30.59 o                         
  -8   9   6          7.34        -24.15        29.54 o                         
  -7   9   6         10.47        -20.96        26.99 o                         
  -6   9   6         64.42         98.97        31.92 o                         
  -5   9   6        104.62         97.01        30.12 o                         
  -4   9   6         13.25         -5.02        24.32 o                         
  -3   9   6          8.02         27.94        30.96 o                         
  -2   9   6         71.02         33.84        17.05 o                         
  -1   9   6        130.71        139.89        52.95 o                         
   0   9   6        754.45        828.28        43.94 o                         
   1   9   6         28.44          9.42        15.52 o                         
   2   9   6        108.51        118.59        23.87 o                         
   3   9   6        566.81        549.07        38.42 o                         
   4   9   6          0.01         -5.52        20.43 o                         
   5   9   6        180.39        186.41        27.05 o                         
   6   9   6        323.36        269.31        30.76 o                         
   7   9   6         71.94        114.11        26.19 o                         
   8   9   6          2.36         62.66        24.66 o                         
   9   9   6          0.02         17.58        25.46 o                         
  10   9   6          2.67         -5.28        26.55 o                         
  11   9   6          0.86         -1.01        26.05 o                         
  12   9   6          2.76         43.22        39.23 o                         
 -14  10   6         43.61         34.32        41.85 o                         
 -13  10   6         14.56        -13.15        41.30 o                         
 -12  10   6         73.46        142.30        36.67 o                         
 -11  10   6         82.47         89.06        33.65 o                         
 -10  10   6        117.40         82.60        32.79 o                         
  -9  10   6        127.53        129.87        62.54 o                         
  -8  10   6          7.53         -6.84        28.30 o                         
  -7  10   6         29.79          9.94        39.04 o                         
  -6  10   6         30.85        -15.18        36.86 o                         
  -5  10   6          3.58        -16.45        28.94 o                         
  -4  10   6         52.52         59.06        24.32 o                         
  -3  10   6          2.02         25.49        22.59 o                         
  -2  10   6         53.00         38.12        22.49 o                         
  -1  10   6        109.63        209.56        52.60 o                         
   0  10   6        990.38       1221.67        59.64 o                         
   1  10   6        144.67        136.92        24.06 o                         
   2  10   6          0.02          8.10        21.84 o                         
   3  10   6          4.36        -11.92        21.50 o                         
   4  10   6          0.15        -10.05        21.87 o                         
   5  10   6        112.26         88.64        25.87 o                         
   6  10   6        226.28        268.07        41.89 o                         
   7  10   6         96.77         66.61        29.13 o                         
   8  10   6          6.95         17.65        24.68 o                         
   9  10   6         18.88         12.13        25.25 o                         
  10  10   6          0.39          2.40        29.46 o                         
  11  10   6         23.40         71.82        32.42 o                         
 -13  11   6          0.37        -13.21        31.70 o                         
 -12  11   6          2.10        -11.54        32.66 o                         
 -11  11   6          5.67          0.91        33.26 o                         
 -10  11   6         71.62         51.08        34.38 o                         
  -9  11   6        114.41         75.37        53.63 o                         
  -8  11   6         61.34         21.86        31.98 o                         
  -7  11   6        383.05        357.70        44.37 o                         
  -6  11   6         28.53         16.72        30.77 o                         
  -5  11   6         29.56          4.97        58.10 o                         
  -4  11   6         89.02         53.56        24.49 o                         
  -3  11   6        123.23        131.70        26.52 o                         
  -2  11   6        436.71        458.49        59.05 o                         
  -1  11   6        372.76        411.09        34.61 o                         
   0  11   6          1.34        -12.07        29.80 o                         
   1  11   6        357.53        386.10        33.84 o                         
   2  11   6         92.07         65.65        24.50 o                         
   3  11   6        137.05        132.30        27.58 o                         
   4  11   6          5.80        -22.15        22.15 o                         
   5  11   6          3.58        -23.05        23.98 o                         
   6  11   6          0.00         -0.29        24.39 o                         
   7  11   6        142.34        187.54        44.76 o                         
   8  11   6         29.42         28.92        28.84 o                         
   9  11   6         12.49         40.65        25.75 o                         
  10  11   6         18.56         33.06        50.12 o                         
 -12  12   6         62.08         41.72        36.95 o                         
 -11  12   6          1.80        -24.77        57.71 o                         
 -10  12   6          3.77        -30.43        30.43 o                         
  -9  12   6        298.97        216.75       113.03 o                         
  -8  12   6          0.30        -28.22        28.22 o                         
  -7  12   6          3.42        -30.79        30.79 o                         
  -6  12   6        117.51        103.50        65.50 o                         
  -5  12   6         48.93        -36.60        36.60 o                         
  -4  12   6         10.01         23.03        27.11 o                         
  -3  12   6        277.59        317.74        69.35 o                         
  -2  12   6        160.06        171.76        38.34 o                         
  -1  12   6         92.23         71.40        34.08 o                         
   0  12   6        111.54        119.82        36.26 o                         
   1  12   6         56.61         69.04        34.37 o                         
   2  12   6         19.83         39.37        30.88 o                         
   3  12   6         37.02         10.85        24.11 o                         
   4  12   6         14.30         -0.03        23.41 o                         
   5  12   6          2.18         18.33        24.64 o                         
   6  12   6          8.39         -4.52        23.83 o                         
   7  12   6         22.95         33.23        27.72 o                         
   8  12   6         44.42         78.32        41.42 o                         
   9  12   6         50.47         71.25        28.26 o                         
 -11  13   6         27.62         48.53        37.97 o                         
 -10  13   6         30.72         43.82        42.55 o                         
  -9  13   6         21.67         38.58        34.83 o                         
  -8  13   6         59.18         24.11        81.65 o                         
  -7  13   6         15.24        -30.39        30.39 o                         
  -6  13   6         51.75         24.77        33.71 o                         
  -5  13   6         89.40         67.57        77.31 o                         
  -4  13   6        542.51        480.69       110.12 o                         
  -3  13   6          0.00         10.02        27.92 o                         
  -2  13   6         32.58         29.11        36.89 o                         
  -1  13   6         70.52         31.25        36.69 o                         
   0  13   6          7.42         55.40        47.81 o                         
   1  13   6        226.45        359.32        91.46 o                         
   2  13   6          1.26         -4.18        32.09 o                         
   3  13   6         30.95        -11.55        30.65 o                         
   4  13   6          4.06          5.68        30.90 o                         
   5  13   6         78.60         85.56        33.04 o                         
   6  13   6          3.20          0.51        24.67 o                         
   7  13   6        177.61        183.81        42.37 o                         
   8  13   6         93.00        121.61        29.81 o                         
 -10  14   6        142.89        146.56        42.17 o                         
  -9  14   6         12.53         34.51        64.10 o                         
  -8  14   6         30.00         30.72        36.60 o                         
  -7  14   6         25.27         14.57        32.73 o                         
  -6  14   6         98.13         54.39        36.07 o                         
  -5  14   6         10.09         -8.12        26.51 o                         
  -4  14   6         13.52         29.15        26.15 o                         
  -3  14   6        124.87        101.87        37.65 o                         
  -2  14   6         47.59         37.89        34.24 o                         
  -1  14   6         13.75          0.62        48.56 o                         
   0  14   6          7.87        -21.30        33.46 o                         
   1  14   6         18.33         40.49        36.57 o                         
   2  14   6         72.07          6.23        34.18 o                         
   3  14   6        196.88        215.85        48.61 o                         
   4  14   6         87.15         76.31        34.47 o                         
   5  14   6          0.06        -15.28        30.76 o                         
   6  14   6          1.80          3.59        31.89 o                         
  -8  15   6         27.25        -19.92        38.27 o                         
  -7  15   6          5.74         -3.01        38.59 o                         
  -6  15   6          2.21        -27.71        53.73 o                         
  -5  15   6         67.74          6.54        27.15 o                         
  -4  15   6         54.10         44.08        37.00 o                         
  -3  15   6          3.74         25.57        34.21 o                         
  -2  15   6         15.89         -9.68        35.28 o                         
  -1  15   6        173.10        190.07        43.20 o                         
   0  15   6         29.86         30.38        36.36 o                         
   1  15   6          5.88         -9.88        33.50 o                         
   2  15   6          1.41        -34.51        34.51 o                         
   3  15   6         10.39          7.25        33.32 o                         
   4  15   6          0.25         38.08        33.68 o                         
  -4  16   6         56.68         42.18        47.54 o                         
  -3  16   6          2.18         37.08        35.06 o                         
  -2  16   6         49.26         13.53        38.13 o                         
  -1  16   6         53.42         10.37        39.86 o                         
   0  16   6         71.92        131.08        40.57 o                         
   1  16   6          1.29         26.52        54.45 o                         
 -16   1   7         12.44         -5.92        28.40 o                         
 -15   1   7          3.63        -33.92        33.92 o                         
 -14   1   7          9.94        -13.30        25.11 o                         
 -13   1   7        806.65       1094.28        57.80 o                         
 -12   1   7          0.00         -2.13        24.78 o                         
 -11   1   7        158.60        159.22        32.67 o                         
 -10   1   7        179.82        207.59        42.43 o                         
  -9   1   7         21.87         -2.43        55.94 o                         
  -8   1   7         35.47         -2.33        34.36 o                         
  -7   1   7          7.24         41.10        36.15 o                         
  -6   1   7        255.37        207.48        43.35 o                         
  -5   1   7          5.59        -22.58        31.15 o                         
  -4   1   7          5.80        -12.78        29.83 o                         
  -3   1   7          2.39         -0.16        38.73 o                         
  -2   1   7          9.10         22.11        30.46 o                         
  -1   1   7        240.84        208.37        40.46 o                         
   0   1   7         77.55        117.27        54.39 o                         
   1   1   7        764.10       1230.57       131.52 o                         
   2   1   7       1993.16       2249.47       129.89 o                         
   3   1   7        369.80        374.12        41.08 o                         
   4   1   7         91.84          7.74        42.65 o                         
   5   1   7          2.54         -9.29        18.04 o                         
   6   1   7          6.36        -11.40        20.82 o                         
   7   1   7         65.95         11.48        21.59 o                         
   8   1   7         13.95         -7.86        21.71 o                         
   9   1   7         47.17         16.01        21.49 o                         
  10   1   7          1.39          1.07        22.29 o                         
  11   1   7         32.98        -15.45        27.65 o                         
  12   1   7          0.92        -24.44        26.15 o                         
 -16   2   7          1.14        -13.94        28.86 o                         
 -15   2   7         90.02         64.33        31.87 o                         
 -14   2   7         31.94          0.35        27.76 o                         
 -13   2   7          3.97        -25.31        25.31 o                         
 -12   2   7        213.90        246.00        45.98 o                         
 -11   2   7         29.10         29.70        27.50 o                         
 -10   2   7         64.73         72.93        29.23 o                         
  -9   2   7          0.10          9.70        26.64 o                         
  -8   2   7          1.04         18.17        34.58 o                         
  -7   2   7          9.55         46.57        35.99 o                         
  -6   2   7        791.76        804.96        86.73 o                         
  -5   2   7         57.82         46.04        33.30 o                         
  -4   2   7          0.01        -28.29        28.29 o                         
  -3   2   7        348.65        370.68        46.37 o                         
  -2   2   7        333.77        292.08        40.74 o                         
  -1   2   7        561.02        527.36        53.54 o                         
   0   2   7          3.52         22.68        26.69 o                         
   1   2   7         92.15         93.50        31.34 o                         
   2   2   7         84.58         35.08        29.01 o                         
   3   2   7        120.58         61.49        25.00 o                         
   4   2   7         14.08          0.46        19.13 o                         
   5   2   7          5.22        -17.86        17.86 o                         
   6   2   7         61.47         83.09        28.63 o                         
   7   2   7        101.62        142.12        25.34 o                         
   8   2   7        274.03        347.93        35.33 o                         
   9   2   7         29.45         16.64        22.00 o                         
  10   2   7          1.34         -2.58        22.61 o                         
  11   2   7         16.21         36.89        29.77 o                         
  12   2   7         15.58          0.61        26.20 o                         
 -16   3   7         19.33         26.24        36.57 o                         
 -15   3   7         21.56         23.48        29.16 o                         
 -14   3   7          0.51         15.50        31.90 o                         
 -13   3   7         34.05        -28.17        28.17 o                         
 -12   3   7          0.09        -33.16        33.16 o                         
 -11   3   7         65.62         97.00        29.65 o                         
 -10   3   7          3.76          8.69        26.84 o                         
  -9   3   7        199.61        190.14        33.26 o                         
  -8   3   7         15.27          5.78        25.39 o                         
  -7   3   7        122.79        146.16        39.44 o                         
  -6   3   7         95.47        121.15        60.72 o                         
  -5   3   7         74.52         28.25        53.58 o                         
  -4   3   7          1.26        -12.81        29.87 o                         
  -3   3   7         54.75          4.76        31.52 o                         
  -2   3   7         20.33         30.25        76.32 o                         
  -1   3   7        770.11        857.46       175.91 o                         
   0   3   7       1206.46       1191.33        77.80 o                         
   1   3   7        338.14        289.58        39.66 o                         
   2   3   7        145.96        167.47        59.84 o                         
   3   3   7        143.12        118.81        22.40 o                         
   4   3   7        176.28        132.29        23.52 o                         
   5   3   7        837.46       1007.17        58.99 o                         
   6   3   7          0.05        -12.48        31.04 o                         
   7   3   7         65.16         75.34        24.44 o                         
   8   3   7         18.41          8.14        21.59 o                         
   9   3   7        140.28        131.34        39.18 o                         
  10   3   7         25.40         20.00        23.86 o                         
  11   3   7          0.09          0.60        38.34 o                         
  12   3   7          0.07         16.04        25.67 o                         
 -16   4   7        205.54        231.77        38.47 o                         
 -15   4   7          0.03         -3.13        26.93 o                         
 -14   4   7         15.44         45.30        28.40 o                         
 -13   4   7          1.40        -38.01        61.34 o                         
 -12   4   7          1.75        -24.54        32.69 o                         
 -11   4   7          0.12          0.23        48.49 o                         
 -10   4   7         89.94         98.66        35.80 o                         
  -9   4   7          0.00         -9.01        25.36 o                         
  -8   4   7          1.09          8.13        25.70 o                         
  -7   4   7        224.85        220.53        31.67 o                         
  -6   4   7          7.32          8.80        25.09 o                         
  -5   4   7        108.87         82.19        42.91 o                         
  -4   4   7          0.98        -19.08        29.71 o                         
  -3   4   7         99.37         79.59        32.95 o                         
  -2   4   7        148.87         83.40        33.05 o                         
  -1   4   7        110.20        113.94        36.51 o                         
   0   4   7        481.87        489.80        47.00 o                         
   1   4   7         50.02         40.28        20.74 o                         
   2   4   7          0.02         17.52        18.69 o                         
   3   4   7         18.77         -7.84        19.96 o                         
   4   4   7          8.45          5.31        20.31 o                         
   5   4   7          1.96          3.16        20.43 o                         
   6   4   7         14.90          9.67        22.84 o                         
   7   4   7         97.16         54.58        24.03 o                         
   8   4   7        133.09        111.65        28.31 o                         
   9   4   7         26.72         19.66        24.28 o                         
  10   4   7         18.10         24.73        25.07 o                         
  11   4   7         10.21         69.81        26.81 o                         
  12   4   7         39.64         29.90        28.47 o                         
 -15   5   7          5.91         -4.36        29.82 o                         
 -14   5   7         44.85         -4.27        27.75 o                         
 -13   5   7         17.44         -3.37        33.75 o                         
 -12   5   7        108.98         85.26        38.01 o                         
 -11   5   7          8.48        -24.38        58.80 o                         
 -10   5   7        259.21        257.43        42.39 o                         
  -9   5   7          0.12        -28.41        28.41 o                         
  -8   5   7        316.62        313.18        44.10 o                         
  -7   5   7        334.85        358.06        36.48 o                         
  -6   5   7          0.00        -12.21        23.03 o                         
  -5   5   7         29.40         24.44        24.16 o                         
  -4   5   7         13.59        -18.18        30.72 o                         
  -3   5   7         41.24         34.97        32.89 o                         
  -2   5   7          0.54         70.87       110.10 o                         
  -1   5   7        637.51        709.65        56.91 o                         
   0   5   7         46.70         10.95        24.75 o                         
   1   5   7          1.71          2.23        19.95 o                         
   2   5   7         44.92         27.91        20.46 o                         
   3   5   7         13.02          4.53        19.24 o                         
   4   5   7         20.95         10.56        22.47 o                         
   5   5   7        100.60         97.81        24.94 o                         
   6   5   7          0.74         -9.51        21.39 o                         
   7   5   7          6.93        -13.76        22.46 o                         
   8   5   7          2.45         18.48        23.20 o                         
   9   5   7         87.78         80.61        27.02 o                         
  10   5   7          3.18          5.37        27.62 o                         
  11   5   7        231.78        372.25        40.35 o                         
 -15   6   7         82.50         94.10        32.17 o                         
 -14   6   7          3.49        -30.55        30.55 o                         
 -13   6   7         43.49         39.95        40.81 o                         
 -12   6   7        593.26        661.61        61.99 o                         
 -11   6   7         38.89        -23.14        51.17 o                         
 -10   6   7          0.59        -27.16        27.16 o                         
  -9   6   7          8.62         13.25        30.71 o                         
  -8   6   7         29.98         39.41        31.93 o                         
  -7   6   7         75.08         47.82        31.66 o                         
  -6   6   7          3.00          1.57        47.35 o                         
  -5   6   7        759.14        810.50        52.36 o                         
  -4   6   7        245.36        197.10        29.98 o                         
  -3   6   7        149.65        149.52        27.62 o                         
  -2   6   7        160.49        173.99        39.14 o                         
  -1   6   7          0.01         38.32        73.55 o                         
   0   6   7        420.26        415.29        35.45 o                         
   1   6   7        201.60        238.20        44.15 o                         
   2   6   7        299.47        252.87        27.41 o                         
   3   6   7        152.17        132.51        23.70 o                         
   4   6   7         60.77         26.60        24.16 o                         
   5   6   7        147.70        142.32        30.05 o                         
   6   6   7        105.60        121.20        31.26 o                         
   7   6   7         42.99         27.24        24.18 o                         
   8   6   7          7.61         -4.08        24.54 o                         
   9   6   7         21.71          3.85        26.37 o                         
  10   6   7          9.33         33.43        29.27 o                         
  11   6   7          2.84         14.72        36.39 o                         
 -14   7   7        127.62         19.35        35.18 o                         
 -13   7   7          7.73         20.61        33.75 o                         
 -12   7   7          3.95         20.67        58.83 o                         
 -11   7   7         20.54        -28.63        28.63 o                         
 -10   7   7        162.97        257.55        41.15 o                         
  -9   7   7         93.49         47.82        34.29 o                         
  -8   7   7         88.45         26.11        31.87 o                         
  -7   7   7        164.93        114.95        32.90 o                         
  -6   7   7         17.90        -26.32        26.32 o                         
  -5   7   7         13.97          5.47        30.34 o                         
  -4   7   7        629.47        651.81        56.59 o                         
  -3   7   7        329.31        272.77        32.43 o                         
  -2   7   7         55.83         51.48        25.46 o                         
  -1   7   7         57.66        122.90        27.66 o                         
   0   7   7        489.55        589.18        95.40 o                         
   1   7   7        952.08       1014.73        72.95 o                         
   2   7   7         43.73         74.86        28.16 o                         
   3   7   7        226.25        201.17        26.55 o                         
   4   7   7         27.63         -5.64        27.10 o                         
   5   7   7          0.42          3.01        23.04 o                         
   6   7   7        158.39        174.44        34.71 o                         
   7   7   7         52.54         65.86        30.37 o                         
   8   7   7          0.01         -5.79        24.49 o                         
   9   7   7         39.23         11.07        37.55 o                         
  10   7   7         59.73         95.22        29.99 o                         
  11   7   7         31.22         71.99        29.57 o                         
 -14   8   7        185.77        175.58        42.60 o                         
 -13   8   7         11.91        -10.15        36.51 o                         
 -12   8   7          1.60        -28.35        28.35 o                         
 -11   8   7          0.30        -20.99        42.70 o                         
 -10   8   7          7.77        -29.54        29.54 o                         
  -9   8   7         23.33        -13.55        57.58 o                         
  -8   8   7         20.41        -28.43        30.27 o                         
  -7   8   7         51.54         35.64        30.93 o                         
  -6   8   7          0.75          7.40        34.79 o                         
  -5   8   7          4.64        -16.24        26.35 o                         
  -4   8   7         64.81         67.04        34.09 o                         
  -3   8   7         29.80        -13.87        31.23 o                         
  -2   8   7          0.02          2.25        27.65 o                         
  -1   8   7        141.72        152.02        24.26 o                         
   0   8   7        351.18        380.76        35.64 o                         
   1   8   7         42.99         14.85        17.50 o                         
   2   8   7         43.10          3.70        21.08 o                         
   3   8   7         21.37         -5.63        21.17 o                         
   4   8   7          4.52          6.39        22.30 o                         
   5   8   7         13.80         48.77        24.05 o                         
   6   8   7          2.99          8.82        29.35 o                         
   7   8   7         14.13         47.98        29.12 o                         
   8   8   7         93.93         68.87        31.32 o                         
   9   8   7         44.55         57.02        32.09 o                         
  10   8   7          5.11          3.33        31.02 o                         
 -13   9   7         44.87          8.79        36.01 o                         
 -12   9   7          7.38        -38.99        38.99 o                         
 -11   9   7          0.05        -16.12        67.57 o                         
 -10   9   7         25.63         37.31        33.77 o                         
  -9   9   7         41.88          4.55        58.41 o                         
  -8   9   7         65.55         -0.42        29.17 o                         
  -7   9   7         31.11          5.01        32.24 o                         
  -6   9   7        257.26        180.93        35.28 o                         
  -5   9   7          0.00        -20.17        27.50 o                         
  -4   9   7        154.36        152.78        34.52 o                         
  -3   9   7        169.59        129.15        32.97 o                         
  -2   9   7        505.74        574.78        44.05 o                         
  -1   9   7        479.63        460.73        37.68 o                         
   0   9   7         11.42          5.78        18.03 o                         
   1   9   7         64.37         47.54        23.74 o                         
   2   9   7        149.42        122.03        27.87 o                         
   3   9   7        281.44        312.07        31.73 o                         
   4   9   7        285.38        305.29        32.10 o                         
   5   9   7         21.59        -17.48        22.94 o                         
   6   9   7          5.56          3.84        25.31 o                         
   7   9   7          2.75        -29.35        29.35 o                         
   8   9   7          4.85          7.99        30.73 o                         
   9   9   7         12.57         20.52        32.14 o                         
 -12  10   7         96.75         36.06        34.51 o                         
 -11  10   7          5.79        -23.56        31.46 o                         
 -10  10   7          1.01        -16.60        33.90 o                         
  -9  10   7         14.69         27.96        32.81 o                         
  -8  10   7          1.96        -22.39        27.44 o                         
  -7  10   7          0.47         19.43        29.79 o                         
  -6  10   7        138.25         98.30        32.69 o                         
  -5  10   7          1.97         -7.39        31.31 o                         
  -4  10   7          0.71          5.75        29.56 o                         
  -3  10   7         31.29        -11.08        28.12 o                         
  -2  10   7        173.20        154.37        29.03 o                         
  -1  10   7          0.36        -20.10        21.24 o                         
   0  10   7         55.02         37.56        35.54 o                         
   1  10   7         87.08         71.53        25.58 o                         
   2  10   7          0.09          2.94        23.01 o                         
   3  10   7         11.63         32.68        23.97 o                         
   4  10   7         57.84         71.42        25.40 o                         
   5  10   7         36.42         28.23        25.98 o                         
   6  10   7         90.62         85.47        26.54 o                         
   7  10   7          7.59         62.31        30.83 o                         
   8  10   7          0.00        -33.36        33.36 o                         
 -11  11   7        333.71        263.81        45.60 o                         
 -10  11   7          1.05        -34.19        34.19 o                         
  -9  11   7         25.89         77.99        33.72 o                         
  -8  11   7          0.51          9.98        32.47 o                         
  -7  11   7          4.40        -29.14        29.14 o                         
  -6  11   7         57.85         73.95        31.60 o                         
  -5  11   7          9.50        -33.13        33.13 o                         
  -4  11   7         27.67        -29.07        29.07 o                         
  -3  11   7         41.02         44.42        25.41 o                         
  -2  11   7         42.44         16.33        25.05 o                         
  -1  11   7         45.47         85.17        44.90 o                         
   0  11   7          0.43         -6.55        31.70 o                         
   1  11   7         60.22         84.25        33.71 o                         
   2  11   7        234.28        269.08        40.32 o                         
   3  11   7          5.71         24.42        33.28 o                         
   4  11   7         20.91         -9.65        25.52 o                         
   5  11   7          7.27         -0.71        26.54 o                         
   6  11   7          0.02         -7.90        26.40 o                         
   7  11   7         12.44         49.09        27.50 o                         
 -10  12   7          0.71        -40.38        53.92 o                         
  -9  12   7         20.57          6.68        32.67 o                         
  -8  12   7          0.27        -31.08        31.08 o                         
  -7  12   7          0.14        -19.27        31.39 o                         
  -6  12   7          0.08        -30.08        30.08 o                         
  -5  12   7          7.05         18.91        32.45 o                         
  -4  12   7          6.58        -21.81        50.10 o                         
  -3  12   7        136.85        161.93        35.38 o                         
  -2  12   7        233.90        230.00        47.87 o                         
  -1  12   7          4.35        -32.99        32.99 o                         
   0  12   7          5.79         -7.19        34.13 o                         
   1  12   7          1.99          6.98        32.74 o                         
   2  12   7         15.05          8.39        36.44 o                         
   3  12   7         53.74         61.78        32.82 o                         
   4  12   7         18.16         18.52        31.33 o                         
   5  12   7          8.50        -26.59        26.59 o                         
   6  12   7         37.66         71.42        29.81 o                         
  -8  13   7         83.95         13.47        33.98 o                         
  -7  13   7          0.14          7.68        33.67 o                         
  -6  13   7         96.64         94.80        52.54 o                         
  -5  13   7         48.30        -20.47        47.56 o                         
  -4  13   7          0.03        -29.22        29.22 o                         
  -3  13   7         18.59         -2.14        35.70 o                         
  -2  13   7        180.63        248.78        46.05 o                         
  -1  13   7         54.67         86.40        39.48 o                         
   0  13   7         66.78         48.24        37.93 o                         
   1  13   7          9.80        -20.84        34.26 o                         
   2  13   7          0.09        -31.84        31.84 o                         
   3  13   7         96.55        124.32        37.91 o                         
   4  13   7          0.28          0.29        39.45 o                         
  -5  14   7         32.09         81.31        64.67 o                         
  -4  14   7         12.08         -7.62        61.33 o                         
  -3  14   7         24.64        -17.31        38.85 o                         
  -2  14   7         30.92         44.71        40.86 o                         
  -1  14   7         55.48         84.49        39.94 o                         
   0  14   7         34.25         27.77        52.49 o                         
   1  14   7          3.48        -34.22        50.00 o                         
 -14   0   8         15.40         22.57        37.40 o                         
 -13   0   8         63.82         70.63       101.87 o                         
 -12   0   8          0.06        -35.19        35.19 o                         
 -11   0   8         19.22          7.16        32.94 o                         
 -10   0   8         71.10        123.16        64.17 o                         
  -9   0   8          8.11          5.30        56.85 o                         
  -8   0   8         21.55        -50.78        50.78 o                         
  -7   0   8        315.32        342.62        72.64 o                         
  -6   0   8        102.80         68.85        55.81 o                         
  -5   0   8        912.84        873.83       102.02 o                         
  -4   0   8         81.49         70.92        50.93 o                         
  -3   0   8        518.10        495.01        74.09 o                         
  -2   0   8        265.19        338.00        67.91 o                         
  -1   0   8        222.19        275.75        65.52 o                         
   0   0   8         44.02        121.65        61.06 o                         
   1   0   8         63.59        100.83        70.40 o                         
   2   0   8         53.68        157.94        80.79 o                         
   3   0   8          5.19         46.26        39.56 o                         
   4   0   8        346.64        304.20        59.66 o                         
   5   0   8          5.20        -18.43        34.58 o                         
   6   0   8          0.04        -37.54        37.54 o                         
   7   0   8        115.38        119.16        52.75 o                         
   8   0   8         55.19         54.26        44.86 o                         
   9   0   8          8.57         59.35        49.32 o                         
  10   0   8         39.95         76.58        53.06 o                         
 -14   1   8          0.54        -21.29        36.21 o                         
 -13   1   8         12.74          6.23        28.18 o                         
 -12   1   8          0.57         21.03        24.23 o                         
 -11   1   8         15.99        -29.14        29.14 o                         
 -10   1   8          4.52         -0.14        28.36 o                         
  -9   1   8          0.51        -28.30        38.64 o                         
  -8   1   8        127.54         96.18        40.28 o                         
  -7   1   8        211.59        178.82        44.44 o                         
  -6   1   8         12.79         20.40        34.83 o                         
  -5   1   8         17.04          7.96        33.07 o                         
  -4   1   8         96.19         69.42        34.32 o                         
  -3   1   8        102.49         98.00        35.92 o                         
  -2   1   8        278.35        254.96        42.63 o                         
  -1   1   8          6.86        -35.79        35.79 o                         
   0   1   8          2.14         16.58        40.84 o                         
   1   1   8         49.18         81.16        81.20 o                         
   2   1   8        204.53        191.40        42.53 o                         
   3   1   8         49.19         29.98        26.94 o                         
   4   1   8         42.26         57.48        29.18 o                         
   5   1   8         64.10         50.36        30.33 o                         
   6   1   8         33.73         67.89        30.62 o                         
   7   1   8          4.52        -11.72        28.01 o                         
   8   1   8         20.18         21.54        50.73 o                         
   9   1   8        143.45        181.85        33.75 o                         
  10   1   8          0.94         -4.40        29.92 o                         
 -14   2   8         70.37         49.94        29.66 o                         
 -13   2   8         83.02         91.41        29.59 o                         
 -12   2   8        248.62        288.10        47.34 o                         
 -11   2   8         10.44         21.27        29.62 o                         
 -10   2   8         78.87        108.84        30.59 o                         
  -9   2   8         36.96         -9.04        39.56 o                         
  -8   2   8         46.33         26.61        55.09 o                         
  -7   2   8         31.06         -7.40        37.04 o                         
  -6   2   8        218.24        213.37        44.53 o                         
  -5   2   8          6.26         21.57        39.59 o                         
  -4   2   8         12.31        -11.35        30.45 o                         
  -3   2   8        437.15        417.15        49.89 o                         
  -2   2   8         14.57         15.61        32.28 o                         
  -1   2   8          5.89        113.41        40.25 o                         
   0   2   8        430.73        536.09        61.61 o                         
   1   2   8          3.56        108.04       126.30 o                         
   2   2   8        701.31        830.18        93.61 o                         
   3   2   8        111.51        137.31        41.39 o                         
   4   2   8          1.25        -28.27        28.27 o                         
   5   2   8          0.20        -16.57        26.81 o                         
   6   2   8         18.94          1.39        29.50 o                         
   7   2   8         36.19         36.99        25.22 o                         
   8   2   8         93.61        116.55        29.28 o                         
   9   2   8          5.41         15.60        25.75 o                         
  10   2   8         16.77         52.55        32.05 o                         
 -14   3   8         78.09         78.43        30.74 o                         
 -13   3   8         21.69        -16.91        73.21 o                         
 -12   3   8          3.36         31.07        35.20 o                         
 -11   3   8         51.10         12.75        34.13 o                         
 -10   3   8         17.79        -30.55        30.55 o                         
  -9   3   8          6.94          3.91        27.49 o                         
  -8   3   8         17.78        -26.13        26.13 o                         
  -7   3   8        346.62        394.81        53.92 o                         
  -6   3   8        209.86        130.90        38.80 o                         
  -5   3   8        572.24        499.67        56.70 o                         
  -4   3   8        101.36         55.30        33.68 o                         
  -3   3   8          1.44        -24.55        45.27 o                         
  -2   3   8         18.12         53.13        35.44 o                         
  -1   3   8          1.84         93.14        67.16 o                         
   0   3   8        487.38        750.69        72.71 o                         
   1   3   8        369.17        360.49        46.76 o                         
   2   3   8         11.73         21.55        31.33 o                         
   3   3   8          6.38        -28.34        28.34 o                         
   4   3   8         16.03         14.43        44.03 o                         
   5   3   8         33.65         12.30        22.87 o                         
   6   3   8         69.07        100.76        26.81 o                         
   7   3   8        115.80        141.18        29.70 o                         
   8   3   8         85.04         93.18        29.54 o                         
   9   3   8         13.41         18.87        27.08 o                         
 -13   4   8          9.67        -22.47        35.29 o                         
 -12   4   8         28.01          8.49        34.56 o                         
 -11   4   8         19.94         35.94        42.37 o                         
 -10   4   8         58.21         64.69        35.31 o                         
  -9   4   8        544.62        655.29        85.15 o                         
  -8   4   8         92.32        120.74        37.34 o                         
  -7   4   8         28.47         30.82        26.92 o                         
  -6   4   8         48.72         11.10        75.83 o                         
  -5   4   8        665.94        714.31        98.57 o                         
  -4   4   8        492.53        443.54        51.84 o                         
  -3   4   8         37.61         64.49        36.63 o                         
  -2   4   8        248.63        210.85        60.10 o                         
  -1   4   8          3.85         -4.44        34.22 o                         
   0   4   8         38.22         46.68        51.32 o                         
   1   4   8        145.67        153.34        46.26 o                         
   2   4   8          3.41          9.79        56.57 o                         
   3   4   8          0.06        -12.03        42.29 o                         
   4   4   8          2.53        -23.87        23.87 o                         
   5   4   8          2.40         -2.13        35.87 o                         
   6   4   8          1.87        -21.87        21.87 o                         
   7   4   8          7.21         -5.46        24.33 o                         
   8   4   8        125.14        124.61        30.48 o                         
   9   4   8         53.65         90.04        30.14 o                         
 -13   5   8          1.46          6.33        52.86 o                         
 -12   5   8          4.69        -22.81        35.31 o                         
 -11   5   8          0.08        -42.96        42.96 o                         
 -10   5   8        148.56        158.09        41.61 o                         
  -9   5   8          9.70        -24.28        49.04 o                         
  -8   5   8        204.29        183.68        38.21 o                         
  -7   5   8         91.53         74.04        31.98 o                         
  -6   5   8          1.17          8.28        28.12 o                         
  -5   5   8        116.13        104.73        42.83 o                         
  -4   5   8        877.25        892.48        72.78 o                         
  -3   5   8        183.32        168.53        39.44 o                         
  -2   5   8         77.23         95.40        38.44 o                         
  -1   5   8        443.74        479.09        57.87 o                         
   0   5   8         29.69         23.38        28.48 o                         
   1   5   8         30.16         14.02        29.02 o                         
   2   5   8         53.08         88.01        39.17 o                         
   3   5   8          0.80          0.76        23.63 o                         
   4   5   8         36.49         10.17        24.83 o                         
   5   5   8         38.52         40.83        35.97 o                         
   6   5   8         22.78         46.70        34.20 o                         
   7   5   8         20.23          3.90        26.12 o                         
   8   5   8         35.42         75.35        33.37 o                         
   9   5   8         46.26         45.60        30.85 o                         
 -12   6   8         15.84         26.76        34.84 o                         
 -11   6   8          0.48         -6.79        32.06 o                         
 -10   6   8          0.20          0.22        33.62 o                         
  -9   6   8         60.94        114.74        61.16 o                         
  -8   6   8         51.54         48.08        36.63 o                         
  -7   6   8          2.34        -10.86        64.10 o                         
  -6   6   8         66.50         39.43        41.07 o                         
  -5   6   8        439.27        410.11        45.86 o                         
  -4   6   8         38.76         52.86        31.44 o                         
  -3   6   8         12.70         43.42        24.86 o                         
  -2   6   8          7.34         36.27        35.04 o                         
  -1   6   8         14.17         -3.68        44.44 o                         
   0   6   8          8.66         26.94        29.97 o                         
   1   6   8        371.55        350.11        38.58 o                         
   2   6   8          0.00          4.79        23.79 o                         
   3   6   8        139.69        143.43        31.13 o                         
   4   6   8          6.71         22.39        27.36 o                         
   5   6   8        109.12        151.33        33.39 o                         
   6   6   8          0.56        -23.75        37.22 o                         
   7   6   8          0.30         -1.78        37.97 o                         
   8   6   8          0.30         10.27        39.15 o                         
 -12   7   8         51.04         32.17        37.68 o                         
 -11   7   8          8.64          4.39        44.60 o                         
 -10   7   8         14.52        -17.18        31.91 o                         
  -9   7   8          6.58        -31.13        31.13 o                         
  -8   7   8         36.84         20.23        30.38 o                         
  -7   7   8          7.78        -36.30        49.71 o                         
  -6   7   8          4.18         -5.08        44.03 o                         
  -5   7   8         27.74         44.02        31.31 o                         
  -4   7   8         34.28          1.48        28.37 o                         
  -3   7   8         24.40        -23.43        25.99 o                         
  -2   7   8         12.58         -7.21        23.80 o                         
  -1   7   8         64.03         71.19        32.81 o                         
   0   7   8         58.04         49.54        21.40 o                         
   1   7   8         23.37         -7.14        22.10 o                         
   2   7   8         52.16         51.40        37.30 o                         
   3   7   8          8.19        -25.04        25.04 o                         
   4   7   8        118.13         90.40        32.04 o                         
   5   7   8          1.50         -6.66        28.46 o                         
   6   7   8          8.67         26.14        30.76 o                         
   7   7   8         10.71        -20.40        30.53 o                         
 -11   8   8         44.74        -27.18        58.33 o                         
 -10   8   8          0.03        -31.09        31.09 o                         
  -9   8   8         31.78         62.93        35.14 o                         
  -8   8   8          1.31        -28.54        29.95 o                         
  -7   8   8         13.70        -27.07        27.07 o                         
  -6   8   8          2.61        -25.99        25.99 o                         
  -5   8   8         61.78         75.93        33.10 o                         
  -4   8   8         19.23        -13.90        36.37 o                         
  -3   8   8         32.61        -32.40        32.40 o                         
  -2   8   8         43.29         38.61        30.02 o                         
  -1   8   8         19.34         22.25        29.01 o                         
   0   8   8         12.84          1.10        18.71 o                         
   1   8   8          9.40          2.83        22.81 o                         
   2   8   8          4.09        -21.55        22.86 o                         
   3   8   8         57.80         46.97        28.78 o                         
   4   8   8          0.03         12.50        31.30 o                         
   5   8   8         37.69         47.65        32.03 o                         
   6   8   8          2.53        -12.99        31.45 o                         
   7   8   8        183.53        257.16        48.49 o                         
 -10   9   8          2.39        -29.24        32.32 o                         
  -9   9   8          0.00        -16.78        63.19 o                         
  -8   9   8         50.79         84.67        37.02 o                         
  -7   9   8         18.11         -5.71        28.85 o                         
  -6   9   8          6.14         20.18        80.30 o                         
  -5   9   8         21.19        -14.95        42.99 o                         
  -4   9   8        200.42        159.07        36.61 o                         
  -3   9   8          4.31        -16.12        30.58 o                         
  -2   9   8         24.43         17.01        28.86 o                         
  -1   9   8        145.66        147.38        35.75 o                         
   0   9   8          2.54        -33.18        33.18 o                         
   1   9   8         72.79         46.95        25.24 o                         
   2   9   8        123.01        108.28        29.30 o                         
   3   9   8          7.32         -8.61        25.69 o                         
   4   9   8         66.84         -0.87        29.72 o                         
   5   9   8         46.51         30.62        31.66 o                         
   6   9   8          1.96          8.29        31.41 o                         
  -9  10   8          0.34        -31.72        31.72 o                         
  -8  10   8          9.79        -31.82        31.82 o                         
  -7  10   8         12.73        -32.07        32.07 o                         
  -6  10   8         27.34        -29.27        30.94 o                         
  -5  10   8         87.98         86.60        36.14 o                         
  -4  10   8         75.03         36.43        30.59 o                         
  -3  10   8        138.67         95.40        35.77 o                         
  -2  10   8         46.12         73.21        59.14 o                         
  -1  10   8        311.38        379.29        58.43 o                         
   0  10   8          1.75        -20.27        30.98 o                         
   1  10   8        300.72        351.73        45.95 o                         
   2  10   8        119.09        132.12        36.61 o                         
   3  10   8          0.36        -24.27        44.19 o                         
   4  10   8         38.16         28.71        33.89 o                         
  -7  11   8          7.98         -3.49        32.99 o                         
  -6  11   8          0.29          2.29        31.33 o                         
  -5  11   8         98.06         91.48        35.91 o                         
  -4  11   8          0.16        -21.72        35.88 o                         
  -3  11   8          4.71        -60.18        60.18 o                         
  -2  11   8        255.62        279.57        78.30 o                         
  -1  11   8        180.00        102.29        61.64 o                         
   0  11   8        143.76        183.36        40.96 o                         
   1  11   8         16.84         55.69        35.29 o                         
   2  11   8          2.96          5.18        47.03 o                         
   3  11   8          4.30        -21.70        55.09 o                         
  -3  12   8          5.51        -49.93        49.93 o                         
  -2  12   8        210.76        148.25       177.78 o                         
  -1  12   8          1.78         25.61        40.73 o                         
 -11   1   9        267.36        332.82        62.13 o                         
 -10   1   9         11.83         25.00        30.43 o                         
  -9   1   9         32.24        -20.86        59.29 o                         
  -8   1   9         78.59         77.59        43.78 o                         
  -7   1   9        371.11        377.51        54.70 o                         
  -6   1   9         38.64        -33.35        33.35 o                         
  -5   1   9         68.65         65.20        42.50 o                         
  -4   1   9          0.34        -35.92        35.92 o                         
  -3   1   9          1.97        -19.57        37.54 o                         
  -2   1   9          7.95         48.16        62.75 o                         
  -1   1   9         12.07          0.08        44.23 o                         
   0   1   9         21.94         54.11        54.77 o                         
   1   1   9         66.97        112.58        65.72 o                         
   2   1   9         14.74         95.52        74.79 o                         
   3   1   9         95.29        103.30        43.51 o                         
   4   1   9          4.82        -16.77        36.97 o                         
   5   1   9          0.36        -29.04        29.04 o                         
   6   1   9        122.60        144.85        37.73 o                         
 -11   2   9          2.38        -25.41        32.69 o                         
 -10   2   9          4.01         -1.24        33.59 o                         
  -9   2   9          8.52         27.39        27.37 o                         
  -8   2   9         30.55        -13.07        76.17 o                         
  -7   2   9        334.48        317.16        51.76 o                         
  -6   2   9        104.42        115.10        43.46 o                         
  -5   2   9          2.80        -28.46        35.69 o                         
  -4   2   9          5.74         12.94        36.34 o                         
  -3   2   9         82.19         31.39        60.80 o                         
  -2   2   9          4.56        -14.29        39.50 o                         
  -1   2   9         93.54         54.49        44.14 o                         
   0   2   9          2.32        -14.06        54.02 o                         
   1   2   9         20.93        118.32        61.14 o                         
   2   2   9         54.94         73.25        63.67 o                         
   3   2   9          3.16        -17.08        35.18 o                         
   4   2   9          1.74        104.80        50.54 o                         
   5   2   9          0.47         -3.78        51.35 o                         
   6   2   9         10.26          8.15        34.33 o                         
 -10   3   9         54.65         63.26        36.99 o                         
  -9   3   9          1.09         11.41        40.00 o                         
  -8   3   9          7.47          9.36        29.24 o                         
  -7   3   9         92.16         99.12        40.25 o                         
  -6   3   9         10.81        -18.51        39.49 o                         
  -5   3   9        132.95        151.43        41.34 o                         
  -4   3   9          0.67        -32.92        32.92 o                         
  -3   3   9         26.04         21.48        37.95 o                         
  -2   3   9         29.40         41.99        41.77 o                         
  -1   3   9          1.97         -8.05        41.53 o                         
   0   3   9          4.08         34.12        46.65 o                         
   1   3   9         15.52         33.22        53.56 o                         
   2   3   9         23.05         42.31        36.23 o                         
   3   3   9          0.88        -54.26        54.26 o                         
   4   3   9         24.61         27.55        50.08 o                         
   5   3   9         33.70         38.96        86.27 o                         
 -10   4   9          9.58        -25.44        31.19 o                         
  -9   4   9          3.25         31.98        31.00 o                         
  -8   4   9         17.49        -26.39        26.39 o                         
  -7   4   9        221.10        166.85        35.67 o                         
  -6   4   9        172.80        154.64        32.45 o                         
  -5   4   9         34.50         12.73        34.94 o                         
  -4   4   9        175.46        147.51        62.67 o                         
  -3   4   9         21.97         -1.64        35.24 o                         
  -2   4   9          0.53        -14.74        41.09 o                         
  -1   4   9          0.40         47.35        74.84 o                         
   0   4   9        146.97        112.35        50.93 o                         
   1   4   9         34.34         43.66        52.26 o                         
   2   4   9         10.16          1.20        36.01 o                         
   3   4   9         25.47         42.54        40.88 o                         
   4   4   9         12.01         21.88        39.43 o                         
   5   4   9          1.84         -7.00        39.59 o                         
  -9   5   9          1.31        -13.97        32.53 o                         
  -8   5   9         22.59         -5.98        29.75 o                         
  -7   5   9         17.49         27.21        30.13 o                         
  -6   5   9         61.57         27.27        28.98 o                         
  -5   5   9          4.31          4.47        24.22 o                         
  -4   5   9        179.76         95.39        41.08 o                         
  -3   5   9         18.45         -0.09        35.47 o                         
  -2   5   9         71.48         16.09        39.34 o                         
  -1   5   9         16.51        -34.58        38.82 o                         
   0   5   9         56.47         48.60        47.82 o                         
   1   5   9         47.95         33.99        48.89 o                         
   2   5   9         11.23        -28.68        33.82 o                         
   3   5   9         16.29         23.78        38.03 o                         
   4   5   9          0.57        -38.85        38.85 o                         
  -8   6   9         55.47         30.38        32.90 o                         
  -7   6   9         56.45         56.62        31.94 o                         
  -6   6   9        131.30        100.90        32.79 o                         
  -5   6   9        150.30         83.92        54.05 o                         
  -4   6   9         52.00         68.42        35.96 o                         
  -3   6   9          4.15        -26.01        36.24 o                         
  -2   6   9          0.33        -35.20        35.20 o                         
  -1   6   9          1.31         -9.37        39.00 o                         
   0   6   9        103.03        137.54        49.49 o                         
   1   6   9        223.95        282.78        57.03 o                         
   2   6   9         10.37         16.78        35.79 o                         
   3   6   9          3.06         42.91        44.72 o                         
  -7   7   9          2.63        -23.51        33.08 o                         
  -6   7   9         80.75         -8.60        31.54 o                         
  -5   7   9        170.96        164.50        35.22 o                         
  -4   7   9         82.01         58.25        31.90 o                         
  -3   7   9         52.13         73.71        42.78 o                         
  -2   7   9        230.90        183.68        35.09 o                         
  -1   7   9        110.78        100.62        42.21 o                         
   0   7   9        121.37         59.49        48.75 o                         
   1   7   9         48.87         45.77        67.86 o                         
   2   7   9          6.46        -15.95        38.34 o                         
  -5   8   9         11.90        -30.36        30.36 o                         
  -4   8   9         17.15         33.48        29.62 o                         
  -3   8   9         17.33          7.55        28.82 o                         
  -2   8   9          5.90        -26.09        26.09 o                         
  -1   8   9         20.50         40.20        41.55 o                         
   0   8   9         61.02        128.04        62.05 o                         
   1   8   9         80.75         76.53        50.73 o                         
                                                                                
